# Supplementary material for: Genomic transcriptional response to loss of chromosomal supercoiling in Escherichia coli
Source: Genome Biol. 2004 Nov 1;5(11):R87. doi: 10.1186/gb-2004-5-11-r87 (PMC545778; doi:10.1186/gb-2004-5-11-r87)
Supplement: Additional data file 2 — Gene-expression ratios for all genes across all experiments [file gb-2004-5-11-r87-s2.xls]

## Sheet: expression data for all genes
ALL VALUES ARE ARE LOG(2) [EXPRESSION RATIOS]					Experimental treatment:	15 microg/ml Nor, 2 min	15 microg/ml Nor, 5 min	15 microg/ml Nor, 10 min	15microg/ml Nor, 20 min	15 microg/ml Nor, 30 min	50 microg/ml Nor, 2 min	50 microg/ml Nor, 5 min	50 microg/ml Nor, 10 min	50 microg/ml Nor, 20 min	50 microg/ml Nor, 30 min	42º C, 2 min	42º C, 5 min	42º C, 10 min	42º C, 20 min	42º C, 2 min	42º C, 5 min	42º C, 10 min	42º C, 20 min	15 microg/ml Nor, 2 min	15 microg/ml Nor, 3 min	15 microg/ml Nor, 4 min	15 microg/ml Nor, 5 min	15 microg/ml Nor, 7 min	15 microg/ml Nor, 10 min	15 microg/ml Nor, 15 min	15 microg/ml Nor, 20 min	15 microg/ml Nor, 30 min	50 microg/ml Nor, 2 min	50 microg/ml Nor, 5 min	50 microg/ml Nor, 10 min	50 microg/ml Nor, 20 min	50 microg/ml Nor, 30 min	20 microg/ml Novo, 5 min	50 microg/ml Novo, 5 min	200 microg/ml Novo, 5 min
NAME	bnumber	Description	correl_supercoiling	p-value	log(p-value)	2nor15rr	5nor15rr	10nor15rr	20nor15rr	30nor15rr	nor2re	nor5re	nor10re	nor20re	nor30re	gyrbwt_2min	gyrbwt_5min	gyrbwt_10min	gyrbwt_20min	gyrbts_2min	gyrbts_5min	gyrbts_10min	gyrbts_20min	2nor15	k3nor15	k4nor15	5nor15	k7nor15	10nor15	k15nor15	20nor15	30nor15	nor2wt	nor5wt	nor10wt	nor20wt	nor30wt	nov20_1	nov50_1	nov200_1
thrL	b0001	thr_operon_leader_peptide	-0.316352	1	0	0.111	0.3103	0.4005	-0.0145	0.2388	0.1506	0.669	0.8156	0.3674	0.7908	-0.05889	0.4647	0.7312	0.4957	-0.0145	0.7225	0.4647	-0.304	0.1243	0.01407	0.433	0.3334	0.16728	0.1375	0.042575	0.07039	-0.17925	0.6781	0.189	1.417	0.9709	0.4436	-2.322	-3.059	-2.09295
thrA	b0002	aspartokinase_I,_homoserine_dehydrogenase_I	-0.744286	0.003125	-8.32193	0.1506	0.2388	0.4222	1.275	1.257	0.8718	0.7485	0.856	1.475	1.816	-0.05889	0.3103	0.3896	0.1506	-0.8625	0.05658	-0.5353	-1.152	0.3219	-0.30125	-0.2515	0.01436	-0.3585	-0.08927	-0.3058	-0.02915	-0.11725	0.1375	-0.2176	-0.5146	-0.3585	0.02857	-0.8365	-0.9434	-1.786
thrB	b0003	homoserine_kinase	-0.367227	0.999375	-0.000901966	0.04264	-0.3219	0.2388	1.036	1.118	0.585	0.4436	0.757	1.322	1.084	-0.9159	-0.152	0.1506	0.02857	-0.5353	-0.2009	-0.1361	-0.5564	0.2869	-0.23695	0.111	0.1506	0.149605	-0.0145	-0.137715	0.189	-0.014575	-0.0145	-0.454	0.2869	0.4854	0.848	-0.2863	-0.3771	-0.7612
thrC	b0004	threonine_synthase	-0.282582	1	0	-0.0145	-0.1047	0.2869	0.84	0.856	0.433	0.2016	0.1375	0.8074	0.757	-0.7131	0.07039	0.275	0.251	-0.889	-0.1844	-0.3219	-0.9159	0.3219	0.21065	-0.05889	-0.1844	0.039305	0.09761	0.077225	0.4957	0.16095	0.4005	0.251	0.275	0.2265	0.7655	-0.1844	-0.2345	-0.6215
b0005	b0005	orf,_hypothetical_protein	0.0973358	1	0	0.04264	0.1635	0.433	-0.2009	0.669	-0.1844	0.111	-0.0145	0.251	0.2388	-0.152	0.2265	0.4222	0.4436	-0.8365	2.646	1.084	0.189	-0.02915	0.5171	-0.1361	-0.08927	0.63965	-0.05889	0.6581	-0.1047	0.11325	-0.5146	-0.074	-0.1844	-0.3959	-0.04394	0.7312	1.316	1.077
yaaA	b0006	orf,_hypothetical_protein	0.295918	1	0	0.1635	-0.2176	0.09761	0.1375	0.5753	0.01436	0.2388	0.1506	0.2016	0.6415	-0.074	0.02857	-0.2863	-0.08927	0.09761	0.4647	0.5656	0.3785	0.02857	0.11423	0.09761	0.2869	0.07005	0.585	-0.27885	0.3103	0.42	0.7225	-0.1844	0.189	-0.2345	0.1243	1.263	1.836	1.22
yaaJ	b0007	inner_membrane_transport_protein	0.446412	0.671375	-0.574809	-0.1844	-0.2688	-0.2863	0.1375	0.4542	-0.2515	-0.02915	0.3561	-0.05889	0.05658	1.064	0.9709	0.02857	0.275	1.967	0.8797	1.48	0.433	0.111	0.3832	0.5261	0.2987	0.42135	0.2016	0.5792	0.3896	0.2271	0.6135	0.856	0.01436	0.6781	0.8319	1.036	1.269	1.287
talB	b0008	transaldolase_B	0.0479912	1	0	0.3561	0.669	0.2987	0.546	0.7485	0.7824	0.5558	0.6415	1.029	1.091	-0.5778	-0.304	0.1243	0.3896	0.01436	0.4114	1.014	1.17	0.8639	0.6633	0.6135	0.8875	0.29483	0.8797	-0.40625	0.8237	0.601	0.6323	0.8718	0.3103	-0.811	-0.7131	1.501	1.536	1.401
mog	b0009	required_for_the_efficient_incorporation_of_molybdate_into_molybdoproteins	0.394779	0.780875	-0.356836	-0.1361	-0.152	0.05658	0.3334	0.251	-0.08927	0	-0.08927	0.02857	-0.074	-0.02915	-0.2009	0.111	-0.5564	0.585	0.3448	0.585	0.6599	0.3896	-0.12835	-0.04394	0.4854	-0.3411	0.7655	-0.082055	1.091	0.48175	-0.02915	-0.08927	-0.152	-0.2515	-0.152	0.7137	1.124	1.064
yaaH	b0010	orf,_hypothetical_protein	0.483242	0.606875	-0.720529	0	-0.152	-0.0145	-0.02915	0.1635	-1.184	-0.7612	-0.9714	-0.7859	-0.8625	1.257	0.903	0.3448	1.417	1.39	2.17459	2.043	1.362	-0.02915	0.28095	0.1243	0.1506	0.2662	1.239	0.68225	1.029	0.7505	0.275	0.903	0.546	0.4751	-0.08927	1.299	2.566	1.422
b0011	b0011	putative_oxidoreductase	0.738342	0.021375	-5.54793	-0.1047	-0.415	0.1506	-0.1361	0.3448	-0.7859	-0.7131	0.4005	-0.8365	-0.8625	0.1375	-0.074	0.5753	0.4114	0.6135	0.3103	0.6229	0.4005	0.3674	0.2612	0.09761	0.5753	0.4762	0.84	0.5216	0.5558	0.5975	0.4222	0.8718	0.7991	1.118	0.8074	0.696	1.118	1.551
htgA	b0012	positive_regulator_for_sigma_32_heat_shock_promoters	0.70594	0.0355	-4.81604	-0.05889	-0.2515	0.433	-0.168561	0.3219	-0.5353	-0.2009	-0.415	-0.1681	-0.3585	-1.474	-0.3219	0.07039	0.251	0.3334	0.3219	0.6871	0.926	0.251	-0.04673	-0.08927	0.5361	-0.17685	1.124	-0.089595	0.696	0.661	-0.02915	0.669	1.526	1.043	1.595	1.257	1.433	1.257
yaaI	b0013	orf,_hypothetical_protein	0.0858059	1	0	-0.0145	-0.1844	-0.3959	-0.2688	-0.3401	-0.2345	0.189	0.4114	0.09761	0.4647	0.3219	2.272	-0.4739	-0.6215	0.7137	0.4436	1.566	1.305	0.1635	0.182	0.275	-0.2176	0.20625	0.09761	0.3044	0.1375	-0.11725	-0.8625	-0.304	0.2016	0.1506	-0.7859	1.373	1.227	0.189
dnaK	b0014	chaperone_Hsp70;_DNA_biosynthesis;_autoregulated_heat_shock_proteins	0.0387226	1	0	0.6781	1.007	0.7398	3.979	1.799	1.345	0.189	0.07039	3.51	2.111	1.245	1.131	0.8074	0.2869	2.245	1.384	1.761	0.516	2.16	1.941	2	3.069	1.5175	2.223	-0.6842	0.4222	1.0785	1.47	2.18	1.74	0.546	-0.3219	3.108	2.939	3.234
dnaJ	b0015	chaperone_with_DnaK;_heat_shock_protein	0.288697	1	0	0.5261	0.5361	1.014	1.895	0.5656	1.227	0.2987	0.01436	2.121	0.9336	0.3674	0.5261	-0.0145	-0.2345	1.521	1.406	1	0.5059	1.293	1.1117	1.444	2.478	1.10795	2.064	-0.50465	-0.304	0.6435	0.9635	2.163	1.903	0.4222	0.2987	2.685	2.662	2.425
yi81_1	b0016	IS186_hypothetical_protein	0.0793949	1	0	-0.1681	0.1243	-0.2009	-0.1361	-0.811	-0.454	-1.059	-0.8625	-0.454	-1.059	-0.811	0.6135	-2	0.6599	-0.889	-0.2515	-0.8625	-0.5564	-0.2345	-0.90295	-0.811	0.2141	-1.0445	0.111	-1.8165	-0.889	-0.35655	-1.515	-0.5995	-0.5995	-1.059	-1.396	3.242	0.9928	2.173
yi82_1	b0017	IS186_and_IS421_hypothetical_protein	-0.0781208	1	0	-0.3959	-0.2515	-0.415	-0.1047	-0.8365	-0.5995	-1	-0.811	-0.5995	-1.152	0.2987	0.7824	0.516	0.3103	0.4005	1.531	0.6229	0.3334	-0.2345	-0.43655	-0.304	0.3561	-0.26061	-0.08927	-0.8028	-0.5353	-0.32195	-1.322	-0.7859	-0.6439	-1.218	-0.9714	-0.04394	-0.2176	-0.1203
gef	b0018	Gef_protein_interferes_with_membrane_function_when_in_excess	0.0727294	1	0	-0.1203	0.189	0.2388	0.6508	-0.02915	0.09761	0.2265	-0.3401	0.3674	-0.05889	1.281	0.9635	0.6508	0.3219	4.619	0.7655	1.367	1.628	0.6599	0.16753	0.02857	0.926	-0.021825	0.5059	0.039305	0.2141	0.02132	-0.0145	-0.1361	-0.454	-0.0145	-0.304	1.888	1.339	1.48
nhaA	b0019	Na+/H_antiporter,_pH_dependent	0.678516	0.000875	-10.1584	0.3561	0.3448	1	1.064	0.6871	0.6781	0.4436	0.6229	0.856	0.6229	0.2869	0.1635	-0.08927	-0.02915	1.7	0.6415	0.7137	1.007	1.718	1.357	1.714	2.359	1.1324	2.759	1.359	1.7	1.1725	1.48	1.856	1.491	1.195	1.345	1.604	1.57	0.7398
nhaR	b0020	transcriptional_activator_of_nhaA	0.153133	1	0	-0.1361	0.263	0.5361	1.214	0.4114	0.9486	0.4751	0.4436	0.5261	0.2141	0.4647	0.263	0.2141	0.251	1.014	0.2016	0.02857	0.6135	1.195	0.55085	0.585	1.683	0.5007	1.952	0.9025	1.17	0.2057	0.84	0.6599	0.757	0.9107	0.4542	0.5753	0.2141	-0.8625
insB_1	b0021	IS1_protein_InsB	-0.695614	0.000875	-10.1584	-0.1047	0.02857	0	0.4222	0	-0.0145	0.111	0.01436	0.5656	0.6041	0.275	-0.04394	0.5558	0.4005	-0.1361	0.2388	0.1635	-0.074	-1.322	-0.6927	-0.5995	-1.089	-0.52945	-1.252	-0.23455	-0.6666	-0.5	-1.434	-1.396	-1.059	-0.5778	-0.2515	-0.454	-0.7131	-0.7612
insA_1	b0022	IS1_protein_InsA	-0.513638	0.332125	-1.5902	-0.5778	-0.3219	-0.0145	0.2265	0.251	-0.1361	-0.05889	-0.4739	0.05658	0.4005	-0.05889	-0.1361	0.1763	-0.02915	-0.2009	-0.1047	-0.1361	0.04264	-1.152	-0.02855	-0.2688	-1.184	-0.06273	-0.7859	0.23545	-1.12	-0.41825	-0.6666	-1.515	-0.889	-0.5778	-0.2515	-0.5564	-0.889	-0.8625
b0024	b0024	orf,_hypothetical_protein	-0.342573	1	0	0.2388	-0.02915	0.1243	-0.4344	0.1375	0.1506	0.3334	0.3219	-0.1681	-0.05889	-0.1203	1.39	-0.3219	0.9635	0.904144	-0.3401	-0.074	-0.1203	0.09761	0.3646	-0.5146	-0.0145	0.92305	-0.08927	0.663	-0.2515	0.0555	0.251	-0.4941	-0.1047	-0.3585	-0.6215	-1.644	-0.9714	-0.7612
ribF	b0025	putative_regulator	-0.8745	0.000125	-12.9658	-0.1681	0.1763	0.07039	0.4854	0.1243	0.4222	0.2869	0.3896	0.5059	0.5059	0.774	0.7908	0.5059	0.3448	-0.8625	-0.08927	-0.05889	-0.5564	0.09761	-2.398	-2.059	-1.434	-2.324	-2.474	-2.186	-1.322	-1.092	-0.8365	-1	-2.059	-2.556	-1.474	-1.943	-1.737	-3.322
ileS	b0026	isoleucine_tRNA_synthetase	-0.874419	0.000125	-12.9658	-0.1681	0.3674	0.1243	0.275	0.04264	0.546	0.3674	0.263	0.6041	0.4222	-0.074	0.189	0.2869	0.251	-0.5564	-1	-1.12	-0.6897	0.4751	-1.21495	-1.029	-1.358	-2.1905	-2.556	-2.556	-2.837	-1.592	-0.08927	-1.69	-2.644	-2.737	-1.943	-1.184	-1.69	-1.786
lspA	b0027	prolipoprotein_signal_peptidase_(SPase_II)	-0.749194	0.002	-8.96578	0.2016	0.3896	0.3334	0.1635	-0.05889	0.669	0.08406	0.4751	0.3561	0.2869	-0.7131	-0.1203	-0.5353	0.04264	-0.2515	-0.5564	-1.322	-0.811	0.4647	-0.9162	-0.5353	-0.889	-0.9714	-2.12	-1.0457	-1.434	-1.4715	0.3219	-0.454	-1.434	-1.286	-0.415	-1.322	-1.322	-1.515
slpA	b0028	probable_FKBX-type_16KD_peptidyl-prolyl_cis-trans_isomerase_(a_rotamase)	-0.51499	0.974875	-0.0367108	-0.3959	0	0.04264	0.08406	-0.1844	0.2987	0.2141	0.1506	0.02857	0.04264	-1.69	-0.4941	0.3448	-0.1047	0.4436	-0.5778	-0.8625	-0.9434	0.6781	0.82275	0.3334	-0.454	0.51365	-1.889	0.49055	-1.786	-1.4185	-0.4344	-1.12	-2.12	-2.059	-1.644	-1	-1.889	-2.474
yaaF	b0030	orf,_hypothetical_protein	-0.245215	1	0	-0.074	-0.3585	-1.089	0.9782	-0.3219	0.5656	0.6323	0.09761	1.757	0.7049	-0.02915	0.4647	-1.089	-0.7131	0.6508	-0.7612	0.05658	-0.04394	0.848	0.032705	0.4114	0.3219	-0.1865	-0.6666	-0.9406	0.7137	0.0555	0.5059	0.5361	0.3785	0.4222	-0.3401	-1.286	-1.12	-2.396
dapB	b0031	dihydrodipicolinate_reductase	-0.424218	0.893	-0.163268	0.09761	0.1506	-0.0145	0.111	0.1243	0.4854	-0.1203	-0.0145	0.4222	0.1506	-0.811	-1.184	-0.7131	0.05658	-0.8625	-1.69	-1.943	-1.644	0.4751	-0.1955	0.2869	-0.3401	-0.086165	-1.434	-0.181445	-0.5353	-0.893	0.2869	0.1506	-1.786	-0.8625	0.1635	-1.515	-1.358	-1.322
carA	b0032	carbamoyl-phosphate_synthetase,_glutamine_(small)_subunit	-0.171041	1	0	-0.8365	-1.396	-1	-2.644	-3.322	-1.889	-3.644	-4.059	-2.837	-2.943	0.1375	0.04264	0.05658	0.696	-0.152	-0.7612	-0.3959	0.3674	-1.184	-0.74685	-0.6215	-2.059	-1.1055	-3.322	-1.307	-5.644	-2.5295	-1.737	-2.059	-1.889	-2.396	-3.184	-5.644	-2.644	-2.322
carB	b0033	carbamoyl-phosphate_synthase_large_subunit	-0.0213743	1	0	-0.7131	-1.089	-1.059	-1.69	-2.644	-1.556	-3.059	-3.644	-2.396	-3.059	-0.0145	0.09761	-0.6439	0.8237	-0.3771	-0.5995	-0.1203	-0.074	-0.8625	-0.5919	-0.5353	-1.943	-0.3614	-2.943	-0.7149	-3.322	-1.822	-1.322	-1.434	-1.644	-2.184	-2.396	-1.837	-1.184	-1.434
caiF	b0034	transcriptional_regulator_of_cai_operon	0.188962	1	0	-0.811	-1.358	-1.396	-5.644	-2.556	-1.089	-2.059	-2.184	-2	-1.737	0.1506	0.4957	0.4957	0.84	0.4005	0.1763	0.275	0.3785	-0.4739	0.2612	0.2987	-1.322	0.128875	-2.184	-0.04425	-2.474	-1	-0.304	-0.8365	-1.434	-1.059	-0.5995	-1.396	-1.396	-1.474
caiE	b0035	possible_synthesis_of_cofactor_for_carnitine_racemase_and_dehydratase	0.759286	0.001125	-9.79586	-0.3401	-0.304	-0.2009	-0.6666	-0.3219	-0.2863	-0.3959	-0.5353	-0.5146	-0.6439	-0.6439	-0.3401	-1.252	0.07039	0.3334	-0.2009	0.04264	0.1243	0.4751	0.3212	0.1635	0.3103	0.1375	0.02857	0.29005	0.3103	-0.014575	-0.3585	0.4854	-0.2009	0.2869	0.4854	-0.0145	0.02857	0.4751
caiD	b0036	carnitine_racemase	0.548024	0.389375	-1.36077	-0.5995	-0.3959	-0.1844	-2	-0.304	0.02857	0.2388	-0.2863	0.1243	-0.04394	-0.4941	-0.304	-0.3401	-0.2688	0.2869	0.09761	0.08406	0.6415	0.6781	0.6405	0.6508	0.84	0.62285	0.7398	0.5558	0.3896	0.1837	-0.4739	-0.2176	0.5261	1.17	1.251	-0.158502	-0.1844	-0.9714
caiC	b0037	probable_crotonobetaine/carnitine-CoA_ligase	0.368222	0.996625	-0.00487733	-0.1361	-0.2009	0.09761	-0.02915	-0.2009	0.2016	-0.1844	0.01436	-0.2009	-0.6215	-0.304	0.02857	-0.3401	0.546	0.01436	0.4542	0.1635	0.1375	-0.1047	0.090835	-0.08927	0.01436	-0.133	0.5361	-0.2033	0.3219	-0.029445	1.411	0.7991	1.379	1.422	1.795	-0.08927	0.02857	-1.218
caiB	b0038	l-carnitine_dehydratase	-0.0991858	1	0	-0.1203	-0.1361	0.5361	-0.02915	0.1763	-0.08927	0.111	-0.02915	-0.454	-0.05889	0.7137	2.746	-0.5564	0.774	1.19742	0	0.8074	1.233	0.2265	0.09007	0.3334	0.3785	0.339	0.04264	0.3895	0.3785	-0.2782	0.02857	0.2987	0.07039	0.2265	0.669	-0.2515	0.1243	-1.786
caiA	b0039	probable_carnitine_operon_oxidoreductase	0.299073	1	0	-0.1361	-0.6439	0.251	0.08406	0.2016	0	0.1763	0.4222	0.111	0.2016	-0.8365	-0.2345	-0.7612	0.3334	-0.1681	1.131	0.2265	-0.1681	0	0.219985	0.05658	0.6871	0.221205	0	0.3593	0.2141	0.1008	1.333	0.7137	1.064	1.029	0.9336	-0.2009	-0.1681	-1.152
caiT	b0040	probable_carnitine_transporter	0.630877	0.094875	-3.39783	-0.5146	-0.5778	0.05658	-0.5353	0.05658	-0.1681	-0.6439	-0.3771	-0.304	-0.454	-0.2009	-0.889	-0.6666	-1.12	0.2388	-0.8365	-0.737	-0.737	0.3103	0.38275	0.5558	0.6229	0.7166	-0.2176	0.39955	0.7908	0.258	1.036	1.299	0.757	1.757	1.328	0.02857	-0.1047	-0.4941
fixA	b0041	probable_flavoprotein_subunit,_carnitine_metabolism	0.826582	0.000125	-12.9658	-0.6439	-0.6897	0.1375	0.07039	0.3561	-0.02915	0.5361	-0.5146	0.04264	-0.3585	-1	-0.5353	-1.322	-0.3219	0.4114	0.661902	0.4854	0.696	0.585	0.597	0.1635	1.195	0.581	1.251	0.8556	1.459	0.6865	1.536	0.856	1.766	1.599	1.305	1.609	2.157	1.989
fixB	b0042	probable_flavoprotein_subunit,_carnitine_metabolism	0.760232	0.001875	-9.05889	-0.304	-0.7131	0.08406	-0.2688	-0.02915	-0.2345	-0.1681	-0.1681	-0.152	-1.322	-0.1047	-1.252	-0.6666	-1.358	0.1635	-0.3585	-0.2515	-0.04394	0.856	0.66415	0.6415	1.449	0.3141	0.5753	0.5563	1.176	0.42	0.4957	0.3334	0.546	1.836	0.4854	1.31	1.064	1.057
fixC	b0043	flavoprotein;_electron_transport	0.723404	0.01625	-5.94342	-0.04394	-0.5146	0.1243	0	-0.2688	0.09761	-0.2515	-0.1203	-0.074	0.3219	-0.3959	-0.7131	-0.889	-0.3401	-0.074	0.01436	0.04264	0.1506	0.3103	0.1439	0.05658	1.007	0.07039	0.4647	0.3305	0.5059	0.1837	1.778	1.516	2.111	1.941	2.29	1.131	1.651	1.88
fixX	b0044	putative_ferredoxin	0.484502	0.966625	-0.0489718	-0.415	-0.7131	0.3103	-0.2688	-0.1047	0.189	0.3219	-0.152	-0.3585	-0.05889	0.1635	-0.7859	-0.9434	-1.152	1.057	-1.322	-0.454	-0.415	-0.08927	0.06345	0.08406	0.3674	0.263	0.4005	0.26285	0.3334	0.06875	0.08406	0.02857	0.3674	0.251	0.5261	0.5945	0.2141	0.696
yaaU	b0045	putative_transport_protein	0.294654	1	0	-0.1361	-0.5353	-0.2009	-0.152	-0.2688	-0.0145	-0.1361	-0.2515	0.1243	-0.5146	0.585	0.851541	-1.12	-0.415	0.7991	0.9411	0.7398	-0.1844	-0.304	0.58935	0.4114	-0.152	0.29483	-0.6439	0.72225	0.08406	0.0753	-0.811	-0.415	0.04264	0.7225	0.3785	1.029	0.9336	-0.6666
yabF	b0046	putative_NAD(P)H_oxidoreductase	-0.297228	1	0	-0.04394	-0.04394	-0.4344	0.4005	-0.4344	0.111	-0.02915	0.3103	-0.304	-0.4941	0.856	2.248	0.08406	-0.2688	0.576415	-0.811	0.693958	0.4647	-0.1203	0.269	0.433	-0.1361	0.3103	0.8156	0.36625	0.4647	-0.2075	-0.3585	-0.3585	-0.3771	0.189	-1.889	-0.730656	-1.286	-1.20981
kefC	b0047	K+_efflux_antiporter,_glutathione-regulated	0.317209	1	0	-0.08927	-0.6897	0.08406	0.01436	-0.05889	-0.4344	-0.5353	-0.5146	-0.5146	-0.5146	-0.3959	-0.074	-0.2345	-0.04394	0.3674	-0.174032	-0.3959	-0.3219	-0.6215	-0.129895	0.02857	-0.2176	-0.00871	-0.3585	0.1255	-0.2863	-0.1088	1.036	0.2869	0.9709	0.856	1.233	-0.3585	-0.8365	-1
folA	b0048	dihydrofolate_reductase_type_I;_trimethoprim_resistance	-0.329848	0.9	-0.152003	-0.08927	0.04264	-0.08927	-0.4941	-1.358	-0.2863	-0.3401	-0.4941	-1.12	-1.644	-0.1681	-1.286	-0.5995	-0.6215	-1.218	-2.184	-1.515	-1.152	-1.515	-4.059	-2.737	-1.69	-3.753	-1.837	-2.837	-1.322	-0.893	-0.4941	0.07039	0.04264	-0.2515	-0.2515	-0.3959	-1.286	-1.396
apaH	b0049	diadenosine_tetraphosphatase	0.0927269	1	0	0	-0.3219	0.05658	-0.04394	-0.5564	-0.7859	-0.6666	-0.5353	-0.5995	-1.12	-0.5146	-0.454	-0.3959	0.3785	0.3219	-1.786	-0.3771	0.07039	-0.4941	-0.28805	0.08406	0.07039	-0.2302	-0.5146	-0.20945	-0.7859	-0.26765	-0.889	-0.6439	-0.2515	-0.3771	-0.2688	-0.02915	0.02857	-0.4344
apaG	b0050	orf,_hypothetical_protein	0.244884	1	0	-0.3219	-0.1681	-0.1844	-0.1361	-0.7131	-0.2863	-0.1203	-0.1844	-0.2345	-0.3959	0.2869	-0.1047	-0.152	0.111	-0.3401	-0.6666	-0.1361	0.2265	-0.05889	-0.25165	0	0.07039	-0.3041	-0.415	-0.52585	-0.4941	-0.19795	-0.1361	0.2016	0.1763	-0.2515	-0.02915	0.5753	0.6508	0.4222
ksgA	b0051	S-adenosylmethionine-6-N',N'-adenosyl_(rRNA)_dimethyltransferase	0.0698484	1	0	-0.1361	-0.05889	-0.074	-0.1047	-0.7859	-0.0145	-0.2009	0.04264	-0.2176	-0.2009	-0.6439	-0.5564	-0.6897	-0.074	-0.6439	-0.9434	-0.1047	0.189	0.1243	-1.0617	-0.5995	-0.152	-0.99125	-0.2515	-1.1535	-0.3219	-0.06015	-0.2688	-0.2345	-0.5353	-0.454	0.2016	0.7655	0.6781	0.4647
pdxA	b0052	pyridoxine_biosynthesis	-0.300346	1	0	-0.152	-0.1844	-0.1681	0.04264	-0.6897	-0.5564	-0.811	-0.5778	-0.3219	-0.4941	-0.6439	-1.059	-0.811	-0.737	-0.4344	-0.9434	-0.415	-0.3585	0	-1.474	-0.8625	-0.5353	-2.252	-0.7859	-3.184	-1.358	-0.45795	-1.218	-1.029	-1.599	-2.12	-1.434	0.8156	0.4114	0.4957
surA	b0053	survival_protein	-0.510575	0.455875	-1.13329	0.251	0.2141	0.263	0.3334	-0.02915	0.09761	0.2869	0.1243	0.2869	0.02857	-0.5146	-0.3401	-0.737	-0.2863	-0.6215	-0.7612	-0.5353	-0.3585	0.2141	-1.198	-0.9434	-0.4941	-2.184	-1.12	-2.6055	-0.8365	-0.609	-0.304	-0.8365	-1.252	-1.69	-0.8365	0.696	0.585	0.275
imp	b0054	organic_solvent_tolerance	-0.37748	0.999875	-0.000180348	0.2016	0.6135	0.251	0.4005	0.433	0.4854	0.263	0.3448	0.4957	0.4005	-0.2515	-0.5146	-0.304	-0.5353	-0.6439	-0.6215	-0.1047	-0.5146	0.2016	0.55885	0.3896	0.02857	0.6953	-0.4344	0.60655	-0.3771	-0.31075	-0.9159	-1.184	-1.644	-1.889	-1.837	0.9709	0.433	0.1375
yabH	b0055	putative_DNA_binding_protein	-0.484457	0.999375	-0.000901966	-0.304	0.2141	-0.0145	-0.2176	-0.1361	0.111	0.1375	0.08406	-0.02915	0.09761	0.95139	1.459	2.17	0.549021	0.5945	0.4114	0.669	0.9411	0.111	-0.2705	-0.3219	0.1243	-0.1634	0.05658	-0.4255	0.3219	-0.014575	-1	-1.286	-0.7131	-1.396	-1.059	0.1243	-0.2515	-0.3585
yabP	b0056	orf,_hypothetical_protein	-0.25727	1	0	0	0.4957	0.111	-0.8365	-0.04394	0.3448	0.1763	0.189	-0.6215	-0.4739	0.04264	0.2141	0.02857	0.2987	-0.304	0.251	0.08406	-0.05889	0.1635	0.11582	0.263	0.5059	-0.024955	0.251	-0.1859	0.189	0.035195	-0.3401	-0.152	-1	-0.737	-0.1361	0	-0.5146	-1.218
yabQ	b0057	orf,_hypothetical_protein	-0.0874478	1	0	-0.3585	0.3561	-0.3959	-0.5564	-0.3959	0.07039	0.2388	0.2869	-0.1047	-0.074	2.114	1.144	0.8639	-2.12	0.6229	1.293	1.84	0.09761	0.5361	-0.1859	-0.0145	-0.0145	0.13898	1.077	-0.038065	0.09761	0.02829	-1.786	-0.074	-0.5778	-1.644	-0.5353	0.5361	0.3219	0.3103
yabO	b0058	orf,_hypothetical_protein	0.499813	0.356125	-1.48954	-0.1681	-0.074	1.014	-1.218	-1.152	0.3334	0.7655	1	-0.6439	-0.2176	-0.04394	0.4114	0.251	0.2016	1.585	3.974	0.9411	0.8797	0.3103	0.02915	0.3103	1.384	0.38845	2.16	0.18855	0.6323	0.703	0.4222	1.761	1.305	1.077	1.362	0.8319	0.9855	0.7655
hepA	b0059	probable_ATP-dependent_RNA_helicase	0.641279	0.403875	-1.30802	0.4114	0.9709	1.384	-1.059	-1.286	0.7991	1.057	1.692	-0.6215	-0.2688	-0.3771	-0.811	-1.434	-1.322	0.848	-0.3771	-0.6215	0.5656	1.245	0.3662	0.8237	2.198	0.5558	3.281	0.7418	1.836	1.0975	0.7991	2.07	1.774	1.157	1.39	2.189	2.655	2.791
polB	b0060	DNA_polymerase_II	0.444383	1	0	-0.3219	0.5361	1.084	1.417	1.828	0.6135	1.124	1.444	2.195	2.551	-0.1681	-0.05889	0.2987	-0.02915	0.3334	0.251	0.3785	0.3896	0.9855	0.66525	0.9709	2.848	1.511	3.455	1.761	3.602	1.827	0.6229	1.59	2.202	2.074	2.336	1.623	1.778	1.816
araD	b0061	L-ribulose-5-phosphate_4-epimerase	0.501665	0.9645	-0.0521469	0.2987	-0.4344	0.1375	1.118	0.2265	-0.1047	0.2016	0.07039	0.3785	0.5361	-0.737	-0.9159	-1.184	-0.6215	0.3448	-0.9434	-0.7612	-0.152	0.5656	0.7599	0.4957	0.251	0.55815	0.7312	0.59435	0.6323	0.525	1.345	0.4222	0.6323	0.5261	0.05658	0.9782	1.696	2.519
araA	b0062	L-arabinose_isomerase	0.322678	1	0	-0.3401	-0.1047	-0.074	0.6415	0.3334	0.1375	-0.152	0.111	1.043	0.546	0.04264	0.01436	-0.2176	0.2141	0.2265	0.4647	0.1506	0.2869	0.1375	0.7441	0.5261	0.5059	0.86175	0.7049	0.8358	1.58	0.5815	-0.0145	0.3448	0.669	1.104	1.195	-0.811	-1.029	0.2016
araB	b0063	L-ribulokinase	0.370031	1	0	0.07039	-0.5564	0	0.585	0.275	0.02857	-0.1361	-0.3401	0.84	0.3219	-0.6215	-0.2515	-0.889	-0.6666	0.1375	-0.5995	-0.7131	-0.3771	0.111	0.48175	0.1763	-0.811	0.49875	0.04264	0.5423	0.6229	0.31615	1.077	1.043	0.9336	1.731	1.345	-0.02915	0.05658	-0.8365
araC	b0064	transcriptional_regulator_for_ara_operon	0.156677	1	0	-0.811	-1.218	-0.5995	0.9561	-0.5564	0.07039	0.774	0.189	1.406	1.05	-0.1361	0.7655	-0.415	0.7398	0.4436	0.7991	0.5261	1.287	-0.2009	-0.205585	-0.04394	-0.454	0.2016	0.09761	0.3334	2.772	0.387	0.111	0.7049	0.4222	0.696	0.4854	0.2265	-0.2515	-0.2345
yabJ	b0066	putative_ATP-binding_component_of_a_transport_system	0.794013	0.000625	-10.6439	0	-0.3771	0.111	-0.3959	-0.5778	-0.4344	-0.5353	-0.2863	-1.059	-0.811	-0.8625	-1.69	-0.7612	0.8074	0.8237	-0.3771	1.163	1.183	0.275	0.5069	0.3785	0.6781	0.56615	1.07	0.51515	1.07	0.525	0.8237	0.5558	0.6871	0.7485	0.5059	0.5945	1.144	1.459
yabK	b0067	putative_transport_system_permease_protein	0.490177	0.150375	-2.73336	-0.415	-0.2345	-0.2515	-0.5995	-0.9159	-0.4344	0.1375	0.01436	-0.8625	-0.415	0.433	0.6415	-0.811	0.9486	1.7739	0.696	1.195	0.9855	0.516	0.5842	0.3219	0.4436	0.6312	0.6415	0.76545	0.4647	0.41185	0.926	0.8953	-0.3401	0.1506	-0.1681	0.6508	0.1243	0.5656
tbpA	b0068	thiamin-binding_periplasmic_protein	0.632906	0.018625	-5.74662	0.275	0.1506	0.2016	-0.04394	-0.415	0.2987	0.251	0.3896	-0.2009	-0.4739	0.263	0.2869	-0.08927	0.04264	0.9635	0.4751	0.774	0.4854	0.4222	0.4751	0.714229	0.6323	0.9782	0.8237	0.4005	0	0.035195	0.585	0.5361	0.4751	0.5558	0.251	0.9635	1.526	1.465
yabN	b0069	putative_transport_protein	0.43769	0.73725	-0.439774	0.111	-0.074	0.08406	-0.152	0.3561	-0.3219	-0.2176	-0.08927	0.111	0.08406	1.189	1.655	0.3334	0.05658	1.945	2.333	1.678	0.8718	0.1763	-0.340195	-0.0145	0.6508	0.2252	1.118	0.31555	0.7824	0.4891	0.5059	1.104	0.8074	1.281	0.5261	1.227	1.872	1.561
setA	b0070	Sugar_efflux_protein	0.219714	1	0	0.09761	0.04264	-0.152	-0.08927	0.09761	-0.04394	0.09761	0.1763	-0.02915	0.1243	-0.2688	0.3219	0.1506	-0.0145	-0.415	0.1763	0.251	-0.0145	-0.02915	0.3251	0.2388	0.1243	0.31965	0.1506	0.27485	0.4957	0.2828	0.1635	0.2141	-0.5146	0.2141	-0.7131	0.669	0.8074	0.6135
leuD	b0071	isopropylmalate_isomerase_subunit	0.732701	0.025	-5.32193	-0.5778	-0.4739	-0.1681	-0.9714	0.1635	-0.08927	-0.4739	0.111	-0.2176	-0.4941	-0.08927	0	0.1243	-0.2863	0.3103	0.04264	-0.05889	-0.1361	-0.04394	0.11644	0.251	0.189	0.4851	0.3674	0.32575	0.4957	0.5385	0.3219	0	0.4114	1.007	1.104	0.4114	0.1763	0.189
leuC	b0072	3-isopropylmalate_isomerase_(dehydratase)_subunit	0.0432673	1	0	0.7137	-0.1844	0.3896	1.269	0.9709	-0.1361	0.251	0.01436	0.6041	0.585	-0.9714	-0.6897	-0.6897	-0.737	-0.4739	-0.7612	-0.415	-1.152	-0.074	0.3832	0.1506	-0.04394	0.5365	0.07039	0.63215	0.2987	0.26805	0.4647	0.01436	0.8953	0.848	0.6135	-0.2345	-0.415	-0.3585
leuB	b0073	3-isopropylmalate_dehydrogenase	0.492364	0.939875	-0.0894592	-0.3585	-0.7612	0.433	0.1506	0.3334	0.01436	0.4005	0.1243	0.3334	0.5558	-0.2863	-0.8365	-1.184	-1.252	-0.02915	-0.7859	-0.3959	-0.9434	0.3219	0.55085	0.4647	1.124	0.5293	0.9928	0.6989	0.2265	0.3345	1.496	1.31	1.696	1.911	1.778	-0.04394	-0.3771	0.1375
leuA	b0074	2-isopropylmalate_synthase	0.173576	1	0	0.3561	-0.3959	0.5261	0.05658	0.5753	0.1243	0.1506	0.3219	0.6781	0.6781	-0.7859	-0.5564	-0.6439	-1.322	-0.4344	-0.08927	0.1375	-1.286	0.1506	0.63425	0.4436	-0.3585	0.67295	0.4542	0.71805	0.5558	0.42	1	0.4751	1.444	1.506	1.098	-0.8365	-1.286	-1.059
leuL	b0075	leu_operon_leader_peptide	-0.167449	1	0	-0.3959	-0.304	0.251	-0.2176	-0.6666	0.2987	0.2869	0.4114	0	-1.089	0.1506	0.1763	-0.3585	-1.059	1.664	-0.152	-0.2688	-0.3585	0.2265	0.271	0.04264	0.2265	-0.014575	0.02857	0.02275	0.07039	0.035195	-0.1844	-0.3959	-0.304	-0.5353	-1.218	-3.184	-0.883852	-1.27892
leuO	b0076	probable_transcriptional_activator_for_leuABCD_operon	0.169628	1	0	-0.1361	-0.8365	-0.05889	-0.6897	0.9782	-1.358	-0.9159	-0.7131	-0.7859	0.02857	-0.6897	0.84	0.669	-0.6897	-0.3219	0.6415	0.9107	-0.7859	-1.12	-0.01568	0.263	-0.304	0.16345	1.029	0.33825	0.4436	0.2057	3.147	-1.322	1.714	1.546	0.7049	-1.474	-1.35231	-1.737
ilvH	b0078	acetolactate_synthase_III,_valine_sensitive,_small_subunit	0.276525	1	0	0.02857	-0.3771	0.189	-0.2009	0.02857	-0.5778	-0.1361	0.07039	-0.1361	0.7137	-1.218	-0.6897	-1	-1	-1.029	-0.8365	-0.5564	-1.358	0.2141	0.2449	0.3674	0.3674	0.2323	0.6229	0.32975	0.5261	0.34355	1.176	0.1375	0.189	-0.2688	-0.454	-0.3771	0.107291	0.1375
fruL	b0079	fruR_leader_peptide	-0.257561	1	0	-0.1844	0.1375	0.1375	-0.1361	-0.811	0.7908	0.4751	0.189	0.2987	0.1506	0.4647	0.7225	0.4542	0.7049	2.934	0.3448	0.4957	0.2869	0.3448	0.5352	0.6041	0.09761	0.35575	0.263	0.56295	-0.1844	0	-0.1681	-0.3585	-0.2009	-0.5995	-1.089	-0.389492	-0.811	-0.3401
fruR	b0080	transcriptional_repressor_of_fru_operon_and_others	-0.218788	1	0	0.05658	-0.2515	0.111	0.6415	-0.3401	-0.05889	0.1375	-0.2009	0.926	0.5558	-0.737	-0.6666	0.3785	-0.889	-0.8625	-0.4739	0.1506	-0.5353	-0.737	0.4174	-0.08927	-0.7859	0.48065	-0.05889	0.5821	0.3785	0.06215	0	-0.6215	-0.2176	-0.4941	-0.3585	-0.7859	-0.4739	-1.12
yabB	b0081	orf,_hypothetical_protein	-0.454784	0.999875	-0.000180348	0.3448	0.4542	0.09761	-0.074	0.3448	-0.2009	-0.1361	0.1506	-0.04394	0.3334	0.275	0.8639	0.8953	0.3334	0.251	1.316	1.614	0.757	-0.2515	-0.9162	-0.811	-0.3585	-0.72545	0.3674	-0.6559	0.585	0.2828	-1.474	-0.5778	-1.396	-1.252	-1.152	0.3561	0	-0.2515
yabC	b0082	putative_apolipoprotein	-0.211335	1	0	0.07039	0.4005	-0.304	-0.3771	0.4542	-0.4344	-0.2515	-0.2009	-0.2345	-0.05889	0.263	0.848	0.5656	0.2016	0.01436	0.9411	1.305	0.4957	-0.2688	-0.34135	-0.3219	-0.454	-0.125755	0.433	-0.155195	0.4751	0.30205	-1.12	-0.454	-0.8625	-0.9714	-0.4344	0.05658	0.07039	0.189
ftsL	b0083	cell_division_protein;_ingrowth_of_wall_at_septum	0.071972	1	0	-0.1844	0.1243	0.08406	-0.2176	-0.1844	-0.2688	-0.2515	-0.3959	-0.152	-0.2345	1.373	0.84	0.8718	0.07039	0.9107	1.208	1.465	0.6323	-0.04394	0.36785	0.3561	0	0	0.263	0.7638	0.4647	0.10705	0.1243	0.09761	0.1635	-0.1203	-0.3401	-0.08927	-0.1681	0.2141
ftsI	b0084	septum_formation;_penicillin-binding_protein_3;_peptidoglycan_synthetase	0.413451	0.986	-0.0203404	0.2869	0.111	0.3561	0.263	0.4222	-0.2688	-0.1844	0.05658	-0.2176	-0.2688	-0.3401	0.2987	0.3896	-0.1844	-0.2688	0.6871	1	0.2141	0.07039	-0.1696	-0.1681	0.2141	-0.184625	0.7908	-0.08405	0.856	0.6255	0.696	0.5361	0.8875	0.5558	0.7137	0.1243	0.111	0.2265
murE	b0085	meso-diaminopimelate-adding_enzyme	0.552838	0.04775	-4.38836	-0.074	-0.2009	-0.1681	-0.304	-0.2345	-0.05889	-0.4739	-0.3219	-0.1203	-0.5353	0.263	0	-0.02915	-0.7131	0.07039	0.2016	0.4114	0.1375	0.7137	-0.015	-0.152	0.08406	-0.0219	0.3896	-0.21795	0.6229	0.16095	0.4114	0.3103	0.6599	0.189	-0.1047	0.275	0.02857	0.189
murF	b0086	D-alanine:D-alanine-adding_enzyme	0.47911	0.71525	-0.483481	0.07039	-0.1203	-0.02915	-0.1844	-0.5146	-0.3219	-0.5353	-0.5146	0.01436	-0.6439	-0.4739	0.3785	-0.02915	-0.2515	-0.4739	0.1506	0.4114	0.1375	0.5656	-0.4224	0.1375	-0.152	-0.34905	0.05658	-0.78675	0.275	0.06215	0.7485	0.9635	1.029	0.4222	1.077	0.2987	0.1243	0.1763
murD	b0088	UDP-N-acetylmuramoylalanine-D-glutamate_ligase	0.17359	1	0	0	-0.074	-0.152	0.05658	-0.889	-0.1361	-0.3771	-0.6666	-0.3401	-0.8625	-0.5353	0	-0.08927	-0.7131	-0.2863	-0.304	0.3219	-0.05889	0.4005	-0.20925	0.1506	-0.1844	-2.24505	-0.05889	-1.0145	0.2141	0.1255	0.3561	0.2987	0.3219	-0.3771	-0.1681	0.3674	0.1506	0.2141
murG	b0090	UDP-N-acetylglucosamine:N-acetylmuramyl-_(pentapeptide)_pyrophosphoryl-undecaprenol_N-acetylglucosamine_transferase	0.417824	0.994875	-0.00741282	0.4114	0.2388	0.3448	0.02857	-0.5564	0.189	-0.415	-0.2863	-0.3771	-0.9159	-0.811	-0.074	-0.2863	-0.811	-0.2515	-0.811	0.4854	-0.02915	0.2987	-0.2136	-0.2009	0.2265	-0.08896	0.2265	-0.5778	0.05658	0.06215	0.433	1.104	0.5261	-0.454	0.1506	0.757	0.6871	1.151
murC	b0091	L-alanine_adding_enzyme,_UDP-N-acetyl-muramate:alanine_ligase	0.0515962	1	0	0.189	0.05658	0.05658	-0.3401	-0.9159	-0.05889	-0.3959	-0.5146	-0.6666	-0.889	0.02857	-0.074	-0.04394	-0.05889	0	-0.3401	0.3896	0.3561	0.4005	-0.00944	0.2388	0.3219	-0.33272	0.04264	-1.218	-0.3219	-0.26765	-0.6215	-0.02915	0.5261	-2.252	-1.434	0.8953	0.8156	1.176
ddlB	b0092	D-alanine-D-alanine_ligase_B,_affects_cell_division	0.103948	1	0	0.2987	0.251	0.251	-0.08927	-0.4941	-0.1844	-0.1203	-0.1681	-0.04394	-0.4344	-0.1203	0.2141	0.111	-0.4344	-0.3959	-0.6215	0.2016	0.07039	-0.0145	-0.26765	-0.2176	0.2016	-0.389485	-0.3585	-1.34	-0.454	-0.2782	0.275	0.6415	0.251	-0.3771	-0.4941	1.091	1.233	1.511
ftsQ	b0093	cell_division_protein;_ingrowth_of_wall_at_septum	-0.0862956	1	0	0.3334	0.275	0.2016	0.09761	0.263	0.04264	-0.1203	-0.02915	0.01436	0.07039	0.696	0.6508	0.6229	0.111	0.263	0.01436	-0.6215	0.4647	0.01436	0.2569	-0.02915	0.3334	0.2701	0.189	-0.2782	-0.304	-0.076	-0.3219	0.05658	0.2388	-0.889	-0.5146	1.014	0.9928	1.373
ftsA	b0094	ATP-binding_cell_division_protein,_septation_process,_complexes_with_FtsZ,_associated_with_junctions_of_inner_and_outer_membranes	0.177705	1	0	0.3219	0.2987	0.3219	0.3219	0.3219	0.111	-0.1844	-0.2345	0.05658	-0.1203	0.4222	0.7655	0.6508	0.111	-0.08927	-0.2688	0.6781	0.2141	0.1506	0.26285	0.2265	0.3103	0.256995	-0.152	-0.161885	-0.2009	-0.3333	0.6323	0.84	0.84	0.05658	0.1506	0.9336	1.144	1.718
ftsZ	b0095	cell_division;_forms_circumferential_ring;_tubulin-like_GTP-binding_protein_and_GTPase	0.00314473	1	0	0.2265	0.251	-0.08927	-0.074	0.2869	0.1243	0.02857	-0.1203	-0.2009	-0.152	0.7398	0.6871	0.7655	0.5261	0.5361	0.4751	0.7485	0.5261	0.585	-0.1292	0.1763	0.433	-0.0975	0.07039	-0.5052	-0.3585	-0.12575	0.04264	0.1635	1.064	-0.5353	-0.4344	0.8953	0.9486	1.428
lpxC	b0096	UDP-3-O-acyl_N-acetylglucosamine_deacetylase;_lipid_A_biosynthesis	0.497091	0.9795	-0.0298826	0.275	0.3896	0.3448	0.2141	0.05658	0.4647	0.4114	0.4436	0.1635	0.2869	-0.2176	-0.304	-0.3401	-0.454	-0.04394	-0.454	-0.2345	0.02857	0.5261	-0.03976	0.05658	0.774	0.28937	0.9709	0.19365	0.4647	0.32995	0.5059	0.9855	1.138	0.7225	0.3103	1.362	1.803	1.836
yacA	b0097	orf,_hypothetical_protein	0.0788033	1	0	0.2016	0.3448	0.3334	0.7398	-0.0145	0.516	0.3561	0.3448	0.6229	0.3219	0.4542	-0.3219	0.4542	-0.074	-0.415	-0.8365	-0.3219	-0.1361	0.4647	0.7923	0.04264	0.8953	0.9879	1.084	1.15035	0.9561	0.4037	-0.3959	0.07039	-0.1361	-0.02915	0	0.546	0.585	0.4751
mutT	b0099	7,8-dihydro-8-oxoguanine-triphosphatase,_prefers_dGTP,_causes_AT-GC_transversions	-0.231422	1	0	0.4647	0.585	0.433	0.05658	-0.152	0.1506	0.3103	-0.04394	-0.4739	-0.05889	-0.8365	-0.7859	-0.3771	-0.6215	-0.3219	-0.9434	-0.3959	-0.3771	0.09761	0.15335	-0.0145	0.1506	0.31555	0.1635	0.2271	-0.2009	-0.2172	-0.7859	-0.4344	-0.6897	-1.089	-1.089	0.2265	0.08406	-0.7131
b0100	b0100	orf,_hypothetical_protein	-0.0621978	1	0	0.07039	-0.3401	-0.4344	-0.2345	-0.2688	-0.1844	0.09761	0.01436	-0.1203	-0.3219	1.036	1.214	-0.3401	0.856	3.709	0.4222	0.4957	0.5558	0.1763	0.1848	0.3896	0.2388	0.3785	0.02857	0.5012	0.1635	-0.00725	0.09761	-0.04394	-0.1047	-0.6215	-0.8365	-0.454	-0.1681	-0.3959
yacG	b0101	orf,_hypothetical_protein	-0.344584	1	0	-0.6439	-0.3585	-0.074	-0.4739	-0.2515	0.2265	-0.05889	0.04264	-0.2176	-0.4344	0.516	-0.0145	1.144	-0.3771	0.2388	1.098	0.111	0.2388	-0.04394	0.13745	0.02857	-0.3401	0.15063	-0.0145	0.17625	-0.889	-0.3685	-0.5778	-0.8625	-1.152	-0.9714	-0.7859	-0.3585	-1.943	-0.6897
yacF	b0102	orf,_hypothetical_protein	-0.657276	0.11275	-3.1488	-0.152	0.1506	-0.1361	-0.6439	-0.1681	0.1243	0.1375	0.111	-0.4344	-0.4344	0.3448	0.1375	-0.5564	-0.2863	0.189	-0.3959	-0.2345	-0.1203	-0.4941	-0.989	-0.9159	-0.9159	-0.594715	-0.9714	-0.63475	-1.644	-0.5	-0.5146	-0.4941	-0.2009	-1.029	-0.9714	-0.4941	-1.089	-1.12
yacE	b0103	putative_DNA_repair_protein	-0.777776	0.000125	-12.9658	0.09761	0.6229	0.251	-0.454	-0.1203	0.2987	0.1243	0.2016	-0.2009	-0.2345	0.1375	-0.1844	0.05658	0.111	-0.5353	-2.396	-1.059	-0.7859	-0.6666	-1.15595	-1.286	-0.7859	-0.621445	-0.8365	-0.8112	-1.434	-0.845	-1.837	-1.252	-1.889	-1.737	-0.8365	-0.1681	-1.322	-2.059
guaC	b0104	GMP_reductase	-0.291155	1	0	0.02857	0.3219	-0.3401	-0.9714	-0.5564	-0.5995	-0.6897	-0.6897	-1.218	-0.8365	0.09761	-0.2515	0.2016	0.6135	-0.889	-1.599	-1.599	-1.515	0.251	-0.70255	-0.5995	-0.2176	-0.67925	-1.252	-0.7388	-2.837	-1.737	-0.2515	-0.3959	-0.6897	-0.6897	-0.1361	0.01436	-0.1681	-0.2009
b0105	b0105	orf,_hypothetical_protein	-0.0831743	1	0	0.1243	0.3219	-0.1844	-0.2863	-0.08927	-0.2345	-0.1681	-0.4739	0.05658	0.02857	1.27053	1.31	0.4005	1.183	0.7908	2.36406	2.322	1.138	0.1763	0.70775	0.8639	-0.152	0.9964	-0.2345	0.8559	0.01436	-0.12575	-0.2515	-0.3585	-0.1361	-0.4344	-0.6666	-0.2515	0.00754	-0.239674
hofC	b0106	putative_integral_membrane_protein_involved_in_biogenesis_of_fimbriae,_protein_transport,_DNA_uptake	-0.216474	1	0	-0.1047	0.2388	0.02857	-0.6439	0.7049	-1.286	-1.358	-1.089	-2	-1.218	-0.3771	0.275	0.5558	-0.04394	0.2869	0.1635	0.04264	-0.2176	-0.6215	0.00417	-0.3401	0.07039	0.252615	-0.1681	0.52645	-0.6897	-1.0295	-1.434	-0.4941	-0.7131	-0.9159	-0.737	-1.69	-1.80426	-4.644
ppdD	b0108	prelipin_peptidase_dependent_protein	-0.0729116	1	0	0.189	0.02857	0.2869	-0.5353	0.9635	1.22	-0.889	0.3448	-0.7131	0	-1.599	-0.3585	-0.9714	-1.029	-0.2515	-4.644	-0.454	-0.6215	-0.02915	0.042575	0.251	0.7824	0.1506	0.3896	0.1506	0.01436	0.0945	-0.9434	0.05658	-0.6439	-0.889	-0.8625	-0.36425	-0.302113	-0.842035
nadC	b0109	quinolinate_phosphoribosyltransferase	-0.600258	0.074	-3.75633	0.2388	0.3103	-0.1681	0.09761	0.585	-0.1361	-0.2176	0.09761	0	0.5261	-0.7859	-0.7859	-0.4941	-1.059	-0.9714	-1.396	-1.252	-1.889	-0.2176	-1.378	-1.474	-0.6897	-1.515	-0.9434	-1.089	-1.218	-0.5295	-0.2345	-0.2863	-0.3959	-0.2515	-0.2515	-0.8365	-1.434	-1.69
ampD	b0110	regulates_ampC	-0.4582	0.95725	-0.0630323	0.263	0.111	-0.1844	0.5558	0.546	-0.0145	-0.1361	-0.02915	1.029	1	-1.12	-0.5995	-0.3585	-0.9159	-1.089	-1.358	-0.737	-1.252	-0.02915	0.3446	0.1243	-0.4739	0.182	-0.8625	0.23545	-0.2176	-0.4445	-0.6666	-0.1047	-0.5564	-0.8625	-1.322	-0.5995	-1.322	-0.889
ampE	b0111	regulates_ampC	-0.386148	1	0	0.02857	0.111	-0.1203	0.4647	0.8319	-0.1203	-0.3219	-0.3959	0.2388	0.4854	0.5059	0.4114	0.5945	-0.8365	0.3674	0.3896	0.4542	-0.1844	0	0.27485	0.3785	-0.2688	0.3615	-0.2515	0.25335	-0.1681	-0.14315	-0.02915	-0.5564	0.05658	-0.3585	-0.6215	-0.4941	-0.9159	-0.3585
aroP	b0112	aromatic_amino_acid_transport_protein	-0.249952	1	0	0.1763	0.07039	0.1506	0.4005	0.9855	-0.4941	-0.454	-0.3585	-0.1361	0.1243	-0.811	-0.2009	-0.1047	-0.3771	-0.4941	0	0.251	-0.3959	-0.3959	0.00503	0.07039	-0.737	0.2279	-0.5146	0.3073	-0.4739	-0.4055	1.551	0.2141	-0.3585	-0.1681	-0.415	-0.8625	-1.218	-1.474
pdhR	b0113	transcriptional_regulator_for_pyruvate_dehydrogenase_complex	-0.273679	1	0	0.1506	1.604	0.2869	-1.184	-1.599	-1.12	-1.556	-1.286	-2.556	-2.737	0	-0.3771	0.2141	-1.059	-0.152	0.05658	0.263	-0.4739	-1.286	-1.4445	-1.358	-1.286	-1.0617	-0.9714	-0.479	-2.943	-1.4185	-1.474	-1.69	-1.358	-2	-1.515	-0.9159	-1.515	-1.644
aceE	b0114	pyruvate_dehydrogenase_(decarboxylase_component)	-0.127737	1	0	0.05658	0.189	0.2265	-2.644	-3.184	-0.6215	-1.474	-1.434	-2.737	-2.943	-0.6439	-0.304	-0.1047	-1.184	-0.1361	-0.5564	0.5753	-1.152	0.3448	-1.2425	-1.152	0.01436	-1.7895	-0.4941	-2.363	-2.837	-1.9185	-0.152	-0.4739	-2.396	-4.644	-5.059	0.7049	0.6229	0.433
lpdA	b0116	lipoamide_dehydrogenase_(NADH);_component_of_2-oxodehydrogenase_and_pyruvate_complexes;_L-protein_of_glycine_cleavage_complex	-0.00745582	1	0	0.2016	0.4854	0.251	0.5753	0.3785	0.1375	0.2141	0.2869	0.6508	1.077	-0.9159	-0.7612	-0.3219	-1.358	-0.3585	-1	-0.1844	-0.3401	0.5059	-0.2224	-0.08927	0.1243	-0.4738	-0.2863	-0.4255	0.4436	0.1667	0.01436	0.02857	-0.2688	-0.5564	-0.4344	1.233	1.293	1.176
yacH	b0117	putative_membrane_protein	-0.0122244	1	0	-0.4739	0.1635	-0.3771	-0.5564	0.1243	-0.3219	-0.454	-0.2009	-0.2345	-0.2515	-0.454	0.6871	0.9928	0.09761	-0.7131	0.4854	-0.9434	0.7398	-0.6215	0.25245	0.01436	-0.152	0.111	-0.02915	0.4113	0.1506	-0.10045	-0.1844	0.4222	0.5361	0.7991	1.609	-2.12	-2.837	-2.15225
acnB	b0118	aconitate_hydrase_B	-0.71786	0.037125	-4.75147	0.6323	1.454	0.7655	2.658	2.602	1.245	0.848	0.7312	1.811	1.614	-0.5564	-0.7612	0.1375	0.2141	-0.7612	-0.8625	-1.286	-1.059	0.7137	-0.21563	0.1506	0.4647	-0.42967	-0.415	-0.96275	-1.089	-0.737	-0.1361	-0.2345	-0.2863	-0.6439	-1.396	-0.454	-0.5564	-0.4941
yacL	b0119	orf,_hypothetical_protein	-0.786396	0.000125	-12.9658	0.1243	0.111	0.2265	-0.304	0.02857	0.5656	0.5059	0.585	0.4751	0.4436	0.2141	0.2265	0.3561	0.4751	0.07039	-0.5778	-0.415	-0.1844	-0.3219	-0.19515	-0.2863	-0.2345	-0.45895	-0.3585	-0.47515	0.1763	-0.14315	-0.3771	-0.4344	-0.4739	-0.6439	-0.1681	-0.4739	-0.3771	-1.184
speD	b0120	S-adenosylmethionine_decarboxylase	-0.0169668	1	0	0.3103	0.7908	0.6599	-0.4941	-0.811	0.6323	0.3219	0.275	-0.8625	-0.6439	-0.3401	-1	-0.6215	-1.358	-0.6897	-1.515	-2.396	-1.644	0.433	-0.2614	-0.152	0.2869	-0.304	-0.304	-0.5671	-1	-0.576	-0.1361	-0.4344	0.1506	-0.2688	-0.2345	0.6415	0.3103	0.4854
speE	b0121	spermidine_synthase_=_putrescine_aminopropyltransferase	-0.0643644	1	0	0.8639	1.144	1.22	-0.3401	-0.454	0.669	0.4222	0.263	-1.089	-0.5564	-0.7859	-1	-1.029	-1.943	-0.9159	-2.184	-2.556	-2.252	0.4854	-0.628	-0.4739	0.1375	-0.5935	-0.7131	-0.87865	-1.152	-0.643	-0.152	0.275	0.516	0.08406	-0.3401	0.6135	0.4751	0.4957
yacC	b0122	orf,_hypothetical_protein	-0.435232	0.766875	-0.382937	-0.0145	-0.2009	0.1635	0.04264	0.3103	-0.074	0.1635	0.05658	-0.04394	0.263	-0.304	-1	0.09761	-0.6215	-1.644	-1.786	-2.12	-1.69	-0.2515	-0.32205	-0.3771	-0.3219	-0.37135	-0.6439	-0.3516	-0.04394	-0.24705	-0.2345	0.07039	-0.3959	-0.2515	-0.4739	-2	-1.737	-5.059
yacK	b0123	orf,_hypothetical_protein	0.226741	1	0	0.251	-0.2515	-0.04394	0.02857	0	0.2141	0.04264	-0.3959	-0.2688	-0.5564	-0.454	-0.4941	-0.1844	0.2987	1.239	-0.5778	-0.074	0.1635	-0.0145	0.635	0.5656	-0.2515	0.6041	-0.9434	0.6478	-1	-0.43125	1.465	0.1243	0.9635	0.8797	1.195	-0.454	-0.6215	-0.5995
hpt	b0125	hypoxanthine_phosphoribosyltransferase	-0.240638	1	0	0.08406	0.5753	0.05658	-0.4739	-0.08927	0.263	0.4114	0.4114	-0.08927	0.2141	-1.358	-1.515	-0.6897	-1.12	-1.515	-2.322	-1.434	-1.786	-0.3771	-0.281585	-0.415	-0.5995	-0.40045	-0.9714	-0.2984	-0.02915	-0.661	-0.304	-0.3585	-0.454	-0.7131	-0.5778	-0.1203	-0.152	-0.5146
yadF	b0126	putative_carbonic_anhdrase_(EC_4.2.1.1)	-0.8451	0.000125	-12.9658	0.1243	0.3103	-0.0145	0.6041	0.7485	-0.1203	-0.1844	0.04264	0.6599	0.7398	0.08406	0.3561	-0.5146	0.3785	-1.12	-1.322	-0.7131	-1.152	-0.4344	-0.97825	-1.152	-0.6666	-1.1875	-1.218	-1.0045	-1.474	-0.7575	-0.08927	-0.3401	-0.889	-1.059	-0.9159	-0.3771	-0.8625	-1.059
yadG	b0127	putative_ATP-binding_component_of_a_transport_system	-0.0433669	1	0	0.3561	0.3896	0.3103	0.1763	0.3674	0.02857	0.2265	0.4222	0	0.1635	-0.7612	-0.4344	-0.8365	-0.9159	-0.811	-1.218	-0.889	-1.218	-0.04394	-0.3317	-0.7131	-0.415	-0.2098	0	0.30485	-0.4344	-0.3685	0.1243	0.3561	0.516	0.6508	0.5361	-0.04394	-0.02915	-0.4344
yadH	b0128	orf,_hypothetical_protein	0.30676	1	0	-0.1844	-0.1361	-0.2009	-0.3959	0.02857	-0.02915	-0.2345	-0.0145	-0.3959	-0.4739	-0.04394	0.2141	-0.02915	-0.074	0.4005	-0.074	-0.4739	0.111	-0.1681	0.096035	0.2987	-0.4344	0.32435	-0.4344	0.36085	-0.3585	-0.05235	0.2388	0.263	0.669	0.669	-0.2515	-0.304	0.1635	-0.4344
yadI	b0129	putative_PTS_enzyme_II_B_component	-0.3184	1	0	0	-0.074	-0.3219	-0.074	-0.2688	-0.415	-0.4739	-0.4344	-0.1203	-0.2009	-1.152	0.4854	-0.1681	0.3896	-1.12	-0.454	0.01436	-0.7131	-0.2009	0.045855	0.251	-0.9159	0.36695	-0.3401	0.28665	0.3334	-0.2889	-1.786	-0.3959	-0.889	-0.5564	-0.5564	-1.059	-1.152	-3.474
yadE	b0130	orf,_hypothetical_protein	-0.241071	1	0	-0.1047	-0.074	-0.2176	-0.3771	0.3334	-0.7612	-0.3959	-0.4739	-0.8625	-0.3219	-0.2863	-0.05889	0.2265	-0.7612	-0.9714	-0.7131	-0.9434	-0.6666	-0.4344	-0.18015	-0.2688	-0.737	0.0283	-0.5778	-0.00065	-0.5564	-0.5445	-1.599	-0.3585	-0.8625	-0.1047	0.111	-0.415	-0.3959	-2.27283
panD	b0131	aspartate_1-decarboxylase	-0.644438	0.01375	-6.18442	-0.1681	0.09761	-0.4344	0.08406	0.1635	0.1635	-0.1361	0.1635	0.08406	0.09761	-0.7859	-1.889	-0.5353	-0.454	-2.474	-2.396	-2.184	-2.12	-0.5995	-0.58615	-0.6215	-1.12	-0.92965	-1.786	-1.324	-2.059	-0.822	-0.4344	-1.059	-0.8365	-1.889	-1.152	-0.9159	-1.474	-1.515
yadD	b0132	orf,_hypothetical_protein	-0.502197	0.105625	-3.24298	-0.05889	-0.02915	0.189	0.1506	0.2987	0	0.1635	0.111	0.1243	0.4005	0.6508	0.111	0.4436	-0.2688	-0.9159	-0.6897	-0.889	-1.029	-0.3771	0.0753	0.3334	-0.1047	0.16255	-0.8625	-0.01032	-0.152	-0.08405	-0.2688	0.07039	-0.6215	0.09761	0.08406	-1.474	-1.059	-1.286
panC	b0133	pantothenate_synthetase	-0.799643	0.000125	-12.9658	0.4222	0.6781	-0.02915	0.6041	0.4957	0.2265	0.275	0.09761	0.251	0.4854	-0.3219	-0.3771	0.07039	-0.2863	-0.7131	-0.7131	-0.4941	-1.184	-0.4739	-0.6989	-0.7612	-0.7859	-0.52855	-0.9159	-0.8685	-0.737	-0.43125	-0.4941	-0.2863	-0.415	-0.415	-0.4941	-0.4941	-0.7131	-0.7612
panB	b0134	3-methyl-2-oxobutanoate_hydroxymethyltransferase	-0.763061	0.0005	-10.9658	0.111	0.6508	0.1635	0.4957	0.2388	0.2869	0.3785	0.3334	0.4957	0.5361	-0.1681	-0.3219	0.1375	-0.454	-0.454	-0.1203	-0.3219	-0.6897	-0.5353	-1.515	-1.089	-0.7612	-1.448	-0.6897	-1.474	-0.7131	-0.00725	-0.5778	-1.218	-0.9159	-1.515	-0.3771	0.04264	-0.6897	-0.737
yadC	b0135	putative_fimbrial-like_protein	0.437805	0.930625	-0.103728	-0.3219	-0.5353	0.07039	-1.644	0.4854	-0.4739	-0.5995	-0.454	-0.9434	-0.4344	1.501	1.922	2.147	0.848	1.989	2.513	2.325	1.683	0.516	0.4854	0.2388	1.22	0.3896	1.459	0.8427	1.536	0.6225	0.3785	0.8319	1.511	2.278	2.365	0.189	0.09761	-0.0145
yadK	b0136	putative_fimbrial_protein	0.404193	0.7715	-0.374262	-0.5353	-0.4739	-0.02915	-0.6439	-0.2515	-0.889	-0.7131	-0.737	-0.9434	-0.7131	0.05658	2.496	0.6135	0.4751	2.173	2.17	2.077	1.803	0.516	0.5869	0.516	0.3785	0.4762	0.5656	0.7863	0.4005	0.3785	0.4647	0.2016	0.05658	0.7824	0.275	0.3561	0.2869	0.3561
yadL	b0137	putative_fimbrial_protein	0.2155	1	0	-0.304	-0.3771	-0.1047	-0.454	-0.4344	0.2388	-0.2863	-0.2009	-0.304	-0.2688	1.77	1.836	0.9107	1.575	2.029	3.505	2.662	1.93	1.014	0.083035	0.2141	0.7137	0.3042	1.475	0.66445	1.021	0.518	-0.9714	-0.454	0.1635	1.521	0.251	0.6229	0.6135	0.6229
yadM	b0138	putative_fimbrial-like_protein	0.543905	0.2675	-1.90239	-0.5778	-0.1681	-0.074	-0.02915	0	-1.152	-0.889	-0.4344	-0.9159	-0.8365	0.7225	1.915	0.6781	-0.02915	1.202	1.876	1.58	1.214	0.7398	0.62145	0.5753	1.05	0.9665	1.124	1.0945	0.8875	0.23235	0.3674	0.1506	-0.1047	1.599	0.6323	0.7049	0.6781	0.516
htrE	b0139	probable_outer_membrane_porin_protein_involved_in_fimbrial_assembly	0.703788	0.012	-6.38082	0.01436	0.2016	-0.152	-0.3959	-0.1844	-1.089	-1.12	-1.089	-1.434	-1.322	-0.05889	1.356	0.251	-0.4739	0.84	1.091	1.422	0.5945	0.4005	0.25015	0.2388	1.007	0.4909	1.333	0.6589	0.433	0.39955	0.7225	0.903	1.48	1.521	0.516	0.8237	0.856	0.84
ecpD	b0140	probable_pilin_chaperone_similar_to_PapD	0.297823	0.99975	-0.000360719	-0.6897	-0.1203	-0.08927	-0.4344	-0.2009	-0.1681	-0.1047	0.2265	-0.1361	-0.2863	0	0.6229	0.2987	-0.2515	0.4005	0.9709	0.4436	0.7137	0.111	0.096055	-0.1047	0.1763	0.268	0.5945	0.64225	0.433	0.2057	-0.1844	-0.4344	-0.2009	0.1635	0.3334	-0.1047	-0.4941	-0.2515
yadN	b0141	putative_fimbrial-like_protein	0.172689	1	0	-0.7131	-0.1361	-0.02915	-0.2345	-0.2009	-0.1203	-0.2515	-0.05889	-0.4344	-0.2009	0.6508	2.954	0.9709	0.856	1.417	1.379	0.5361	1.678	0.1243	0.17625	0.251	1.111	0.36905	1.144	0.39045	0.1375	0.532	-0.08927	-0.8625	-0.2176	0.5753	0.546	0.7655	0.774	0.4751
folK	b0142	7,8-dihydro-6-hydroxymethylpterin-_pyrophosphokinase	-0.120902	1	0	0.5059	0.5945	0.09761	-0.6215	-0.9714	-0.2515	-0.1844	-0.1203	-0.7612	-0.889	-0.304	0.5261	0.6871	-0.5146	0.3334	0.8074	1.151	0.1763	-0.5353	-1.1215	-0.9714	-0.5146	-0.6889	-0.3401	-0.8242	-0.4941	0.06215	-0.3401	0.04264	-0.5146	-0.3219	-0.4941	0.05658	0.3896	-0.2863
pcnB	b0143	poly(A)_polymerase_I	-0.468219	0.934	-0.0985055	0.07039	0.433	0.01436	-0.3219	-0.889	0.3674	0.2016	0.3334	-0.1361	-0.454	-0.3219	-0.5353	-0.04394	-0.1681	0.2141	-0.074	0.2016	0.3785	-0.811	-1.448	-1.358	-0.5995	-1.23595	-0.2345	-0.9445	-0.6897	0.014285	-0.8625	-1.059	-1.12	-2.12	-1.286	0.3785	-0.2345	-0.152
yadB	b0144	putative_tRNA_synthetase	-0.308836	1	0	-0.05889	0.02857	-0.02915	-0.4344	-0.7131	-0.05889	0.2987	-0.2688	-0.1844	-0.7859	0.3448	-0.02915	0.5945	-0.1203	-0.5146	1.628	0.9486	0.251	-1.089	-0.41515	-0.2176	-1.184	-0.05235	-0.5353	0.04825	-0.152	-0.3333	-2	-1.12	-2.396	-1.434	-0.6666	0.07039	-0.2688	-0.737
dksA	b0145	dnaK_suppressor_protein	-0.123835	1	0	0.4436	0.4647	0.4005	0.1763	-0.1844	0.7908	0.6781	0.4957	0.9635	0.5656	-0.3585	-0.1681	0.02857	-0.05889	-0.2009	-0.1844	0.1243	0.4647	0.1506	-0.158695	0.2016	0.1506	-0.485715	-0.05889	-1.3755	0.09761	-0.02197	0.111	0.3561	0.1243	0.516	0.6041	0.8074	0.669	0.6871
sfsA	b0146	probable_regulator_for_maltose_metabolism	-0.243684	1	0	0.1375	0.2141	0.4114	0.3561	0.4751	0.189	0.09761	0.4114	1.014	0.9928	-0.2863	-0.4344	0.05658	0.05658	-0.8625	-0.304	0.02857	-0.04394	0.1375	-0.044635	-0.4739	0.1506	-0.1419	0.09761	0.03435	0.4222	0.26805	-0.8365	-0.074	-0.889	-0.4344	0.2388	0.9486	0.3896	0.585
yadP	b0147	orf,_hypothetical_protein	-0.521408	0.621375	-0.686464	-0.415	-0.074	-0.304	-0.2688	-0.1047	-0.152	0.09761	0.07039	0.4957	0.6415	0.04264	0.4957	0.9184	0.3785	-0.304	0.4222	0.5261	0.9928	-0.7131	-0.4377	-0.2688	-0.6215	0.0171	-0.2009	-0.06677	0.02857	0	-1.599	-1.786	-2.184	-1.786	-0.4739	-1.644	-1.396	-1.889
fhuA	b0150	outer_membrane_protein_receptor_for_ferrichrome,_colicin_M,_and_phages_T1,_T5,_and_phi80	0.528263	0.493	-1.02034	-0.2345	-0.7859	-0.2688	-0.5995	0.2265	-0.6215	-0.889	-1.029	-1.434	-0.8365	-0.4344	-1.089	-0.9159	-1.12	-0.3219	-0.3401	-0.7131	0.07039	-0.6215	0.090835	-0.1047	-0.3585	0.11423	-0.1844	0.31475	-0.2345	0.0753	1.299	0.696	1.189	0.8953	0.903	-0.6439	-1.029	-1.434
fhuC	b0151	ATP-binding_component_of_hydroxymate-dependent_iron_transport	-0.0724025	1	0	-0.02915	0.1506	0.08406	-0.3401	-0.3959	-0.4941	-0.4739	-0.04394	-0.3585	-0.2863	0.07039	0.4005	0.4222	-0.811	0.4647	-0.04394	-0.05889	0.4854	-0.02915	-0.2566	-0.02915	0.4751	-0.11417	0.1375	0.01045	0.3103	0.2925	0.7137	-0.02915	0.4005	0.1375	0.3785	-1.12	-1.358	-3.474
fhuB	b0153	hydroxamate-dependent_iron_uptake,_cytoplasmic_membrane_component	0.157155	1	0	0.1506	0.3103	0.1375	-0.3959	0.07039	-0.3219	-0.3401	-0.3585	-0.7131	-0.5353	-0.1203	0.774	1.328	-0.304	0.3674	0.8237	0.7225	0.3219	-0.2863	0.2263	-0.04394	-0.5564	0.4481	-0.152	0.4532	-0.2345	0.0555	-0.454	-0.1047	-0.5778	-0.415	0.3785	0.6599	0.7049	0.4854
hemL	b0154	glutamate-1-semialdehyde_aminotransferase_(aminomutase)	0.00894446	1	0	-0.3959	0.09761	0.09761	-0.454	-0.152	0.4854	0.3219	0.4436	0.1375	0.1635	0.08406	-0.1844	0.3334	0.2869	0	0.2987	0.2388	0.3674	0.3334	0.07039	-0.08927	0.07039	-0.074	-0.02915	-0.2515	-0.1361	-0.10045	-0.08927	-0.05889	-0.1361	-0.3771	-0.2515	0.9855	0.848	0.8237
yadQ	b0155	putative_channel_transporter	0.132566	1	0	-0.1203	-0.4739	0.1375	0.1243	0.09761	-0.1203	-0.415	-0.1844	-0.2515	-0.04394	-0.1844	0.3448	0.3103	0.1635	0.7312	-0.2863	0.2141	0	-0.2515	-0.18675	-0.2515	-0.3219	-0.20925	0.2141	-0.08325	-0.02915	0.014285	-0.3959	-0.05889	-0.3219	0.2016	1.293	0.09761	0.3219	-0.3959
yadR	b0156	orf,_hypothetical_protein	-0.14371	1	0	-0.05889	0.02857	-0.2176	-0.05889	-0.04394	0.2016	0.1763	-0.0145	0.1763	0.2987	0.516	0.1506	0.5945	0.7049	0.04264	0.01436	0.07039	0.2016	0.3103	0.244	-0.1681	0.2141	1.09875	-0.2176	0.8595	0.2141	0.34355	0.1763	-0.1681	-0.454	-0.3959	-0.5353	0.263	0.1375	0.05658
yadS	b0157	orf,_hypothetical_protein	0.151219	1	0	0.3219	0.1243	0.04264	0.08406	0.6041	-0.05889	0.3334	0.05658	-0.4941	0.09761	0.7398	0.7908	0.2016	0.6781	0.8953	0.4957	0.7137	0.433	0.1243	0.6179	0.2869	0.4114	0.4665	0.4957	0.5505	0.3896	0.30205	1.47	-0.04394	0.251	0.251	0.02857	0.516	0.696	0.09761
yadT	b0158	orf,_hypothetical_protein	0.441437	0.88025	-0.184015	0.02857	-0.1361	0.08406	-0.1203	-0.2176	0.251	0.02857	-0.02915	0.3561	-0.1681	0.02857	-0.2863	-0.6215	-1.434	0.6041	0.1635	0.3334	0.5261	0.4005	-0.49425	-0.2863	0.5361	-0.7868	0.6781	-0.6258	0.4436	0.542	0.669	0.6229	0.1635	0.3219	0.3219	0.669	0.84	0.757
dgt	b0160	deoxyguanosine_triphosphate_triphosphohydrolase	0.0583874	1	0	-0.1047	-0.2688	-0.04394	0.3103	0.9411	-0.1047	-0.074	-0.2863	0.4751	0.8718	0.6508	0.3785	0.1635	0.3896	-0.415	0.275	0.02857	-0.3401	-0.2688	0.045855	0.516	-0.2515	0.3045	-0.1203	0.41605	0.04264	0.1667	0.8074	1.975	1.269	1.328	0.6229	-0.2688	-0.5995	-0.4344
htrA	b0161	periplasmic_serine_protease_Do;_heat_shock_protein_HtrA	-0.217145	1	0	-0.152	-0.04394	0.02857	1.057	-0.02915	0.6229	0.5261	-0.2515	0.1635	-0.2009	0.1635	1.176	1.007	0.9928	0.2869	0.9709	0.3334	0.275	0.8797	-0.3681	0.08406	0.7485	-1.21855	-0.04394	-1.89	-0.2863	0	0.2869	0.3674	-0.2009	-0.4739	0.1635	1.104	0.926	1.239
yaeG	b0162	orf,_hypothetical_protein	0.0815001	1	0	0.2869	-0.454	-0.1844	0.774	0.7398	-0.08927	0.3103	-0.02915	3.702	2.602	-1.286	-0.5146	-1.184	-0.3401	-0.2345	0.4114	0.09761	0	-0.0145	-0.1955	0.02857	-0.5778	-0.04865	0.07039	-0.25165	1.163	0.45535	0	0.7312	0.7225	1.021	0.757	0.263	0.774	1.651
yaeH	b0163	putative_structural_protein	-0.126751	1	0	-0.08927	-0.1047	-0.6439	0.01436	0.6599	-0.05889	0.2869	-0.1844	1.506	0.856	0.3896	0.6781	0.4005	0.433	-0.2515	-0.0145	0.2987	-0.074	0.4854	0.20565	0.8875	0.1635	-0.1556	-0.04394	-0.1845	1.084	0.39955	-0.1047	0.2141	-0.074	0.01436	-0.7859	0.585	1.1624	0.4854
yaeI	b0164	orf,_hypothetical_protein	0.0272806	1	0	0.07039	-0.074	-0.2688	-0.1361	0.3448	-0.5564	-0.6215	-0.5564	0.9336	0.6508	-1.889	-0.04394	0.05658	-0.2515	-0.737	1.646	0.1763	-0.2863	0.09761	0.4524	0.08406	-0.4739	0.5004	-0.04394	0.41105	0.5261	0.08815	-1.252	-1.837	-1.059	-0.737	-0.1047	-0.1361	0.111	0.4114
b0165	b0165	orf,_hypothetical_protein	0.226583	1	0	-0.1681	-0.0145	-0.6215	-0.6666	-0.6439	0.111	0.5361	-0.7859	-0.3219	0.2869	0.08406	1.057	0.1763	0.5059	1.43487	1	1.485	0.8156	0.02857	0.80215	0.6041	-0.2176	1.062	0.4854	1.00725	-0.6439	0.17805	0.189	0.1635	0.5261	0.08406	0.1243	-0.5353	-1.286	0.6599
dapD	b0166	2,3,4,5-tetrahydropyridine-2-carboxylate_N-succinyltransferase	-0.404429	1	0	0.08406	0.1243	-0.04394	0.669	0.9635	0.3448	0.251	0.07039	0.3561	0.546	-0.05889	-0.3771	-0.2009	-0.1844	-0.152	-0.1681	-0.3585	-0.4344	0.9486	-0.14873	0.02857	0.2141	-0.3219	0.08406	-0.813	0.01436	-0.014575	0.6135	0.263	0.263	-0.2345	-0.7859	0.1243	-0.1681	-0.1047
glnD	b0167	protein_PII;_uridylyltransferase_acts_on_regulator_of_glnA	-0.143288	1	0	0.04264	0.1635	0.1243	0	0.7655	0.3896	0.4005	0.3674	0.2265	0.5361	0.4854	0.1763	0.3334	0.189	0.3896	0.02857	0.5558	0.4436	0.4957	0.054175	0.5059	0.4957	0.0802	0.7312	0.007035	0.4114	0.3785	0.2987	0.07039	0.6599	-0.4344	-0.5353	0.8639	0.4854	0.251
map	b0168	methionine_aminopeptidase	-0.224796	1	0	0.2141	0.4957	-0.2863	0	0.1506	0.5656	0.5059	0.3219	0.3334	0.6041	-0.1361	-0.6897	-0.1844	-0.5146	-0.1203	-0.1681	0.189	0.2388	0.4542	-0.42967	-0.4941	0.1375	-1.5115	0.2869	-1.8075	0.01436	0.23235	0.1635	-0.2863	-0.4344	-0.5146	-0.08927	0.9336	0.669	0.3219
rpsB	b0169	30S_ribosomal_subunit_protein_S2	-0.0470024	1	0	-0.02915	0.5558	0.1763	-0.6439	-0.9159	0.5656	0.5753	0.696	-0.1361	-0.2009	-0.3585	-0.6439	-0.4739	-0.7859	0.275	-0.1203	-0.415	-0.415	0.4957	0.26518	0.251	0.4647	-0.1774	0.3896	-0.81075	-0.2345	-0.10045	-0.04394	0.1635	-0.2688	-1.69	-1.474	0.848	0.6135	0.6508
tsf	b0170	protein_chain_elongation_factor_EF-Ts	0.123625	1	0	0.1243	0.7908	0.5945	-0.737	-0.7131	0.4854	0.5558	0.8237	-0.3401	-0.2345	-0.4941	-0.5353	-0.415	-0.6439	0.3674	-0.2009	-0.2176	-0.1361	-0.04394	-0.19285	0	0.3785	0.02475	0.2388	-0.6327	-0.2863	-0.2075	0.5945	1.029	0.1763	-0.9714	-0.5564	1.064	0.926	0.84
pyrH	b0171	uridylate_kinase	0.19454	1	0	0.251	0.6871	0.3896	-1.12	-1	0.4751	0.2016	0.275	-0.4941	-0.4941	0.1763	-0.074	-0.0145	0.09761	0.6599	0.2869	0.3103	0.2141	0.8718	0.22465	0.2265	0.5753	0.134775	0.3219	-0.87105	-0.415	-0.35655	0.774	0.9561	0.546	-0.4739	-0.7859	0.8074	0.9486	1.104
frr	b0172	ribosome_releasing_factor	0.149699	1	0	0.3448	0.2388	0.1635	-0.05889	-0.1203	0.2869	0.2265	0.263	-0.415	-0.4739	-0.415	-0.4344	-0.7859	-0.2176	0.1635	-0.4941	-0.04394	-0.02915	0.546	-0.148975	0.04264	0.3448	-0.63305	0.1635	-0.974	-0.3585	-0.1344	0.4647	0.4751	0.2388	-0.6897	-0.05889	0.848	1.091	0.6599
dxr	b0173	1-deoxy-D-xylulose_5-phosphate_reductoisomerase	0.238639	1	0	-0.05889	0.6041	0.251	-1.029	-0.3959	0.01436	0.1243	0.7824	-0.454	-0.5564	-0.9434	-0.7859	-0.5995	-0.4344	-0.5146	-0.2688	-0.415	0.2987	0.275	0.182	-0.2176	0.1243	-0.065255	0.4854	-0.20245	-0.2009	-0.12575	-0.6897	0.3334	-1.152	-1.089	-0.4739	1.07	1.47	1.35
uppS	b0174	Undecaprenyl_pyrophosphate_synthetase	-0.418724	0.930375	-0.104116	0.3448	0.5656	0.1375	-0.04394	-0.8625	0.111	0.1763	0.2265	-0.4344	-0.3959	-0.9714	-1.396	-0.9434	-1.089	-1.286	-1.837	-0.6666	-1.089	-0.7131	-0.9101	-1	-0.415	-1.0665	-0.3585	-1.305	-0.3771	-0.34485	-1.184	-1.029	-1.943	-1.889	-1.358	-0.3401	-0.074	-0.1844
cdsA	b0175	CDP-diglyceride_synthetase	0.202107	1	0	0.04264	-0.074	0.04264	-0.2688	-0.5995	0.04264	0.04264	-0.08927	-0.3771	-0.3401	0.2869	0	-0.7859	-0.2176	-0.2345	-0.4739	-0.152	-0.074	-0.4739	0.240895	-0.3959	-0.3219	0.528785	-0.2009	0.07335	-0.05889	-0.17005	1.07	1.48	1.444	-0.7612	-0.3219	-0.3771	-0.04394	-0.1681
yaeL	b0176	orf,_hypothetical_protein	-0.637865	0.065125	-3.94064	0.111	0.2265	0.669	0.1243	-0.5146	0.04264	-0.04394	-0.074	-0.2176	-0.2688	0.1375	-0.2009	0.07039	-0.5995	-0.6439	-0.4344	-0.3585	-0.1844	-0.3959	-1.297	-1.059	-0.3959	-1.35	-0.2009	-1.519	-0.1681	-0.23695	-0.737	-0.7612	-1.889	-1.69	-1.837	-0.2009	-0.2515	-0.415
yaeT	b0177	orf,_hypothetical_protein	-0.498837	0.83125	-0.266646	0.2016	-0.04394	-0.3585	0.4542	-0.3219	-0.4941	0.04264	-0.1681	-0.04394	-0.2009	0.07039	0.516	-0.4739	-0.152	0.3896	-1.69	0.3334	0.3561	0.2016	-1.314	-1.396	-0.3219	-1.935	-0.2009	-2.8515	-0.3219	-0.41825	-0.6439	-0.6439	-1.322	-0.889	-0.737	-0.08927	-0.1203	-0.8365
hlpA	b0178	histone-like_protein,_located_in_outer_membrane_or_nucleoid	-0.289421	1	0	0.4751	0.4647	0.251	0.2388	-0.6439	0.2016	-0.1844	-0.2688	-0.2345	-0.454	-0.8625	-1.12	-0.8365	-1.029	-0.9714	-1.556	-1.218	-1.434	0.4647	-0.4409	-0.6897	-0.1361	-1.01675	-0.811	-1.7895	-1.152	-0.698	0.757	0.09761	-0.074	-0.9159	-0.5778	-0.415	-0.2863	-0.4739
lpxD	b0179	UDP-3-O-(3-hydroxymyristoyl)-glucosamine_N-acyltransferase;_third_step_of_endotoxin_(lipidA)_synthesis	-0.426337	0.969375	-0.0448732	0.2869	0.2987	0.2987	0.189	-0.7612	0.3448	-0.1203	-0.152	-0.05889	-0.6215	-0.074	-0.2863	-0.2176	-0.7859	-0.3401	-1.152	-0.5778	-0.3401	0.4114	-0.83675	-0.5146	-0.5778	-1.398	-0.9714	-2.6	-1.358	-0.3806	0.5558	0.02857	-0.2863	-0.889	-0.6439	-0.415	-0.2515	-0.1844
fabZ	b0180	(3R)-hydroxymyristol_acyl_carrier_protein_dehydratase	-0.458148	0.9965	-0.00505829	0.433	0.7485	0.4542	-0.152	-0.6897	0.6508	0.585	0.7312	0.3219	0.5945	-0.8365	-0.6897	-0.2863	-0.6897	-0.3771	-1.152	-0.2688	-0.2009	0.546	0.021	-0.304	0.01436	-0.898	-0.1047	-1.676	-0.3585	-0.3333	-0.074	-0.454	-1.059	-1.059	-1.184	0.1635	0.07039	-0.04394
lpxA	b0181	UDP-N-acetylglucosamine_acetyltransferase;_lipid_A_biosynthesis	-0.365721	1	0	0.3674	0.696	0.08406	-0.074	-0.5353	0.6229	0.4436	0.6871	0.05658	0.1375	-0.7612	-0.4941	-0.152	-0.9434	0.251	-0.7612	-0.3771	-0.04394	0.263	-0.45415	-0.4941	-0.0145	-0.98975	-0.3959	-1.396	-0.6897	-0.2782	0.08406	-0.1203	-1.029	-0.5778	-0.2345	0.1375	0.1763	-0.1361
lpxB	b0182	tetraacyldisaccharide-1-P;_lipid_A_biosynthesis,_penultimate_step	-0.551835	0.57225	-0.805283	-0.04394	0.5558	0.5558	-0.05889	-0.415	0.7398	0.546	0.5656	0.111	0.08406	-0.4941	-0.3219	-0.05889	0.01436	-0.1844	-0.2515	-0.2688	0.3896	0.3219	-0.98495	-0.5146	0.02857	-1.218	-0.0145	-1.715	-0.5778	-0.35655	-0.074	-0.6439	-1.837	-1.089	-0.6439	0.189	-0.05889	-0.415
rnhB	b0183	RNAse_HII,_degrades_RNA_of_DNA-RNA_hybrids	-0.445772	0.999875	-0.000180348	-0.2863	0.2265	0.4542	-0.1844	-0.7859	0.5753	0.4854	0.01436	0.05658	-0.02915	-0.3959	-0.3401	0.251	0.189	0.4542	-0.02915	0.2987	0.9184	0.2388	-0.7861	-0.2688	0.275	-0.7799	0.07039	-1.274	-0.9159	-0.4717	-0.4344	-1.089	-1.889	-1.252	-0.889	-0.152	-0.1844	-0.1361
dnaE	b0184	DNA_polymerase_III,_alpha_subunit	-0.28442	1	0	0.1506	0.4222	0.5558	-0.2176	-1	0.4005	0.275	0.3785	-0.1844	-0.1361	-0.0145	-0.5564	-0.2009	-0.3585	-0.02915	-0.8625	-0.05889	0.4222	0.1243	-0.78935	-0.6215	0.3785	-1.26325	-0.1203	-1.8375	-1.218	-0.576	-0.0145	0.3448	-0.889	-0.8625	-0.889	0.6871	0.4854	0.433
accA	b0185	acetylCoA_carboxylase,_carboxytransferase_component,_alpha_subunit	-0.724436	0.006625	-7.23786	-0.2515	0.2869	-0.04394	0.2141	-0.2345	0.4005	0.4005	0.3785	0.2016	0.2016	-0.1681	-0.3401	0.1375	-0.2009	-0.3585	-0.8625	-0.4739	-0.2688	-0.074	-0.5995	-0.2863	0	-0.75525	-0.1844	-0.93745	-1.12	-0.5295	-0.05889	-0.3771	-0.7859	-0.889	-0.3771	-0.08927	-0.5564	-0.8365
ldcC	b0186	lysine_decarboxylase_2,_constitutive	-0.372301	0.992	-0.011588	-0.08927	-0.1203	0.1763	-0.05889	-0.04394	-0.3219	-0.05889	-0.1047	-0.3771	-0.3959	0.6229	-0.152	0.1243	-0.304	-0.889	-1.184	-0.5778	-0.5995	-0.1681	0.1888	0.02857	-0.3771	-0.1344	-0.5146	-0.12105	-0.2515	-0.05235	0.263	-0.1844	0.189	-0.08927	-0.4739	-0.737	-1.434	-1.474
yaeR	b0187	orf,_hypothetical_protein	-0.262629	1	0	-0.2688	-0.3219	-0.152	-0.5353	-0.04394	-0.152	-0.4344	-0.02915	-0.2009	-0.415	0.4222	0.1243	0.3103	-0.1203	-0.2515	0.08406	-0.1844	0.1506	0.189	-0.12183	-0.4344	0.189	-0.0596	-0.2345	-0.17625	0.1635	-0.05235	0	-0.2345	-0.6666	0.111	-0.1681	-1.737	-1.474	-1.98235
mesJ	b0188	cell_cycle_protein	-0.0906913	1	0	-0.4344	-0.1681	-0.3401	-0.1844	0.09761	-0.5146	-0.5353	-0.737	-0.737	-0.4941	0.3334	0.1635	0.263	-0.08927	-0.1203	0.2141	0.01436	-0.1203	-0.6897	-0.10611	0.2016	-0.6215	0.07032	-1.515	-0.081	-0.9714	-0.17005	-0.1047	-0.3401	0.8953	-0.3219	-0.2009	0.6323	-1.252	-1.089
rof	b0189	Modulator_of_Rho-dependent_transcription_termination.	-0.358204	1	0	-0.6439	-0.152	-0.2345	-0.02915	-0.04394	0.3896	-0.2688	0.1763	-0.2688	0.05658	1.449	1.367	1.709	0.7312	1.511	1.86	2.251	1.111	-0.1047	-0.1344	-0.2009	0.1243	-0.082625	-0.05889	-0.19325	-0.152	-0.0922	-0.304	-0.7131	-0.7612	-0.2688	-0.889	-0.5353	-0.6666	-0.7859
yaeQ	b0190	orf,_hypothetical_protein	-0.350608	1	0	0.1763	0.04264	-0.1203	-0.2345	-0.2863	0.05658	0.04264	-0.2515	-0.3401	-0.3219	0.757	-0.152	-0.5353	-0.3585	-0.4941	-0.5995	-0.1844	-0.3959	0.251	-0.3358	-0.454	0.1375	-0.46895	0.1763	-0.31295	-0.1047	-0.014575	0.07039	-0.08927	-0.1203	-0.3401	-0.5353	-0.4344	-0.737	-1.152
yaeJ	b0191	orf,_hypothetical_protein	-0.240468	1	0	-0.2515	-0.05889	-0.2863	-0.3401	-0.3771	0.1375	0.1635	-0.05889	-0.2863	-0.3219	0.6415	0.251	-0.3401	0.07039	-0.1047	-1.029	0.09761	0.4114	0.05658	-0.46675	-0.5995	0.01436	-0.5975	0.02857	-0.46675	-0.1681	-0.0922	-0.5353	-0.415	0.1243	-0.0145	0.6041	-0.5353	-0.9714	-1.322
cutF	b0192	copper_homeostasis_protein_(lipoprotein)	-0.240992	1	0	0.2016	0.3896	-0.2345	-0.08927	-0.05889	-0.3771	-0.3771	-0.2009	-0.5146	-0.5564	-0.02915	-0.08927	0.2141	0.2016	-0.6897	-0.304	-0.05889	-0.152	-0.0145	-0.6588	-0.3959	-0.1681	-0.45365	-0.152	-0.4349	-0.3771	-0.076	0.1506	-0.2345	0.02857	0.1763	-0.04394	-0.3585	-0.454	-0.5778
yaeF	b0193	orf,_hypothetical_protein	0.684085	0.008875	-6.81604	-0.4344	-0.152	-0.2345	-0.3585	-0.152	-0.737	-0.5146	-0.6439	-0.7859	-1.089	-0.1203	-0.2515	-0.4941	-0.415	-0.4941	-0.2515	-0.08927	-0.2345	0.1763	0.41635	0.263	0.1635	0.4542	0.1506	0.32755	0.251	0.06875	0.3448	0.05658	0.3103	0.848	0.4114	0.09761	-0.415	-0.415
proS	b0194	proline_tRNA_synthetase	-0.265123	1	0	0.2265	0.3561	0.02857	-0.2863	-0.7612	0.4854	0.275	0.6508	0.3219	0.1763	-0.4344	-0.6666	-0.3959	-0.3959	-0.04394	-0.7131	-0.2009	0.3896	0.848	-0.2873	-0.1844	1.043	-1.3489	0.9635	-2.161	0.3334	0.28765	-0.5564	-0.6666	-2.396	-2.737	-1.737	0.9561	0.4005	0.516
yaeB	b0195	orf,_hypothetical_protein	-0.227139	1	0	-0.3959	-0.0145	-0.02915	-0.2009	-0.0145	0.111	0.07039	0.1635	0.05658	0.07039	0.275	-0.04394	0.08406	-0.1203	0.2016	-0.1047	0.4751	0.546	0.2141	-0.28075	-0.2009	0.6599	-0.5159	0.546	-0.63375	-0.1047	0.1194	-0.1681	-0.9434	-0.2688	-1.69	-0.889	0.696	0.3334	0.189
rcsF	b0196	regulator_in_colanic_acid_synthesis;_interacts_with_RcsB	-0.301245	1	0	0.2016	0.5261	0.8953	-0.2515	0.1635	0.5261	0.3674	0.669	0.5558	0.5261	-0.6897	-0.5778	-0.3219	0.09761	0.2869	-0.152	0.516	0.546	0.3334	-0.3411	-0.2688	0.4854	-1.2087	0.4436	-1.274	0.4114	0.1667	-0.2863	-0.889	-1.434	-1.184	-0.5995	0.8875	0.7908	0.4854
yaeC	b0197	putative_lipoprotein	-0.305498	1	0	0.1635	0.3561	0.4542	0.07039	0.3448	0.4957	0.3448	0.5656	0.04264	0.111	1.39	0.251	-0.2688	-0.8625	1.599	1.057	-0.3401	-0.9714	0.4647	-0.155765	-0.04394	0.5261	-1.04655	0.6871	-0.9574	0.7137	0.23235	-0.074	-0.1844	-1.218	-1.152	-0.3219	0.6041	0.1763	0.1635
yaeE	b0198	putative_transport_system_permease_protein	-0.34386	1	0	-0.1844	0.251	0.1635	-0.5995	-0.3771	0.1763	0.3334	0.4114	-0.1681	-0.1361	1.064	0.856	0.7655	-0.1361	2.31	1.551	0.08406	0.3785	0.275	-0.3614	-0.6439	0.1243	-0.6785	0.8953	-0.4745	0.263	0.06875	-0.6666	-1.218	-2.184	-1.943	-0.1047	0.2265	-0.7859	-1.029
abc	b0199	ATP-binding_component_of_a_transporter	-0.297215	1	0	-0.1047	0.3334	0.4751	-0.5146	-0.2863	0.07039	0.2265	0.251	-0.8365	-0.454	1.687	0.6323	-0.074	-0.1681	2.553	1.287	0.1506	-0.04394	0.1243	-0.8628	-0.9714	0	-1.3835	0.6323	-1.03395	0.2016	0.1667	-0.02915	-0.3959	-0.5146	-0.7131	-0.3585	-0.3585	-0.811	-1.089
yaeD	b0200	putative_phosphatase	-0.316946	1	0	0.111	0.04264	0.1506	0.2987	0.4751	0.585	0.5558	0.3448	0.4542	0.7137	-0.3771	-0.4739	-0.304	-0.152	-0.0145	-0.2863	0.04264	0.07039	0.263	0.07883	0.1635	0.2016	-0.42735	0.546	-0.39645	0.9928	0.428	0.02857	-0.4344	-0.6666	-0.5146	-0.02915	0.08406	-0.074	-0.8365
yafB	b0207	2,5-diketo-D-gluconate	-0.409135	0.91925	-0.121471	0.2388	0.02857	0.2987	-0.2863	-0.1047	0.1375	-0.152	-0.304	-0.8365	-0.5353	0.6041	0.5753	0.8237	1.104	-0.4739	-1.396	-1.252	-0.9714	0.111	-0.73135	-0.6666	-0.05889	-0.41735	-0.7131	-0.28525	-0.1203	-0.12575	0.189	0.3785	-0.08927	0.3896	0.3219	-0.9159	-1	-2.12
yafC	b0208	putative_transcriptional_regulator_LYSR-type	-0.272561	1	0	0.09761	-0.2345	-0.2863	0.1243	0.546	-0.5146	-0.6897	-0.5778	-0.4941	-0.2688	1.275	1.322	0.3448	0.848	0.3674	-0.2345	0.189	-0.5564	-0.7859	-0.45795	-0.3401	-0.4941	-0.24705	-0.7612	-0.33325	-0.1681	-0.19795	1.367	0.926	0.6041	0.7655	0.7137	-1.599	-3.059	-2.556
yafD	b0209	orf,_hypothetical_protein	-0.240703	1	0	-0.4941	-0.5564	-0.5146	1.084	0.8639	-1.286	-1.184	-1.252	0.04264	-0.08927	0.275	0.5753	-0.304	-0.4941	0.4222	0.04264	-0.8625	-0.8625	-1.252	-1.198	-0.9434	-0.6215	-0.9714	-0.6897	-0.88995	-0.5564	-0.17005	0.5558	0.5361	0.6229	0.4647	0.263	-1.396	-2.252	-2.943
yafE	b0210	putative_biotin_synthesis_protein	-0.158847	1	0	0.05658	-0.2515	-0.04394	0.251	0.4854	-0.811	-0.4941	-0.5353	-0.08927	-0.3585	-0.454	-0.04394	-0.2688	-1	-0.3401	-0.6439	-0.4739	-0.5995	-0.1203	-0.28715	-0.1203	-0.6215	0.20785	0.275	-0.03035	-0.02915	-0.044635	-0.2176	0.6871	0.1243	0.3103	-0.5564	-2.943	-1.80263	-2.43422
dniR	b0211	transcriptional_regulator_for_nitrite_reductase_(cytochrome_c552)	-0.637774	0.00575	-7.44222	0.3334	0.3448	0.4222	-0.5778	-0.9434	0.6599	0.5558	0.4114	-0.8625	-1.089	-0.1047	-0.2863	-0.4941	-0.2863	-0.454	-1.69	-0.9159	-0.889	-1.434	-2.554	-3.322	-1.556	-2.863	-2.12	-2.7935	-2.322	-0.9715	-0.9714	-1.184	-0.6215	-0.811	-0.1681	-1.12	-1.358	-2.396
gloB	b0212	probable_hydroxyacylglutathione_hydrolase	-0.717246	0.001125	-9.79586	-0.2863	0.111	-0.152	0.3103	0.585	0.2388	-0.02915	-0.1681	0.2869	0.189	0.3561	0.546	0.5753	0.09761	-0.6666	-0.3771	-0.3771	-0.415	0.09761	-0.5881	-0.9434	-0.5564	-0.7687	-1.286	-0.87575	-1.434	-0.822	-0.6897	-0.6897	-0.811	-0.3959	0.5059	-1.184	-1.599	-2.474
yafS	b0213	orf,_hypothetical_protein	-0.449915	0.639	-0.646112	0.04264	-0.0145	0.1243	-0.2009	0.111	-0.5995	-0.3585	-0.2688	-0.5778	-0.1203	0.3334	0.111	-0.074	0.1375	-0.7612	0.2265	-1.184	-0.5995	-0.8365	-1.239	-0.7859	-1.184	-0.7859	-1.556	-0.6668	-0.889	-0.31075	-0.04394	0.3448	0.5945	0.4005	-0.5146	-1.943	-2.322	-3.059
rnhA	b0214	RNase_HI,_degrades_RNA_of_DNA-RNA_hybrids,_participates_in_DNA_replication	-0.428997	0.859875	-0.217801	-0.02915	-0.152	0.2869	0.1243	-0.0145	-0.05889	-0.2863	0.08406	-0.2009	-0.152	0.2016	0.1506	-0.2863	-0.04394	-0.1203	-0.3585	-0.1361	-0.3959	-0.04394	-0.94575	-1.152	-0.1047	-0.6162	-0.7859	-0.92245	-0.3959	-0.076	0.3103	0.263	0.02857	0.111	0.04264	-2.396	-1.889	-1.599
dnaQ	b0215	DNA_polymerase_III,_epsilon_subunit	-0.344572	0.901125	-0.150201	0.433	0.5261	0.5261	0.09761	0.3785	0	-0.05889	0.189	-0.415	-0.304	-0.6897	-0.0145	0.1763	0	-1.322	-1	-0.7131	-0.737	-0.811	-1.5795	-1.837	-1.322	-1.3665	-2.059	-1.0145	-0.5995	-0.3333	1.618	1.111	1.373	0.5753	0.5558	-2	-1.60733	-2.53554
yafT	b0217	putative_aminopeptidase	0.50653	0.1785	-2.486	0.04264	0.1243	0.5945	-0.3771	-0.4941	0.04264	0.07039	0.189	-0.7859	-0.811	0.8156	-0.5353	-0.08927	-0.2345	1.895	1.989	1.189	0.9928	0.4114	0.083	0.5361	0.4957	0.49435	0.5945	0.71725	0.111	0.273	-0.4344	-0.152	0.8639	0.5361	0.6041	1.208	0.9928	0.3896
yafU	b0218	orf,_hypothetical_protein	0.221695	0.95325	-0.0690735	-0.3771	0.01436	-0.2863	-0.6897	-0.08927	-0.3219	-0.3959	-0.3585	-0.2688	-0.2515	0.856	-0.3959	0.3103	-0.1681	2.406	1.795	1.084	0.9107	0.2987	0.123345	-0.05889	0.5753	0.092475	0.5945	0.16143	0.4854	-0.06805	-0.1681	-0.4941	-0.454	-0.1844	-0.4739	0.5059	0.02857	0.15405
yafV	b0219	putative_EC_3.5._amidase-type_enzyme	-0.395281	0.973875	-0.0381915	-0.4739	-0.3771	-0.4941	-0.2688	0.6135	-0.08927	0.09761	0.05658	0.4436	0.4005	0.1506	-0.1844	0.5361	-0.2009	-0.6666	0.04264	-0.1681	0.07039	-0.5146	-1.184	-1.218	-0.6215	-0.64525	0.01436	-0.652	-0.6666	-0.11725	0.5361	-0.3401	0.4854	0.2987	0.251	-1.059	-1.5943	-2.252
ykfE	b0220	orf,_hypothetical_protein	-0.67303	0.17775	-2.49208	0.1763	0.2388	-0.415	0.09761	0.263	0.251	0.1375	-0.074	0.4751	0.7225	0.2016	0.8237	1.124	0.9635	-0.1203	-0.2009	-0.3771	-0.8625	0.5945	0.01485	0.3334	0.4005	-0.2491	-0.1047	-0.08212	-0.3585	-0.4717	-0.5353	-0.6215	-0.5778	-0.6897	-0.5564	0.07039	0	-0.454
yafH	b0221	putative_acyl-CoA_dehydrogenase_(EC_1.3.99.-)	-0.478055	0.994875	-0.00741282	0.2265	0.07039	-0.2515	1.036	0.4436	0.02857	0.1763	0.08406	0.9411	0.9709	0.516	1.104	0.275	1.151	0.9184	2.254	1.868	0.9855	0.02857	-0.19588	0.1375	-0.4739	-0.02197	-0.5995	-0.172595	-0.415	-0.23695	-0.6666	-0.7612	-0.889	-0.3401	0.3219	-2.737	-1.434	-1.78953
gmhA	b0222	phosphoheptose_isomerase	-0.723692	0.000625	-10.6439	0.263	0.2016	0.1763	0.7908	0.3561	0.251	0.2141	0.263	0.7398	0.7398	0.5261	0.3448	0.5059	-0.1203	-0.737	-0.5995	-0.304	-0.6897	-0.5146	-0.94855	-1.184	-1.474	-1.448	-2.322	-1.34	-1.69	-0.5445	0.3219	0.3334	0.05658	-0.2863	-0.2863	-2	-2.059	-2.396
yafJ	b0223	putative_amidotransferase	-0.68073	0.000125	-12.9658	0.1375	0.251	0.07039	0.5261	0.6871	-0.2688	0.04264	0.1375	0.1635	0.263	0.251	0.2388	-0.152	0.111	-1.434	-1.286	-0.9159	-1.396	-1.556	-1.829	-2	-1.12	-1.7615	-2.059	-1.305	-1.358	-0.5445	-1.218	0.01436	-0.2688	0.1763	0.1506	-1.434	-1.90281	-2.556
yafK	b0224	orf,_hypothetical_protein	-0.651496	0.00075	-10.3808	0.2869	0.4957	0.263	-0.5778	0.02857	-0.0145	-0.3959	-0.0145	-0.9714	-0.737	-0.6439	-0.7612	-0.4344	-0.811	-2.252	-1.474	-1.434	-1.889	-1.089	-1.8515	-2	-1.737	-1.4945	-1.029	-1.0162	-0.9159	-0.661	-3.644	-2.059	-2	-1.218	-1.089	-0.8625	-1.434	-2.252
yafQ	b0225	orf,_hypothetical_protein	-0.274842	1	0	-0.04394	0.2141	0.07039	-0.6897	0.251	0.3334	0.01436	-0.190948	-0.3401	-0.304	-0.6666	-0.3401	0.6229	-0.6897	-0.5353	-0.304	-0.2863	-0.1844	0.09761	0.05925	-0.2009	-0.1361	0.070125	0.251	0.34745	0.111	-0.1088	-1.029	-0.2688	-0.811	-0.7612	-0.2345	-0.2863	-0.7859	-4.644
yafL	b0227	putative_lipoprotein	-0.0878022	1	0	-0.4739	-0.5146	-0.05889	-0.6666	-0.2345	-0.08927	-0.2176	-0.2688	-0.5564	-0.3219	0.6599	0.7137	1.17	0.4647	1.604	0.9855	0.8875	1.014	-0.05889	0.2864	0.111	-0.074	0.7208	0.09761	0.63475	0.4114	-0.08405	0.08406	0.07039	-0.1361	0.1635	0.09761	-2.556	-1.515	-2.644
yafM	b0228	orf,_hypothetical_protein	-0.239753	1	0	-0.5778	-0.415	-0.1203	-0.1844	0.111	-0.074	-0.1361	-0.08927	0.251	0.2265	0.189	0.2869	0.5558	0.4005	0.2265	0.09761	0.4005	0.07039	-0.04394	0.045855	-0.1047	-0.2688	0.20155	-0.415	0.20502	-0.1681	-0.06015	-0.304	-0.3219	0.05658	0.8639	0.7137	-2.737	-2	-2.474
fhiA	b0229	flagellar_biosynthesis	0.0187065	1	0	0.2141	0.2141	0.5361	0.08406	0.01436	-0.1681	-0.05889	-0.2009	-0.5146	-0.5778	-0.8365	-0.3771	-0.454	-0.4941	1.138	-1.889	-0.737	-0.6439	0.3561	0.172695	0	0.263	0.28685	0.1763	0.10705	-0.454	-0.2889	-0.3219	0.1375	-0.3219	-0.1203	0.546	-0.9159	-0.304	-0.9434
mbhA	b0230	putative_motility_protein	0.0395055	1	0	0.02857	0.02857	0.111	0.1763	0.251	-0.3585	-0.415	-0.1203	-0.2863	-0.3585	-0.5778	-0.304	-0.4739	-2.396	0.9855	-0.634948	-0.152	-1.059	0.263	-0.03035	0.05658	-0.1681	0.10953	0.01436	0.02829	0.2869	0.2218	0.4222	0.2016	0.07039	-0.1361	-0.3585	-0.689545	-0.889	-1.82554
dinP	b0231	damage-inducible_protein_P;_putative_tRNA_synthetase	-0.0706047	1	0	0.02857	0.4647	1.316	1.546	2.205	0.6229	0.774	1.7	2.114	2.331	-0.304	-0.152	-0.4739	-0.0145	-0.04394	0.1375	-0.3771	0.01436	0.05658	-0.4857	-0.7131	0.6508	0.67705	1.475	1.68	1.362	1.348	0.05658	0.7137	1.546	2.081	1.895	-0.6215	-0.5353	-0.355281
yafN	b0232	orf,_hypothetical_protein	-0.395401	1	0	-0.3219	0.1375	0.251	0.3448	1.138	-0.1047	0.2869	0.4542	0.7225	1.356	0.6871	1.014	0.07039	0.04264	0.5558	0.9635	0.6781	0.1635	-0.08927	-0.44985	-0.737	0.2987	-0.00065	0.6508	0.7875	0.9635	0.43985	0.01436	-0.1203	0	0.1375	-0.04394	-0.304	-1.152	-2.252
yafO	b0233	orf,_hypothetical_protein	-0.269321	1	0	-0.6215	0.2265	0.275	0.189	1.014	-0.1203	0.1635	0.4542	0.903	1.444	1.245	1.356	0.757	0.5656	0.669	1.536	0.8875	0.7824	-0.415	-0.2224	-0.3585	0.4222	0.02062	1.22	0.424	0.9561	0.6835	-0.889	-0.4941	0.251	1	0.8156	-0.3771	-1.218	-1.556
yafP	b0234	orf,_hypothetical_protein	-0.11901	1	0	-0.2688	0.111	0.2869	0.275	0.5945	-1.434	-0.3401	0.1506	0.07039	0.6135	1.22	1.731	0.6871	0.1375	1.401	1.714	1.705	1.057	0	0.08379	0	0.4114	0.21325	1.104	0.56005	0.8718	0.44765	-0.2009	-0.2688	-0.2345	0.111	-0.2863	-0.1844	-0.7131	-1.029
b0235	b0235	orf,_hypothetical_protein	0.042288	1	0	0.02857	-0.4344	0.3674	-0.6439	0.4542	-0.4739	0.3561	0.3561	-0.8625	-0.2863	0.7137	1.888	-0.6666	0.644176	4.34	2.573	0.8074	0.7312	0.2388	0.12212	-0.02915	0.4957	0.23428	0.3103	0.51055	0.04264	0.23755	1.091	0.08406	0.2265	0.111	-0.4739	-1	0.189	-0.4739
prfH	b0236	probable_peptide_chain_release_factor	-0.307986	1	0	-0.4941	-0.02915	0.1375	-0.1681	0.1243	0.4005	0.1506	0.07039	0.01436	0	-0.02915	0	0.9561	0.7137	0.903	0.2987	0.111	0.6508	0.3896	0.2598	0.6508	0.189	0.30185	0.1243	0.4616	0.1506	-0.11725	-0.1844	-0.5564	-0.5353	-0.3585	-0.1681	-1.47857	-1.286	-1.93861
pepD	b0237	aminoacyl-histidine_dipeptidase_(peptidase_D)	-0.730271	0.0355	-4.81604	0.1763	0.3561	-0.08927	0.516	0.7049	0.516	0.275	-0.1203	0.7137	0.5753	-0.152	-0.0145	0.3334	0.4854	0.2265	-0.1844	-0.2515	-0.7612	0.848	-0.3586	-0.2345	0.4542	-0.7565	-0.737	-1.8165	-1.396	-1.198	0.04264	-0.415	-0.9714	-1.396	-0.9714	0.01436	-0.3771	-0.3219
gpt	b0238	guanine-hypoxanthine_phosphoribosyltransferase	-0.445836	0.701875	-0.510714	-0.2688	0.275	0.02857	-0.6666	-1.286	0.2388	0.251	0.3334	-0.8365	-0.9714	0.5753	-0.5778	-0.1203	-0.304	-0.5778	-1.599	-0.9714	-0.6215	-1	-1.0162	-1.396	-1.252	-1.0416	-1.184	-0.86345	-1.474	-0.661	-0.3959	0.2987	0.01436	0.2388	-0.3585	-1.474	-2.322	-2.644
yafA	b0239	orf,_hypothetical_protein	-0.700691	0.074625	-3.7442	-0.5564	0.04264	-0.304	-0.3959	0.2141	0.08406	0	0.01436	-0.3401	-0.05889	0.7991	0.6323	0.5558	0.669	0.01436	-0.1047	0.7398	0.4957	-0.9159	-0.9862	-0.9159	-1.556	-1	-1.322	-0.7378	-1.69	-0.7575	-0.5353	-1.474	-0.08927	-1.434	-0.8365	-0.3771	-1.12	-2
crl	b0240	transcriptional_regulator_of_cryptic_csgA_gene_for_curli_surface_fibers	-0.867911	0.000125	-12.9658	-0.5564	0.01436	0.111	0.5945	0.4542	0.433	0.3448	0.1635	0.6599	0.8156	0.01436	0.4647	0.7991	0.4436	-0.454	-0.6666	-0.074	-0.6897	-1.089	-1.12	-1	-1.059	-0.6889	-0.9714	-0.84485	-0.9714	-0.31075	-0.6666	-0.5564	-0.6215	-0.8625	-0.7859	-0.6666	-0.9159	-1.218
phoE	b0241	outer_membrane_pore_protein_E_(E,Ic,NmpAB)	-0.370977	1	0	0.251	-0.4739	-0.1844	0.4542	-0.152	0.5059	0.275	0.09761	0.9486	0.9486	1.556	1.967	1.678	0.08406	-0.4739	-0.1047	1.251	0.4114	0.2265	-0.10611	-0.2176	-0.152	-0.106775	0.1506	-0.3849	0.3448	0.30205	-0.04394	0.5059	0.9709	1.118	1.036	-1.396	-2.252	-2.837
proB	b0242	gamma-glutamate_kinase	-0.493499	0.695125	-0.524656	-0.1047	0.04264	0.05658	0.5945	0.3448	-0.04394	0.07039	0.1375	0.3219	0.5059	0.6415	0.6781	0.2987	0.2388	0.111	-0.1047	0.3219	-0.04394	-0.3771	-0.93685	-1.12	0.01436	-1.2665	0.8237	-1.0977	0.6229	0.5975	-0.304	-0.5564	0.546	-0.5778	-0.1203	0.1635	-0.9434	-0.9159
proA	b0243	gamma-glutamylphosphate_reductase	-0.485281	0.551625	-0.85824	0.275	0.263	-0.2345	0.2987	0.01436	-0.2863	-0.304	-0.304	-0.0145	-0.1844	0.1375	-0.1047	0.07039	-0.2863	-0.074	0.05658	-0.2176	-0.304	-0.2009	-0.95795	-0.5995	-1.152	-1.089	-1.152	-1.06	-1.322	-0.23695	-0.04394	-0.152	-0.3585	-0.05889	0.2388	-0.0145	-0.5146	-0.6897
b0245	b0245	orf,_hypothetical_protein	0.115779	1	0	-0.074	-0.4739	-0.2176	-0.415	-0.05889	-0.1047	-0.1203	0.01436	-0.8625	-0.5353	0.6871	0.4222	-0.3401	0.3674	1.561	-0.5995	-0.152	0	-0.2863	0.131505	0.08406	0.2869	0.8277	-0.1361	1.648	-0.074	-0.10045	0.251	0.189	0.251	0.6229	-0.1844	-1.12	-1	-0.9434
ykfG	b0247	putative_DNA_repair_protein	0.686407	0.093125	-3.42469	-0.152	-0.2009	-0.2515	-0.6666	0.3219	-1.515	-1.029	-0.454	-1.515	-0.9434	-0.2176	0.3448	-0.737	-0.7131	0.391703	-0.811	-0.3959	0.4114	0.1375	0.63225	0.669	0.3103	0.7355	0.696	1.378	0.5945	0.3785	0.4854	0.3219	0.7312	0.6781	0.2869	-1.029	0.710113	2.978
yafX	b0248	orf,_hypothetical_protein	0.0102749	1	0	0.3448	0.3896	-0.1681	-0.4344	-0.2345	-0.5353	-0.454	-0.3771	-0.737	-0.2009	-0.7131	-0.2688	-0.5353	-0.7131	-0.9714	-0.6439	-0.737	-1	-0.415	0.18227	0.2265	-0.1681	0.9504	-0.4344	1.3755	-0.3585	-0.2172	-1.556	0.1506	0.3785	-0.1361	-0.074	-1.07631	-1.36911	-2.12541
ykfF	b0249	orf,_hypothetical_protein	0.0388745	1	0	-0.05889	-0.04394	-0.3219	0.2388	0.2265	-0.094396	-0.074	0.04264	-0.2863	-0.454	-0.2009	1.406	0.2869	-2.12	0.1763	-0.2515	-1.252	0.669	0.3103	-0.14772	0.1506	0.2016	0.3103	0.04264	0.40735	0.4647	0.06215	-0.3585	-0.3771	-0.454	-0.3219	-0.1681	-0.415387	-0.231158	-0.762485
ykfB	b0250	orf,_hypothetical_protein	-0.0164432	1	0	0.08406	-0.0145	-0.3959	0.3561	0.4114	0.8718	0.669	0.7485	0.9184	0.7312	0.585	0.5059	0.3896	-0.1203	0.1763	-0.4344	-0.8365	-0.4739	1.084	0.7267	0.7398	0.6041	1.07775	0.6599	1.47	0.3674	0.00718	0.4647	0.3674	1.118	1.384	1.029	-0.7612	-0.4941	-1.252
yafY	b0251	orf,_hypothetical_protein	-0.0103656	1	0	-0.415	-0.3771	0.111	0.251	0.5753	0.4114	0.2016	0.1375	0.2265	0.2869	-0.0145	0.2388	0.3674	0.02857	0.2265	-0.152	-0.5778	-0.7859	0.275	0.56945	0.585	0.6229	0.7295	-0.074	0.93735	-0.2009	-0.02197	-0.2009	-0.08927	1.328	1.811	1.263	-0.874096	-1.12	-2.252
yafZ	b0252	orf,_hypothetical_protein	0.364432	1	0	0.08406	-0.3959	-0.304	-0.02915	-0.05889	-0.152	0.02857	-0.2688	-0.2345	-0.1047	0.848	-0.1361	-0.0145	-0.2688	0.04264	0.1243	-0.3959	-0.2688	0.09761	0.52185	0.546	0.2869	0.4304	0.275	0.50585	0.1635	0.16095	0.926	1.084	0.9928	1.609	0.9635	-0.7131	-1.152	-0.304
ykfA	b0253	putative_GTP-binding_protein	-0.0768567	1	0	-0.454	-0.1681	-0.1203	-0.3401	0.04264	0.09761	0.08406	0.09761	-0.04394	-0.1844	-0.3401	0.09761	-0.7131	0.07039	0.1506	-0.9159	-0.1361	0.1763	-0.3771	-0.11308	-0.2515	-0.415	0.2626	-0.454	0.16095	-0.2863	-0.06015	0.1635	-0.2009	1.014	0.6229	1.043	-1.04813	-1.434	-2.943
perR	b0254	putative_transcriptional_regulator_LYSR-type	0.503154	0.274	-1.86775	-0.2176	0	-0.3219	-0.6215	-0.074	-0.2688	-0.2863	-0.1361	-0.7859	-0.8365	0.7485	0.3785	0.08406	-0.074	0.5945	0.4542	0.3334	0.4854	0.6135	0.36725	0.2869	0.6508	0.47955	1.098	0.9471	0.774	0.49275	0.1243	0.3219	0.01436	1.098	0.4647	0.2987	-0.04394	-1
yi91a	b0255	IS911_hypothetical_protein,_variant_(IS911A)	-0.271941	1	0	-0.5146	-0.2345	-0.3219	-0.4739	0.1375	-0.1844	-0.1681	-0.074	-0.304	-0.1203	0.1763	-0.152	0.7137	0.05658	-1.059	-0.4941	-0.2345	-0.304	-0.304	-0.191805	-0.5564	0.111	-0.11725	0.516	-0.0145	-0.3771	0	-0.2688	-0.7859	-0.2863	0.1506	0.07039	-0.5995	-1.218	-1.396
tra8_1	b0256	IS30_transposase	-0.197781	1	0	0.02857	0.02857	0.02857	0.1506	0.5059	-0.415	-0.2345	-0.1203	0.01436	0.3561	-1.184	-1.059	-0.5353	-0.8365	-1.474	-0.5353	-0.9714	-1	-0.6215	-0.232765	-0.5995	-0.5778	-0.6215	-0.3771	-0.16275	-0.5146	-0.14315	-1.059	-0.454	0.08406	0.1243	0.433	-0.2863	-1.12	-1.358
b0257	b0257	putative_transposase	-0.216515	1	0	-0.04394	-0.1361	-0.3401	-0.2345	0.09761	-0.1681	-0.04394	-0.1844	0.09761	-0.2688	0.01436	0.5261	0.251	-0.2515	-0.1681	0.1635	0.1763	0.4222	-0.304	0.42535	0.4005	0.02857	0.4532	-0.2345	0.5157	-0.3585	-0.2172	-0.2009	-0.5995	-0.5564	-0.5564	0.1506	-0.736067	-0.737	-1.80739
ykfC	b0258	orf,_hypothetical_protein	0.583091	0.330625	-1.59673	-0.1047	0.1763	0.1375	0.4751	0.5059	-0.05889	0	0.08406	0.275	0.263	-0.4344	-0.074	0.263	0.2987	0.04264	0.2265	0.3334	0.5945	0.4436	0.36385	0.251	0.774	0.4647	0.8639	0.49045	0.4647	0.41595	0.01436	0.2869	0.4222	0.3334	0.7655	1.384	0.7049	0.7908
trs5_1	b0259	IS5_transposase	-0.561446	0.362375	-1.46444	0.7398	0.3896	0.1506	1	0.2141	0.5656	0.4751	0.1506	1.151	1.07	-0.304	-0.08927	0.3334	1.287	-0.1361	-0.074	0.2388	0.3561	0.111	-0.40993	-0.3585	-0.152	-0.80105	-0.415	-0.9655	-0.074	-0.12575	-0.6439	-0.9159	-1.252	-1.089	-1.12	1.195	0.8156	0.8156
mmuP	b0260	S-methylmethionine_permease	0.0155335	1	0	-0.04394	-0.152	0.2141	-0.074	0.189	-0.2515	-0.1203	0.01436	-0.1844	-0.1681	-0.3219	-0.0145	-0.1361	-0.2345	1.245	-0.8365	-0.1047	-0.2176	0.1506	0.4649	0.275	0.111	0.37425	0.07039	0.516	-0.2863	-0.0922	-0.04394	0.5059	0.5753	1.144	1.632	-1.18735	-2.556	-2.30972
mmuM	b0261	S-methylmethionine:homocysteine_methyltransferase	-0.104859	1	0	-0.074	-0.5146	0.04264	0.84	0.5361	-0.074	0.2265	0.08406	0.774	0.5558	-0.05889	-0.4941	-0.3401	0.1506	0.111	-0.205146	0.2016	-0.2345	0.1243	-0.2688	-0.304	-0.04394	-0.24605	0.01436	-0.1681	0.8074	0.26805	0.4222	0.6599	0.757	0.9855	1.014	-0.921622	-1.556	-1.41507
afuC	b0262	putative_ATP-binding_component_of_a_transport_system	0.0531529	1	0	-0.5146	-0.7131	-0.304	-0.3585	-0.1361	-0.5146	-0.0145	-0.2009	0.1763	-0.152	-0.04394	0.1375	0.05658	0.07039	-0.5353	0.6323	0.02857	0.3334	0	0.23355	0	0	0.229995	0.251	0.3774	0.2388	-0.014575	-0.1047	-0.5353	-0.2515	0.3448	1.373	-1.46456	-2.059	-1.396
b0263	b0263	putative_transport_system_permease_protein	0.135949	1	0	0.04264	-0.454	0.111	-0.5995	-0.1361	-0.3959	0.263	-0.1047	-0.304	-0.4739	0.8319	1	-0.8625	0.289829	1.417	-0.2345	0.5059	0.5361	0.3334	0.50835	0.6781	0.5558	0.32185	0.5059	0.56085	0.04264	0.16095	1.189	0.7398	0.189	0.1635	-0.304	0.251	-1.029	-1.0504
insB_2	b0264	IS1_protein_InsB	-0.70029	0.000125	-12.9658	-0.02915	-0.02915	0.1763	0.1243	0.1635	0.1506	0.1635	0.189	0.5059	0.4436	-0.152	-0.1681	0.263	0.2869	-0.2345	-0.3401	0.01436	0.05658	-1.059	-0.5906	-0.4739	-1.184	-0.4356	-1.029	-0.228	-0.8625	-0.4857	-1.599	-1.252	-0.889	-0.5146	-0.304	-0.415	-0.5353	-0.889
insA_2	b0265	IS1_protein_InsA	-0.689819	0.040625	-4.62149	-0.1681	0.1375	0.111	0.3674	0.516	0.08406	-0.08927	0.263	0.3561	0.6599	0.251	0.04264	0.4542	0.5059	-0.08927	0.3448	0.4542	0.1506	-0.05889	-0.43655	-0.4344	-0.074	-0.25772	-0.3771	-0.20435	0.01436	-0.16095	-0.811	-0.5353	0	-0.152	-0.2688	-0.7131	-0.6666	-1
yagB	b0266	orf,_hypothetical_protein	-0.243179	1	0	-0.1203	-0.454	0.1243	-0.4739	0.2388	-0.304	0.04264	-0.074	-0.3585	0.08406	-0.415	0.02857	-0.1047	-0.1047	0.09761	0.07039	-0.3219	-0.1047	-0.2688	-0.2272	-0.3585	0.1243	-0.145085	-0.3219	0.002	0.2016	0	0.2987	0.3674	-0.08927	-0.08927	-0.3219	-0.9714	-1.556	-2.556
yagA	b0267	orf,_hypothetical_protein	0.341054	1	0	-0.2345	-0.5995	-0.0145	-0.2345	0.111	0.1243	-0.3585	0.189	0.01436	-0.08927	0.04264	-0.074	0.1506	0.1506	-0.074	-0.3771	-0.5995	-0.1681	0.3896	0.25853	-0.08927	0.7049	0.42725	0.2265	0.263	0.6781	0.2427	1.444	1.021	1.48	1.761	1.787	-0.454	-0.5564	-1.396
yagE	b0268	putative_lyase/synthase	-0.188345	1	0	0.4751	-0.6897	-1.286	0.9709	-0.415	0.2987	-0.2176	-0.415	0.7908	0.2141	0.4957	-0.074	-0.7859	-0.2009	4.322	-1.515	0.07039	-0.304	0.3561	0.28565	0.1763	-0.1203	0.1505	-0.5146	0.111	-1.358	-0.02197	1.227	0.9561	0.9486	0.6041	0.546	-1.837	-3.059	-6.644
yagG	b0270	putative_permease	0.263883	1	0	0.2141	-0.2176	0.05658	-0.02915	0	-0.152	-0.08927	-0.050109	0.2141	-0.304	-0.5995	-0.1047	-1.089	-0.3585	0.055015	-0.9159	-0.6215	-0.304	0.2265	0.42275	0.3334	0.08406	0.53105	-0.1047	0.67085	0.251	0.2111	0.9928	1	1.151	1.852	1.628	-1.184	-1.3541	-1.78222
yagI	b0272	putative_regulator	-0.414437	0.903625	-0.146204	0.263	0.1506	-0.3219	0.1243	-0.04394	-0.5995	-0.304	0.07039	-0.1361	-0.454	-0.4739	0.3896	0.2987	-0.8625	-0.1844	0.3785	-1.218	-0.5146	-0.737	-0.289	-0.415	-0.9714	-0.27735	-1.089	-0.1606	-0.6666	-0.4857	-0.6439	-0.3771	-0.9159	-0.1047	0.3785	-1.10312	-1.434	-2.16012
argF	b0273	ornithine_carbamoyltransferase_2,_chain_F	0.251576	1	0	-0.08927	-0.4739	0.3103	0.07039	0.669	0.05658	-0.05889	0.1243	-0.08927	-0.08927	-0.3959	0.04264	-0.7612	-0.3401	0.3103	-0.7131	-0.5353	-0.2345	-0.3219	-0.00944	0.251	-0.1681	0.3103	-0.1047	0.104715	-0.074	0.02132	0.5945	0.2388	1.233	1.379	1.195	-0.3401	-0.304	-0.9159
insB_3	b0274	IS1_protein_InsB	-0.679484	0.02425	-5.36587	-0.2688	-0.2345	-0.3401	0.3334	-0.1844	-0.1681	0.2016	0.09761	0.2869	0.251	0.7824	0.3219	0.275	0.5059	0.05658	0.1375	0.111	0.01436	-0.6897	-0.74685	-0.5146	-0.6666	-0.7495	-0.7859	-0.59965	-0.5995	-0.19795	-0.889	-0.4344	-0.2009	-0.1047	-0.3585	-0.6897	-0.7131	-1.12
insA_3	b0275	IS1_protein_InsA	-0.558183	0.1475	-2.76121	-0.0145	0.05658	0.251	0.2869	0.2141	-0.4739	-0.1361	0.251	-0.1361	0.2388	-0.2345	-0.1361	0.09761	-0.05889	-0.4941	0	0	-0.304	-0.7612	-0.47405	-0.1203	-0.6215	-0.14873	-0.5995	0.021465	-0.5995	-0.06015	-0.737	-0.3585	0.09761	-0.3219	-0.304	-0.8625	-0.8625	-1.434
yagJ	b0276	orf,_hypothetical_protein	0.173018	1	0	-0.4739	-0.3959	-0.152	-0.0145	0.251	-0.1681	-0.415	-0.1361	-0.6215	-0.2863	-0.811	-0.074	0.5261	-0.5564	-0.2515	-0.3585	-0.5778	-0.074	0	-0.1682	-0.415	0.08406	0.1505	-0.1047	0.160695	0.5361	0.35685	0.3448	0.5361	0.4542	0.903	0.6599	-1.556	-1.358	-1.286
yagK	b0277	orf,_hypothetical_protein	0.363485	1	0	-0.7859	-0.3959	-0.3585	0.1763	0.433	0.1375	-0.3585	-0.3401	-0.3959	-0.05889	0.4957	0.5945	0.5656	0.2869	0.3785	-0.074	0.3103	1.043	-0.0145	0.027455	0.02857	0.3785	0.5344	0.3334	0.68605	0.4222	0.20025	-0.5564	0.02857	0.433	0.856	1.281	-0.3401	-0.08927	-0.2688
yagM	b0279	orf,_hypothetical_protein	0.625191	0.26975	-1.89031	-0.6897	-0.4941	-0.2345	-0.5353	0.3785	0.1506	-0.415	-0.1681	-0.4739	-0.5995	1.021	1.96	1.496	0.7991	1.17	2.114	2.198	1.811	0.04264	0.6228	0.3103	1.163	0.67805	1.595	1.3845	1.057	0.8635	0.6041	0.3785	0.8156	2.705	2.305	1.373	1.7	1.485
yagN	b0280	orf,_hypothetical_protein	-0.620558	0.082125	-3.60603	-0.074	-0.152	-0.415	0.5656	0.4005	0.3561	0.4542	0.251	1.057	1.642	1.195	0.9411	1.091	0.6229	-0.5564	0.6508	0.275	-0.4344	-0.4344	-0.83055	-1.218	-0.3959	-0.3219	-0.3401	0.5328	0.07039	0.06875	-0.2688	-0.4344	-0.3219	0.3674	-0.1844	-0.5353	-0.5995	-0.7612
intF	b0281	putative_phage_integrase	-0.362666	1	0	-0.5778	-0.04394	-0.415	-0.04394	-0.1844	0.09761	-0.152	-0.02915	0.3219	0.2141	0.8156	1.678	1.828	1.401	0.757	2.7	1.888	0.84	-0.7131	-0.563	-0.7131	-0.2176	0.00417	0.111	0.38535	-0.3219	-0.0922	0.516	-1.396	-0.5146	-0.4941	-1.029	-0.5353	-0.454	-0.889
yagP	b0282	putative_transcriptional_regulator_LYSR-type	0.393206	0.915125	-0.127959	-0.152	-0.2863	-0.3771	-0.454	-0.2176	-0.5353	-0.5146	-0.5564	-0.5995	-0.5995	0.7485	1.744	1.339	1.239	1.501	2.081	1.57	1.903	0.1763	0.5603	0.7908	1.31	0.774	1.722	1.204	0.9635	0.525	-0.3219	-0.454	0.1243	0.09761	0.6323	1.257	0.774	0.4647
yagR	b0284	orf,_hypothetical_protein	0.184786	1	0	-0.152	-0.08927	0.08406	-0.2515	0.01436	-0.3771	0.2388	-0.1047	-0.1361	-0.08927	-0.4941	0.2987	0.1375	0.3785	2.763	-0.04394	0.2388	0.2388	-0.05889	0.49515	0.5656	0.2265	0.6599	0.3674	0.7322	0.02857	-0.014575	0.2869	0.4114	0.9635	1.339	1.722	-3.837	0.3785	-1.152
yagS	b0285	orf,_hypothetical_protein	0.249527	1	0	-0.04394	-0.3959	0.1375	0.4114	0.5059	0.1243	-1	0.2141	0.2987	0.09761	-0.6215	-0.454	-0.1844	0.05658	0.5059	-0.02915	-0.1047	-0.2345	0.2016	0.16955	0.189	0.09761	0.5505	0.3448	0.57735	0.848	0.26805	0.546	0.8875	0.9635	0.5261	1.124	-1.474	-0.2009	-1.25569
yagT	b0286	putative_xanthine_dehydrogenase_(EC_1.1.1.20)	0.103511	1	0	0.189	-0.7131	0.08406	-0.6666	0.1635	-0.3959	-0.1203	-0.1047	-0.2863	0	-0.8625	-0.152	-1.029	-0.212906	2.025	0.118206	0.4751	-0.3219	0.3674	0.429	-0.1681	0	0.3895	0.1375	0.4114	0.3448	0.1724	1.58	1.084	0.84	0.6041	-0.1203	-1.059	-3.474	-1.12
yagU	b0287	orf,_hypothetical_protein	-0.17901	1	0	-0.1681	-0.6215	-1	-0.5778	-0.4941	-0.8625	-1.12	-0.8365	-1.474	-0.3959	1.176	0.696	-0.152	-0.074	-0.0145	-0.5778	-0.1681	-0.6666	-0.1203	-1.01895	-0.5778	-0.2345	-0.7859	-0.454	-0.74425	-0.3219	-0.11725	0.4647	0.2987	-0.08927	0.05658	-0.5353	-2.556	-1.889	-2.12
ykgJ	b0288	putative_ferredoxin	-0.173277	1	0	0.4647	-0.415	-0.152	0.01436	0.08406	-0.0145	0.3103	-0.05889	-0.05889	0.5753	0.2141	0.757	0.4114	1.687	0.848	0.669	2.157	2.111	0.4436	0.3274	0.07039	0.2388	0.116925	0.2869	0.3065	0.4222	0.2165	0.4114	-0.1047	0.2265	-0.1844	-0.4739	-1.599	-0.333694	-0.892973
yagV	b0289	orf,_hypothetical_protein	0.0139321	1	0	-0.02915	-0.4344	-0.2515	-0.2688	0.07039	-0.5778	-0.6666	-0.5146	-0.304	0.1635	0.09761	0.6229	-0.4739	-0.6439	0.403579	0.01436	0.1763	0.4751	-0.304	0.5505	0.275	-0.2176	0.6942	-0.304	0.671	0.2987	0.20025	0.6508	0.669	0.5558	0.6781	0.433	-1.69	-5.059	-1.286
yagW	b0290	putative_receptor	-0.159936	1	0	0.263	0.5656	0.07039	-0.08927	-0.08927	-0.05889	0.111	0.1375	0.05658	0.2388	-0.7859	-0.2688	-0.1681	-0.5353	-1.184	-1.786	-0.3585	-0.074	-0.02915	-0.1379	-0.3959	-0.6666	0.21065	0.05658	0.20025	0.05658	0.1837	-0.9714	-0.2176	-0.2176	-0.3959	-0.1047	-0.3585	0.2265	-0.6439
yagY	b0292	orf,_hypothetical_protein	0.822778	0.000625	-10.6439	-0.7612	-0.5778	-0.05889	-0.1361	-0.454	-0.152	-0.02915	-0.5146	-0.3771	-0.2515	-0.02915	0.1763	0.251	-0.5564	0.111	0.2016	0.3561	0.5753	0.251	0.60155	0.3219	0.9411	1.0654	0.7225	1.0735	0.774	0.29725	0.5059	0.6415	1.036	1.88	1.322	-0.2176	0.6229	0.5558
yagZ	b0293	orf,_hypothetical_protein	0.645495	0.41375	-1.27317	-0.6666	-0.5353	-0.2515	0.1243	-0.074	0.1375	-0.1203	-0.05889	0.3334	0.01436	-0.05889	0.3448	0.7312	0.4114	0.4854	0.08406	0.3561	0.9635	0	0.3875	0.2265	0.4542	0.83985	0.6323	1.04675	0.6599	0.2925	-0.3585	0.251	0.848	1.74	1.799	0.3674	0.7137	0.4436
ykgK	b0294	putative_regulator	0.462497	0.778875	-0.360536	-0.415	-0.2176	-0.2863	-0.1844	-0.2688	0.01436	0.04264	-0.1047	-0.2688	-0.2009	0.3785	1.978	0.9107	0.9635	1.151	1.491	1.891	1.646	0.5059	0.67885	0.5753	1.214	0.7245	1.014	1.62	0.7225	0.3954	0.1506	0.251	0.5059	1.655	0.5361	0.2987	0.4751	0.4114
ykgL	b0295	orf,_hypothetical_protein	-0.142494	1	0	-0.5778	0.01436	-0.2345	-0.1681	-0.1844	0.7824	-0.08927	0.2388	-0.0145	0.1506	0.7137	1.824	0.5261	0.3334	0.3103	0.3785	0.09761	0.6229	0.1635	0.89535	0.3785	-0.6439	1.169	0.4751	1.025	0.2141	0.1948	-0.2863	-0.3585	0.08406	0.6135	-0.8365	-0.02915	-0.501444	-1.152
ykgM	b0296	putative_ribosomal_protein	-0.247229	1	0	-0.2345	-0.304	-0.2176	-0.08927	-0.4941	0.2016	0.02857	-0.1681	0.01436	0.08406	0.516	1.131	0.3785	-0.1047	1.316	1.362	1.118	0.8156	0.189	0.1008	0.5261	-0.1047	0.21645	0.02857	0.030665	-0.1047	-0.044635	-0.2688	-0.5146	-0.4344	-0.3401	-1.089	-0.9434	-0.8365	-1.06333
eaeH	b0297	attaching_and_effacing_protein,_pathogenesis_factor	0.732865	0.024125	-5.37333	-0.4739	-1.12	0.2016	-0.2515	0.2388	-1.12	-0.737	-0.2345	-0.6215	-0.5995	-0.2345	0.2987	-0.5146	-1.152	0.05658	-0.454	-0.5353	-0.415	0.2265	0.3135	0.4542	0.3103	0.52185	0.546	0.74835	0.4542	0.23755	0.9336	0.4436	0.9486	0.8718	0.774	0.2869	0.2987	0.5059
b0298	b0298	putative_factor	-0.476454	0.9965	-0.00505829	-0.5778	0.1506	-0.2515	-0.1361	-0.04394	0.04264	0.111	-0.0145	-0.1361	-0.2515	0.5558	0.2987	1.091	0.01436	0.1635	0.4854	0.4751	0.7049	-0.2515	-0.6115	-0.7131	-0.2176	-0.31365	0.04264	-0.3678	-0.6215	-0.16095	-0.6215	-1.218	-0.3959	-0.9434	-0.7131	-0.3219	-0.4344	-0.3585
tra5_5	b0299	IS3_putative_transposase	-0.301361	1	0	-0.2009	-0.074	-0.02915	-0.1361	0.4647	-0.5353	-0.2515	-0.2345	-0.737	-0.2863	0.4751	0.6781	0.7137	0.5059	-0.1203	0.3785	0.4114	0.02857	-0.4739	-0.62765	-0.2863	-0.05889	-0.12371	0.07039	0.098815	-0.2515	-0.18855	-0.9159	-0.889	-0.4739	-0.2345	-0.05889	-0.1203	-0.1844	-0.3219
ykgA	b0300	putative_ARAC-type_regulatory_protein	0.136585	1	0	-0.2176	-0.1203	-0.074	-0.454	-0.1844	-0.1681	-0.08927	-0.05889	-0.2345	-0.1047	0.2987	1.157	0.9486	0.2141	1.043	1.263	0.9635	1.05	-0.1203	-0.065255	-0.3585	0.2987	0.00503	0.5656	0.39355	0.1375	0.1837	-0.3771	-0.7131	-0.3771	0.04264	0.7485	0.4114	0.263	0.05658
ykgB	b0301	orf,_hypothetical_protein	0.542143	0.358875	-1.47845	-0.08927	-0.3585	0.275	-0.2863	0.3103	-0.7612	0.3103	-0.2688	-0.2688	0.263	0.3785	1.623	-0.074	0.9561	1.692	1.057	2.333	2.205	0.2388	0.174305	0.1243	0.696	0.5888	1.007	0.8359	1.345	0.859	0.6781	0.3674	1.251	1.014	0.4751	0.4647	1.208	1.036
b0302	b0302	orf,_hypothetical_protein	0.218277	1	0	-0.152	-0.3585	0.2388	-0.2345	-0.2515	-0.2863	-1.434	0.07039	-0.2009	0.111	0.8639	1.848	0.4854	0.7824	1.239	2.217	1.428	1.401	0.4647	0.92455	0.6323	0.4114	0.54353	0.7225	1.1865	0.5753	0.14935	0.02857	0.01436	-0.304	-0.1361	-0.5778	0.3219	0.9709	0.5059
ykgI	b0303	orf,_hypothetical_protein	0.20327	0.999375	-0.000901966	0.251	-0.1844	0.02857	-0.7131	-0.08927	-0.4941	0.251	-0.1681	-0.1361	-0.1203	1.692	1.299	-0.3585	1.02706	3.624	3.011	2.094	2.336	0.3785	0.12378	0.1243	0.3103	0.4879	0.2016	0.62775	0.2016	0.06875	1.674	0.4647	0.2265	-0.0145	-0.2515	0.4222	1.144	0.7655
ykgC	b0304	putative_oxidoreductase	0.0765469	1	0	-0.0145	-0.6215	-0.454	-0.1844	-0.3585	-0.3219	-0.3959	-0.1361	0.07039	-0.2688	1.454	2.74	0.4751	1.57	2.03789	0.8237	1.949	1.131	0.4647	0.4567	0.189	0.9928	0.203955	0.9782	0.46875	0.1243	0.26305	0.4436	0.3785	0	-0.02915	-0.3401	0.2265	0.7398	0.6041
ykgD	b0305	putative_ARAC-type_regulatory_protein	0.309814	0.999375	-0.000901966	0.1506	-0.6215	-0.415	-0.1203	0.05658	-0.5146	-0.2176	-0.02915	0.05658	-0.2515	-0.415	1.333	-0.304	0.2987	0.3448	0.2265	0.84	0.3334	0.4222	0.342	0.4647	0.1763	0.15	0.546	0.39205	1.057	0.3345	0.7225	0.3896	1.233	0.9411	0.433	-0.2345	-1.737	0.111
ykgE	b0306	putative_dehydrogenase_subunit	-0.142886	1	0	0.4114	-0.4941	-0.2863	1.411	0.251	-0.3219	0.09761	-0.6215	2.192	1.678	-0.5778	0.4957	-1.184	-0.454	-0.453011	-0.304	-0.1203	0.1243	-0.1361	-0.84485	-1	-0.5778	1.6985	-1.184	-0.0121	-0.1203	-0.037	0.516	0.585	0.4542	0.9928	0.6135	-1.218	-1.184	-0.9159
ykgF	b0307	orf,_hypothetical_protein	-0.429307	0.816375	-0.292696	0.2869	-0.1361	0	1.245	1.22	-0.8625	-0.5353	-0.5353	1.22	1.07	-0.8365	0.3674	-0.1047	0.07039	-0.3771	-0.1361	0	-0.074	-0.9714	-0.11857	-0.454	-1.252	-0.09002	-1.396	0.021465	-0.304	-0.4717	-2.644	-0.02915	-1	-0.2345	-0.0145	-1.434	-1.184	-0.5995
ykgG	b0308	putative_transporter	0.616377	0.022	-5.50635	-0.6897	0.04264	-0.6897	-0.454	-0.1203	-0.3959	-1.059	-0.5564	-0.2515	-0.6215	-0.1844	0.8953	-0.1681	-0.7859	0.433	1.111	0.5753	0.856	0.263	0.4005	0.2388	0.3561	0.6684	0.7398	0.78105	0.6781	0.258	0.7225	0.3785	2.498	0.433	0.4854	-0.3771	0.09761	-0.2515
b0309	b0309	orf,_hypothetical_protein	-0.0183782	1	0	-0.4344	-0.415	-0.1361	-0.04394	-0.415	0.7137	-0.3219	-0.04394	-0.1681	0.111	0.6041	0.696	0.6508	-0.5353	1.417	0.669	1.084	1.124	0.2869	0.23855	0.6135	0.251	0.546	0.05658	0.37125	0.433	-0.02197	-0.1047	-0.1203	-0.5353	0	-0.3585	-0.544382	0.01436	-1.556
ykgH	b0310	orf,_hypothetical_protein	0.533342	0.884	-0.177882	-1	-0.8625	0.02857	-0.7859	0.3103	0.2016	-0.3219	-0.5353	-0.3771	-0.5564	0.3896	1.491	1.05	0.4436	0.3334	0.8074	1.124	1.395	0.3448	0.259905	-0.0145	0.5361	0.35595	0.2987	0.35455	0.8639	0.348	-0.3401	0.05658	0.585	1.438	1.098	1.084	1.269	1.084
betA	b0311	choline_dehydrogenase,_a_flavoprotein	0.572793	0.76125	-0.393558	-0.3219	-0.1844	0.08406	-0.222686	0	-0.3219	1.064	-0.3219	-0.7131	-0.8625	-1.184	-0.8365	-0.4941	-0.5564	-1.089	-1.286	0.09761	0.08406	0.07039	0.5502	0.189	0.251	0.4383	0.4436	0.7382	0.4005	0.28765	0.9184	0.4854	0.4436	0.3674	0.1635	0.263	0.2987	1.345
betB	b0312	NAD+-dependent_betaine_aldehyde_dehydrogenase	0.471191	0.97075	-0.0428283	-0.5353	-0.4344	0.4647	0	0	-0.0145	-0.304	-1	-0.3401	-0.6439	-1.644	-1.556	-0.2515	-0.7612	-1.396	-2.12	-0.2009	-0.2345	0.1243	0.53085	0.2869	0.275	0.52575	-0.1047	0.5012	-0.0145	0.32995	1.138	0.6508	0.7655	1.05	0.275	0.1375	0.111	-0.3959
betI	b0313	probably_transcriptional_repressor_of_bet_genes	0.205041	1	0	-0.5353	0.01436	0.1506	-0.2345	-0.2176	0.3561	-0.1844	0.189	0.1635	0.111	-1.737	-1.029	0.08406	0.3219	-1.786	-0.811	-0.0145	0.5261	0.4751	0.6124	0.3561	0.2265	0.472	0.2987	0.50535	0.5261	0.035195	0.5656	0.5361	0.4751	-0.1047	1.091	-0.6897	-1.152	-1.152
yahA	b0315	orf,_hypothetical_protein	0.0889274	1	0	-0.05889	-0.4739	-0.152	-2.943	-0.3401	-0.272147	1.144	-0.02915	1.787	-0.4941	1.753	2.367	0.4005	0.8319	1.911	1.124	2.167	1.333	0.6871	0.01515	0.3448	0.546	0.01515	0.4005	0.16579	0.7225	0.2925	2.556	1.761	1.86	1.696	0.3896	-1.599	-1.089	-1.059
yahB	b0316	putative_transcriptional_regulator_LYSR-type	0.194229	1	0	-0.5564	-0.5146	-0.2009	-0.2688	0.111	-0.08927	0.01436	-0.2515	-0.2688	-0.5146	0.7908	0.6415	-0.1844	0.07039	0.6599	0.1635	0.07039	0.09761	0.09761	0.13775	-0.1844	0.3785	0.32333	0.546	0.25575	0.8797	0.31145	0.6041	1.036	0.9336	1.422	1.036	-1.786	-1.644	-1.252
yahC	b0317	orf,_hypothetical_protein	0.0688528	1	0	-0.7612	-0.6897	-0.304	-0.5564	-0.2176	0.516	0.09761	0.09761	-0.1681	-0.2009	0.251	0.6599	0.3561	0.4005	0.7908	0.9107	0.1635	0.189	0.111	-0.2861	0.1635	-0.04394	0.18815	0.5361	0.04678	0.3103	0.1948	-0.04394	0.1375	0.263	1.22	1.014	-0.7612	-2.556	-0.5564
yahD	b0318	putative_transcription_factor	-0.072702	1	0	-0.454	-0.5146	-0.1681	-0.1681	-0.1361	-0.1047	-0.2688	-0.0145	-0.1681	-0.2688	0.9561	0.5261	0.4436	-0.7859	0.5059	0.669	0.516	0.1243	0.251	0.81815	0.7398	0.4436	0.8349	0.189	0.78985	0.2265	0.2111	-0.05889	-0.3401	-0.3219	0.3561	-0.1203	-4.059	-1.55005	-2.252
yahE	b0319	orf,_hypothetical_protein	0.453125	0.922625	-0.116184	-1.12	-0.811	-0.1203	-0.811	-0.2176	-0.3771	-0.074	-0.304	-0.2688	-1.396	0	0.6041	0.757	-0.074	-0.1203	0.3103	0.2388	0.5753	0.2388	-0.152	0.2016	1.131	0.2388	0.3561	-0.051415	0.6323	0.20025	0.1243	-0.1047	1.057	1.322	0.7908	-0.074	-0.3585	-0.9714
yahF	b0320	putative_oxidoreductase_subunit	0.480799	0.632	-0.662004	-0.304	-0.152	-0.1203	0.2016	-0.05889	-0.4739	-0.08927	-0.152	0.08406	-0.5353	0.1506	-0.05889	-0.2345	-0.3401	0.4957	0.2388	-0.05889	0.2016	0.5059	0.38625	0.4751	0.4751	0.6599	0.3448	0.6418	0.4957	0.2271	0.9411	0.9336	0.5656	1.417	1.86	-1.358	-0.1203	-0.953075
yahG	b0321	orf,_hypothetical_protein	0.576118	0.311125	-1.68443	-0.2009	0.1763	-0.1361	-0.2345	-0.3219	0.08406	0.02857	0.02857	0.04264	-0.04394	-0.5146	-0.074	0.1506	-0.2009	-0.1681	0	0.02857	0.7049	0.3448	0.52	0.585	0.4222	0.1683	0.516	0.52375	0.5753	0.1375	-0.1203	0.08406	-0.3585	0.4957	0.9928	0.4542	-0.3401	0.242808
yahI	b0323	putative_kinase_(EC_2.7.2.2).	0.366319	0.999875	-0.000180348	-0.1047	-0.5353	0.3103	0	0.05658	0.04264	-1.252	-0.304	-0.04394	-0.2345	-0.454	-0.2863	0.07039	0.2388	1.124	-0.1681	-1.556	0.09761	0.3896	0.4909	0.5656	0.546	0.4123	0.2388	0.72855	0.5059	0.2779	0.9411	0.84	0.856	1.401	0.856	-0.737	-0.415	-1.61203
yahJ	b0324	putative_deaminase	0.528	0.653	-0.614845	0.2016	-0.454	-0.1844	-0.2515	-0.08927	-0.2863	-0.2176	-0.7131	-0.152	0.02857	-0.1047	0.3334	-0.4941	1.475	0.3674	-0.3585	0.2869	0.05658	0.2987	0.7187	0.3448	0.5656	0.799	0.3219	0.6429	0.546	0.2218	1.566	1.251	1.22	1.47	1.40446	-0.3771	1.098	-0.3585
yahK	b0325	putative_oxidoreductase	0.636091	0.015375	-6.02327	-0.6439	-0.5564	-0.1047	-0.7131	-0.1844	-0.4344	-0.9159	-0.2345	-0.2176	-0.304	0.7049	-0.8365	0.1635	0.4854	1.417	0.5558	0.6323	0.263	0.2265	0.02857	0.01436	0.6781	0.31475	0.5945	0.25485	-0.1681	0.273	1.536	0.8319	1.05	1.281	0.9709	0.3674	0.5059	0.6229
yahL	b0326	orf,_hypothetical_protein	-0.0296142	1	0	0.2388	-0.2863	-0.3401	-0.1844	-0.02915	-0.6215	-0.3585	-0.2009	0.4854	0.02857	0.6415	2.064	0.4542	0.696	1.287	1.305	1.884	0.7225	0.2388	0.2928	-0.0145	0.4751	0.35045	0.275	0.23625	0.9561	0.30205	1.07	-0.02915	0.3219	0.3103	-0.02915	-1.599	-0.468015	-0.649357
yahM	b0327	orf,_hypothetical_protein	-0.316614	0.984375	-0.0227201	0.1635	-0.1844	-0.2176	-0.1047	-0.2515	0.251	-0.3219	-0.3771	0.01436	0.1763	0.3334	0.3334	-0.08927	0.08406	-2.737	-1.252	-0.6897	-0.8365	0.3103	-0.089595	-0.2345	0.01436	0.047575	-0.02915	-0.02855	0.3785	0.00718	-0.02915	-0.1361	-0.1203	-0.04394	-0.3219	-1.889	-1.286	-2.396
yahN	b0328	putative_cytochrome_subunit_of_dehydrogenase	0.128649	1	0	0.1375	-0.08927	-0.2176	-1.943	0	-0.04394	-0.6215	-0.152	-0.3219	0.07039	-0.7612	-0.074	-0.074	-0.2688	-0.6897	-0.3771	-0.3401	-0.7131	0.2265	0.5902	0.6599	0.1635	0.39495	0.189	0.59405	0.4751	0.26805	0.4542	1.195	-0.04394	0.1506	0.3103	-1.286	-1.69	-2.12
yahO	b0329	orf,_hypothetical_protein	-0.295445	1	0	0.04264	0.4542	-0.8365	0.04264	-0.08927	0.107215	-0.08927	1.316	-0.889	0.9709	0.8875	0.5656	2.852	1.322	0.6781	0.7225	0.4005	0.6415	0.275	-0.4126	-0.5564	0.1375	-0.454	0.6508	-0.5087	0.1635	-0.17005	-0.5995	0.09761	0.3219	-0.5146	-0.304	0.4647	0.6508	0.3674
prpR	b0330	regulator_for_prp_operon	-0.0903349	1	0	-0.2688	-0.02915	-0.4344	0.4542	0.02857	0.546	0.3103	-0.05889	0.4542	0.05658	0.263	0.1243	0.189	-0.2863	0.1243	0.2016	-0.04394	0.4114	0.3674	0.4552	0.275	0.4854	0.7314	0	0.68305	0.3219	0.11325	-0.0145	0.01436	-0.6215	0.09761	-0.2176	0.111	-0.737	-0.7612
prpB	b0331	putative_phosphonomutase_2	0.418474	0.9705	-0.0431999	-0.5353	-1.089	0.05658	-1.089	0.1763	0.05658	0.2869	-0.4739	-0.074	-0.3401	-0.5353	0.02857	0.7225	0.1375	0.84	-0.0145	0.1506	0.516	0.2016	0.4276	0.4751	0.4647	0.43805	0.2265	0.52385	0.251	0.273	-0.304	0.3785	0.3896	1.433	1.422	0.2016	-1.029	-0.800553
prpC	b0333	putative_citrate_synthase;_propionate_metabolism?	0.462589	0.97275	-0.039859	-0.2176	-0.1844	-0.2176	0	-0.3219	0.516	0	0.05658	-0.1844	-0.3771	0.04264	0.3103	-0.05889	-0.2345	-0.9434	0.3896	-0.1844	0.3334	0.3219	0.2427	-0.1203	0.5261	0.5164	0.2869	0.4272	0.1506	-0.0922	0.189	-0.1361	0.251	0.7485	0.111	0.9184	1.575	0.1635
prpD	b0334	orf,_hypothetical_protein	0.178694	1	0	-0.7612	-0.415	-0.3401	-0.1361	-0.2688	-0.1681	-0.5353	-0.3401	-0.3771	-0.2345	0.4222	0.3219	0.09761	-0.3959	0.9709	0.6871	0.585	0.585	0.3561	0.1506	-0.05889	0.433	0.18155	0.3561	0.2918	0.4005	0.23235	0.4957	0.3785	0.5361	1.454	0.84	-2.12	-2.12	-1.515
codB	b0336	cytosine_permease/transport	0.485149	0.784375	-0.350385	-1.089	-0.415	0.3103	-0.152	-0.415	-0.2688	-0.5146	-0.074	-0.05889	-0.5995	0.07039	-0.2863	-0.2009	-0.3585	-0.05889	0.05658	-0.8625	-0.737	0.7655	0.17953	-0.074	0.4436	0.17647	0.263	0.4108	0.669	0.258	2.029	1.696	1.511	2.493	2.032	-0.5778	-0.811	-0.4344
codA	b0337	cytosine_deaminase	0.494803	0.9705	-0.0431999	-1.218	-0.304	0.3103	-0.5353	-0.3219	-1.059	0.08406	0.6415	-0.02915	-0.152	-0.3959	-0.5564	-0.5353	-0.2688	-0.304	-0.737	-0.5146	-0.6897	-0.2515	0.10953	-0.05889	0.7049	0.40735	0.263	0.44375	0.2987	0.06875	1.111	0.6508	1.084	2	1.642	-0.2863	-0.3771	-0.3401
cynR	b0338	cyn_operon_positive_regulator	0.45318	0.7405	-0.433428	-1.152	-0.5995	0.04264	-0.263754	-0.1681	-0.9714	-0.6666	-0.304	-0.1047	-0.05889	-0.6666	-0.5778	-0.5353	-1.252	-0.3771	-0.6666	-0.454	-0.3401	0.3896	0.27915	0.02857	0.7137	0.4982	0.546	0.7386	-0.4739	0.43195	0.1763	-0.0145	0.1506	0.05658	0.3896	-0.415	-1	-0.9159
cynT	b0339	carbonic_anhydrase	0.00574261	1	0	-0.7612	-0.3401	0.08406	-0.5353	-0.1203	-0.2176	-0.4344	-0.05889	-0.304	-0.2176	0.4647	0.05658	0.4005	-0.1681	0.1635	0.189	0.2869	0.8718	0.2016	0.6691	0.5558	1.526	0.842	0.5945	0.5993	0.1763	0.2828	-0.2176	-0.3959	0.5753	0.848	0.7485	-2.737	-3.474	-2.943
cynS	b0340	cyanate_aminohydrolase,_cyanase	0.293377	1	0	-0.1844	-0.074	-0.2009	-0.0145	-0.6897	0.3785	0.263	0.7398	0.01436	-0.2688	-0.3585	-0.7131	-0.2176	-0.8365	0.2388	0.2987	-0.3401	0.08406	0.251	0.39115	0.6323	0.669	0.54105	0.2869	0.51255	0.1243	0.1948	0.189	-0.02915	0.2869	-0.1203	0.275	-0.814313	-1	-0.1361
cynX	b0341	cyanate_transport	0.450016	0.999375	-0.000901966	-1.599	-3.837	-0.152	-0.2515	-0.4344	-0.4941	-0.05889	0.1763	-0.074	0.04264	-0.05889	0.04264	-0.2515	-0.1361	-0.2009	-0.2688	-0.3219	0.3448	0.05658	0.509	0.275	0.275	0.69935	0.4005	0.7995	0.8319	0.273	-0.0145	0.6508	0.09761	0.903	1.227	-0.6666	-1.644	6.514
lacA	b0342	thiogalactoside_acetyltransferase	0.242326	1	0	-0.02915	-0.0145	0.4542	0.07039	-0.08927	0	0.4647	0.04264	0.2388	-0.2176	-0.4739	-0.1844	-0.3219	-0.04394	0.1635	-0.2176	-0.1844	-0.04394	0.3103	0.71335	0.696	-0.08927	0.71335	0.1763	0.4929	0.251	0.18925	0.3334	0.2869	0.7398	0.7225	0.4005	-0.3219	-0.5995	-0.8625
lacZ	b0344	beta-D-galactosidase	0.204068	1	0	0.1375	-0.304	-0.304	1.233	0.6041	-0.1844	0	-0.6215	2.147	1.395	-1.286	-1.252	-1.644	-0.9159	-0.5778	-1.396	-1.029	-0.5564	0.1243	0.5227	-0.2009	-0.074	0.4448	-0.2688	0.51375	0.04264	0.2218	1.459	0.3674	0.2016	0.6229	0.3334	1.31	0.4647	1.036
lacI	b0345	transcriptional_repressor_of_the_lac_operon	-0.195855	1	0	0.3219	-0.1047	0.3334	1.888	0.7991	0.2388	0.3448	0.4751	2.409	1.239	-0.2863	-0.1844	-0.7131	-0.2515	0.1375	-0.5778	-0.152	-0.415	-0.1844	0.15665	0.3448	-0.6215	-0.0145	-0.5564	0.18855	1.124	0.06875	1.077	1.104	0.8875	1.029	0.9107	-0.454	-1.059	-0.7859
mhpR	b0346	transcriptional_regulator_for_mhp_operon	-0.412695	0.968125	-0.0467348	1.077	0.5656	0.7312	4.037	1.926	0.669	1.526	0.669	3.812	2.795	0.2265	-0.05889	0.08406	-0.074	-0.415	-0.05889	-0.05889	0.4222	0.3561	-0.06677	0.1243	0.07039	-0.20866	-0.2863	-0.0636	3.773	0.607	0.1375	0.3219	0.05658	0.4751	0.7655	-1.396	-1.029	-0.6666
mhpA	b0347	3-(3-hydroxyphenyl)propionate_hydroxylase	-0.252188	1	0	-0.3959	0.3448	0.01436	0.774	0.3785	0.07039	0.2016	0.3896	0.4647	0.774	-0.2345	-0.02915	0.5059	-0.05889	0.4222	1.144	0.2987	0.9855	0.4114	0.25595	0.1243	0.08406	0.09044	0.2987	0.3161	0.3448	0.1315	-0.2863	-0.811	-0.3771	0.2016	0.4005	-0.2863	-0.9159	-1.35843
mhpB	b0348	2,3-dihydroxyphenylpropionate_1,2-dioxygenase	0.00473656	1	0	-0.05889	-0.5564	0.4957	0.3219	0.263	0.111	-0.1844	0.4542	1.227	0.848	-0.9434	-0.304	-1.029	-0.7859	-0.2863	-1.252	-0.6666	-0.5564	0.275	0.5147	0	-0.4344	0.570195	-0.08927	0.83975	0.4005	0.1008	1.561	1.395	2.036	1.718	0.9782	-5.059	-1.91987	-2.2509
mhpC	b0349	2-hydroxy-6-ketonona-2,4-dienedioic_acid_hydrolase	0.153524	1	0	-0.074	-0.5564	0.2987	0.774	0.2869	0.251	0.02857	0.4957	0.7485	0.2869	0.07039	-0.1844	0.01436	-0.4941	1.293	0.13503	-0.2345	0.4436	0.111	0.0888	0	-0.1047	0.0888	-0.1844	0.546	0.1506	0.0753	0.6599	0.6508	0.7908	1.202	1.501	-0.749331	-0.5353	-0.520765
mhpD	b0350	2-keto-4-pentenoate_hydratase	0.0698014	1	0	0	-0.5778	0.3334	0.6781	0.4751	0.1763	-0.08927	0.2016	0.5656	0.4114	-0.5778	0.189	-0.05889	0.07039	0.251	0.10424	0.04264	0.189	0.433	-0.12795	0.07039	0.263	0.4854	0.1635	0.59925	0.5656	0.0753	0.7824	0.4751	0.757	1.043	0.6781	-1.69	-0.2009	-1.0114
mhpF	b0351	acetaldehyde_dehydrogenase	0.241119	1	0	-0.2345	-0.9714	0.2141	-0.6439	0.275	-0.6215	0.01436	-0.1203	-0.3219	0.546	-1.322	-0.811	-1.152	-1.599	-0.2688	-1.152	-1.252	-0.6666	0.3448	0.36037	-0.1681	0.546	0.36503	0.4222	0.5753	0.04264	0.4037	0.251	0	0.9184	-0.152	-0.4941	-1.184	-1.25998	-1
mhpE	b0352	4-hydroxy-2-ketovalerate_aldolase	0.210766	1	0	0.111	-0.6439	0.5558	0.07039	0.251	0.1243	0.3561	0.3674	0.4114	-0.02915	0	-1.286	-0.9714	0.1506	1.07	-0.4001	-0.3959	-0.9714	-0.05889	0.47915	0.251	-0.152	0.1506	-0.8625	0.4762	0.09761	0.0753	0.585	-0.3219	0.7049	0.251	0.6415	1.868	0.990071	0.111
mhpT	b0353	putative_transport_protein	-0.303117	0.997875	-0.00306899	0.2987	0.09761	0.2869	0.189	0.4005	0.263	-0.0145	0.1375	0.275	0.2016	-0.454	-0.3585	-0.7612	-0.4941	-1.029	-0.9714	-0.6439	-0.811	-0.3219	0.38395	0.5753	-0.9434	0.5502	-1.029	0.77645	-0.7612	-0.45795	-0.0145	-0.1203	-0.04394	-0.2515	0.1506	-1.029	-1.029	-1.556
yaiL	b0354	nucleoprotein/polynucleotide-associated_enzyme	-0.603307	0.198375	-2.3337	0.4005	0.4957	0.189	-0.1844	-0.1047	0.2869	0.2141	0.4436	0.07039	0.05658	-0.8365	-0.9159	-1	-0.811	-1.089	-1.644	-0.9714	-1.434	-0.2345	-0.37575	-0.5146	-0.8625	-0.63545	-0.5778	-0.67555	-1.474	-0.679	-0.2345	-1	-0.3401	-0.6439	-1.322	-0.7859	-0.5995	-1.396
yaiM	b0355	putative_esterase_(EC_3.1.1.1)	0.371608	1	0	0.5361	0.5753	0.4647	-0.1361	0.3674	0.5558	0.4222	0.7398	-0.04394	0.1635	-0.1047	0.2869	0.02857	-0.1203	0.263	0.2016	0.2388	0.05658	0.5558	0.17647	0.6041	0.5558	0.24473	0.4436	0.18925	0.4222	0.0753	0.9855	1.043	1.516	0.8156	0.3103	0.2265	0.757	0.8875
adhC	b0356	alcohol_dehydrogenase_class_III;_formaldehyde_dehydrogenase,_glutathione-dependent	0.293586	1	0	0.5753	1.064	0.6135	0.3103	0.7485	0.4542	0.4751	0.7398	0.2388	0.4957	-0.3219	0.6415	0.3785	-0.3219	0.6781	0.4114	0.8953	0.4647	0.856	0.18255	0.2141	0.774	0.15475	0.6599	0.00503	0.4647	-0.029445	0.6323	1.064	1.328	1.077	0.3334	1.257	1.395	1.651
yaiN	b0357	putative_alpha_helix_chain	0.0309616	1	0	0.6599	0.9184	0.9635	0.2141	0.3785	0.5558	0.696	0.7398	0.189	0.696	-0.6666	0.08406	0.6781	0.4114	1.541	2.395	1.521	0.9184	0.4647	0.339	0.4647	0.8718	0.35685	0.6323	-0.007685	0.1375	-0.17925	0.4222	0.4542	0.5059	-0.1844	-0.6439	1.281	1.926	1
yaiO	b0358	orf,_hypothetical_protein	-0.0760538	1	0	0.251	-0.3219	-0.1047	-0.3771	0	-0.454	-0.1047	-0.0145	-0.9714	0.3448	-1.152	1.007	-0.0145	0.3103	-0.304	1.459	0.4114	-0.5353	0.05658	0.27445	0.1375	0.111	0.63245	0.3103	0.57205	0.2265	0.25295	-0.1361	0.4542	-0.05889	-0.02915	-0.074	-1.889	-1.599	-2.322
b0359	b0359	putative_transferase	-0.152183	1	0	-0.415	-0.6897	0.1506	0.3334	0.251	-0.2863	-0.454	-0.3585	-0.5995	-0.2863	0.6135	1.406	1.151	0.7485	-0.1047	0.189	0.5261	0.263	0.1506	0.3895	0.6415	-0.3401	0.433	0.1243	0.58015	0.5361	0.258	0.2388	0.05658	0.433	0.5261	0.02857	-2	-1.737	-1.86759
yi22_1	b0361	IS2_hypothetical_protein	-0.225871	1	0	0.3896	0.251	0.2016	0.4542	1.144	-0.1047	-0.2345	0.05658	-0.074	0.251	0	0.1375	0.04264	0.2987	-0.3401	0.02857	0.2987	0.1763	-0.454	-0.6036	-0.7612	-0.6897	-0.38305	-0.02915	0.16579	0.1635	0.18925	-0.7612	0.1763	0.9336	1.091	0.7225	-0.6897	-1.059	-0.9714
b0362	b0362	orf,_hypothetical_protein	-0.0970446	1	0	-0.152	-0.02915	-0.1361	-0.1681	0.05658	-0.05889	-0.3959	-0.2863	-0.5564	-0.454	0.4854	0.3334	0.1243	0.1635	0.05658	0.4005	0.4005	0.251	-0.2176	-0.2863	0.111	-0.2009	0.09761	-0.1361	0.4151	0.1635	0.048805	-0.6897	-0.304	-0.3219	0.6041	0.546	-1.059	-1.218	-1.737
yaiP	b0363	polysaccharide_metabolism	0.298792	1	0	-0.3401	-0.6439	0	-0.2863	0.1635	-0.7131	-0.5778	-0.5995	-1	-0.6439	0.9855	1.465	0.3448	0.4005	1.852	0.9486	1.417	0.6781	-0.1047	-0.33445	-0.1681	0.3448	0.084	0.585	0.37265	0.5361	0.348	1.22	1.163	0.669	1.884	1.475	-1.12	-1.059	-0.6897
yaiS	b0364	orf,_hypothetical_protein	0.278473	0.999875	-0.000180348	-0.6666	-0.304	0	-0.3585	-0.08927	-0.5995	-0.3585	-0.2345	-0.2688	0	0.5361	2.725	0.4222	0.263	2.893	2.373	2.889	1.22	0.01436	-0.168395	-0.05889	0.9184	0.2997	1.485	0.5864	0.856	0.607	-0.1203	0.2141	0.1243	1.356	0.8237	-0.5353	-0.1203	0.5059
tauA	b0365	taurine_transport_system_periplasmic_protein	0.409425	0.858875	-0.21948	-0.074	-0.5778	-0.3219	0.08406	-0.3219	-0.2863	-0.6215	-0.5778	-0.152	-1.089	-0.5146	0.05658	-0.7859	-0.8625	0.263	-0.2515	-0.4344	0.05658	0.4542	0.219985	0.02857	0.8237	0.38625	0.546	0.46965	-0.02915	0.10705	1.091	0.8953	1.465	1.496	1.501	-0.924947	-1.48204	-1.89135
tauB	b0366	taurine_ATP-binding_component_of_a_transport_system	0.193062	1	0	0	-0.304	0.02857	-0.04394	-0.05889	-0.4344	-0.04394	0.07039	-0.152	-0.5564	0.4005	0.6415	0.4957	-0.4344	2.091	0.9561	0.6323	0.433	0.09761	0.3615	0.2388	0.3896	0.52105	0.4114	0.40325	0.1506	0.47055	0.7485	0.5361	1.084	1.864	1.176	-3.644	-0.7131	-0.7612
tauC	b0367	taurine_transport_system_permease_protein	0.442885	0.977375	-0.0330159	0	-0.6215	-0.2009	0.3785	-0.08927	-0.5353	-0.304	-0.4344	-0.5995	-0.9714	-0.9434	-0.3219	0.2141	-1.737	0.02857	-0.051565	-0.1844	0.2869	0.2016	0.1952	0.5059	0.3896	0.2122	0.848	0.29265	0.3785	0.38275	0.7485	1.208	1.852	2.06	2.018	-3.474	0.4542	-1.33245
tauD	b0368	taurine_dioxygenase,_2-oxoglutarate-dependent	0.362026	1	0	-0.08927	0.251	-0.05889	-0.1681	0.3785	-0.1844	0.01436	-0.1047	0.01436	-0.074	0.9411	3.157	0.6323	0.2987	1.036	0.903	-0.1047	0.1635	0.02857	0.4005	0.3561	1.208	0.8953	1.151	1.0063	0.7398	0.39955	0.3448	0.4222	0.757	1.531	1.17	0.1375	0.9184	1.856
hemB	b0369	5-aminolevulinate_dehydratase_=_porphobilinogen_synthase	0.562696	0.333125	-1.58586	0.433	0.9411	0.02857	-0.1844	-0.05889	0.4542	0.275	0.4854	0.08406	0.189	-0.5353	-0.4344	-0.4941	-0.6439	-0.1047	-0.2345	0.1243	0.2987	1.379	0.5587	1.014	1.31	0.6781	1.322	0.3103	0.7908	0.5755	0.6508	0.6041	0.546	0.5361	0.02857	1.604	2.081	2.144
b0370	b0370	orf,_hypothetical_protein	0.251114	1	0	-0.074	-0.6666	0.3103	-0.6897	-0.02915	0.4854	0.1763	0.433	0.111	0.8953	0.4957	1.16636	1.111	0.628061	1.21066	1.36766	1.2021	2.205	0.3674	0.10418	0.3103	0.757	1.5678	0.6834	0.6732	0.2869	0.23755	0.6229	0.3448	1.345	0.8639	0.2388	0.286101	-0.3771	0.31597
yaiT	b0371	orf,_hypothetical_protein	0.438526	0.9995	-0.000721528	0.02857	-0.04394	0.1635	-0.3771	0.3896	-0.7859	-0.5353	-0.6439	-1.184	-0.7859	0.1375	0.6041	0.546	0.3896	-0.1203	0.3561	0.4647	0.263	-0.3771	0.117555	0.2265	0	-0.1514	-0.04394	0.7643	0.1763	0.035195	0.3334	0.8718	1.449	1.761	2	-0.1844	-0.2515	-0.5564
tra5_1	b0372	IS3_putative_transposase	0.145257	1	0	-0.415	0.251	0.1635	-0.1047	0.585	-0.152	-0.08927	-0.074	-0.3959	-0.1203	0.09761	0.6871	0.7312	-0.8625	-0.152	0.3448	0.2141	0.1763	-0.3771	-0.187785	-0.3585	-0.2345	0.013715	0.1635	0.4523	-0.2515	-0.014575	-0.4344	-0.3959	0.111	0.5656	0.7485	-0.2345	-0.2176	0.7991
b0373	b0373	putative_factor	-0.427709	1	0	0.01436	0.263	0.3561	-0.152	0.08406	-0.1047	0.251	0.07039	-0.2688	-0.02915	0.874245	0.4436	0.1635	1.956	0.1243	1.496	1.465	-0.05889	-0.4739	-0.3374	-0.3959	-0.3585	0.007035	-0.2009	0.06618	-0.737	-0.08405	-0.1681	-0.7859	0.1243	-0.7131	-0.415	0.09761	0.4005	-0.6439
yaiU	b0374	putative_flagellin_structural_protein	0.391718	0.985125	-0.0216213	-0.152	-0.4344	0.263	0.1243	0.6871	-0.6439	-0.3219	-0.5778	-0.3585	-0.152	-0.2863	0.848	-0.5353	0.3674	-0.05889	0.1375	0.3334	0.05658	-0.05889	0.49685	0.111	0.5261	0.655	-0.1047	0.7611	0.5656	0.16095	2.114	1.322	1.692	1.782	1.551	-0.3959	-0.5564	-0.9714
yaiH	b0376	putative_enzyme	0.133663	1	0	-0.2515	-0.5146	-0.6897	-0.737	-1.184	-0.1047	-0.2515	-0.4739	-0.2688	-1	-0.5353	0.3334	-0.4941	-0.304	-0.811	-0.7859	-0.5778	-0.3401	-0.6666	-1.287	-1.322	-0.6897	-1.092	-1.434	-1.0637	-0.6897	-0.26765	-0.3219	0.6323	0.1635	1.118	2.214	-0.4941	-1.0494	-0.9159
sbmA	b0377	sensitivity_to_microcin_B17,_possibly_envelop_protein	0.619513	0.075625	-3.72499	-0.1844	0	0.2388	-0.889	-0.4344	0.3219	0.3448	-0.2515	-0.7612	-0.7612	-0.737	-0.1681	0.5558	-0.02915	0.263	0.111	0.3219	0.2141	1.007	0.5056	0.6599	1.104	0.6962	0.9709	0.53565	-0.5353	-0.2782	0.111	1.057	1.664	0.8953	0.1763	0.8797	2.004	1.05
b0379	b0379	orf,_hypothetical_protein	0.268322	0.999875	-0.000180348	0.433	0.263	0.4751	0	0.1375	-0.074	0.01436	0.1243	0.189	0.4957	-0.811	-0.1047	0.3103	0.1635	0.84	0.925656	1.595	0.3448	0.2987	-0.174265	-0.1203	0.3561	0.2128	0.3561	0.0945	0.3334	0.0753	0.189	1.138	0.3674	-0.5564	-0.454	1.257	2.511	1.345
b0380	b0380	orf,_hypothetical_protein	-0.100849	1	0	0.09761	-0.5995	-0.2688	0.5945	-0.5778	0.07039	0.3561	0.07039	0.5261	0.5059	-1.737	-0.304	-0.1047	0.09761	-0.5995	0.9184	-0.1047	-0.2345	0	0.08815	-0.2863	-0.2863	0.021465	-0.2176	0.2979	0.6323	0.1008	-0.4344	-0.2515	-0.5353	-0.8365	-0.4344	-0.3959	-0.2176	-0.415
ddlA	b0381	D-alanine-D-alanine_ligase_A	-0.378894	1	0	-0.02915	0.05658	-0.152	0.4647	-0.2009	0.2016	0.5261	0.01436	0.5558	0.3219	0.2869	-0.2863	-0.3959	-0.2009	0.01436	-0.3585	-0.737	-0.7612	0.4005	-0.103195	-0.1361	0.01436	-0.5857	-0.5353	-0.79975	0.5059	0.02829	0.111	0.111	0.1375	-0.074	-0.3959	0.08406	-0.1681	-0.1681
yaiB	b0382	orf,_hypothetical_protein	-0.520225	0.428375	-1.22305	0.2016	0.2141	-0.1203	0	0.3674	-0.2176	0.2388	-0.05889	0.6781	0.696	-0.2688	0.1635	0.1375	-0.2176	-0.6897	-0.02915	-0.02915	-1.396	0.2265	-0.1204	-0.2176	-0.5353	0.013715	-0.1844	0.07005	0.6599	-0.17005	-1.943	-1.029	-0.7131	-0.6897	-0.05889	-1.837	-2.12	-2.556
phoA	b0383	alkaline_phosphatase	-0.0959525	1	0	-0.7131	-0.2863	0.111	-0.02915	0.7312	0.1375	0.4005	-0.152	-0.152	0.01436	0.8074	2.118	1.687	-0.304	0.5261	1.257	1.856	1.356	-0.5353	-0.3163	0.04264	0	-0.0383	0.07039	0.54665	0.546	0.23235	0.05658	0.4854	1.014	1.029	1.202	-1.152	-1.837	-1.786
psiF	b0384	induced_by_phosphate_starvation	-0.109738	1	0	-0.2009	0.02857	0.1635	-0.3401	-0.2515	0.2141	-0.0145	0.09761	0.2016	-0.05889	0.7137	1.138	0.5059	-0.6439	0.9855	1.281	0.9709	0.189	0.275	-2.44775	-0.5778	0.3334	-0.4112	0.3785	-0.4224	0.2987	0.39955	0.09761	-0.3401	-0.074	0	0.02857	0.1763	0.275	-0.1361
yaiC	b0385	orf,_hypothetical_protein	-0.22265	1	0	-0.1203	0.4005	-0.1681	-0.3219	0.5059	-0.5995	-0.4344	0.546	-0.454	-0.3401	0.2388	0.7485	0.2016	-0.6897	-0.2009	0.221591	-0.1203	-0.02915	-0.05889	0.1194	0.04264	-0.5353	0.117555	-0.3959	0.2122	-0.1047	-0.227	-0.9159	0.2016	-0.5778	-0.3401	0.275	-0.1681	-0.3401	-1.79688
proC	b0386	pyrroline-5-carboxylate_reductase	-0.711312	0.01325	-6.23786	-0.1047	-0.1047	-0.0145	0.2141	0.2987	0.08406	-0.3401	0.04264	0.08406	0.1243	0.07039	-0.04394	0.189	-0.152	0.07039	-0.2515	-0.08927	-0.2515	-0.1681	-0.8833	-0.8625	-0.5778	-0.99955	-0.7612	-1.2227	-1	-0.08405	-0.6439	-0.889	0.585	-1.218	-1.059	-0.2688	-0.7859	-0.7859
yaiI	b0387	orf,_hypothetical_protein	-0.344343	0.99225	-0.0112244	-0.074	0.04264	0.3103	-0.05889	-0.152	0.275	0.07039	0.2987	0.3448	0.3334	-0.0145	-0.2688	-0.0145	-0.2515	-0.415	-0.3401	-0.454	-0.2515	0.1375	0.052305	-0.1844	0.02857	0.11582	-0.152	0.20785	-0.02915	0.08175	-0.074	0.05658	-0.3959	-0.2345	0.4647	-0.7859	-0.7859	-1.152
aroL	b0388	shikimate_kinase_II	-0.0846288	1	0	0.02857	0.2016	0	0	-0.02915	-0.1203	-0.5995	-0.1203	-0.08927	0.04264	-0.1361	-0.5995	-0.04394	-0.2009	-0.7131	-0.5564	-0.4344	-0.7131	0.1506	-0.55985	-0.2863	0.01436	-0.47395	-0.074	-0.1442	-0.304	0.02132	0.3219	-0.074	0.111	0.189	-0.08927	-0.074	-0.2515	-0.152
yaiA	b0389	orf,_hypothetical_protein	0.140644	1	0	-0.7859	-0.08927	-0.1361	-0.415	-0.1844	0.1243	-0.454	0.1506	-0.2345	0	0.111	0.1635	0.4751	0.3896	0.189	-0.02915	0.04264	0.07039	0.02857	0.7431	0.3785	0	1.01585	0.02857	1.1095	-0.1844	-0.06805	-0.415	-0.9434	-0.6666	-0.6215	-0.6897	1.05	0.9782	0.4957
aroM	b0390	protein_of_aro_operon,_regulated_by_aroR	0.46132	0.93225	-0.101211	-0.2009	0.05658	0.1763	0.02857	-0.02915	-0.304	-0.2688	-0.04394	-0.4941	-0.3401	-0.3771	-0.4941	-0.04394	-0.3219	-0.304	-0.02915	-0.1844	0.263	0.111	-0.2432	-0.2515	0.4751	0.21754	0.8237	0.08725	0.2265	0.2057	-0.3585	-0.152	-0.152	-0.454	0.2141	0.546	0.111	0.3334
yaiE	b0391	orf,_hypothetical_protein	-0.165571	1	0	-0.5146	-0.1844	-0.5146	-0.04394	0.04264	-0.05889	-0.1203	0.02857	-0.1844	0.08406	0.433	0.8953	-0.3585	-0.1361	0.6508	0.4114	0.4114	-0.3771	0.2265	-0.10505	-0.074	0.04264	0.110925	-0.02915	-0.129895	-0.1047	0.1194	0	-0.1047	-0.074	-0.3219	-0.2176	-0.8365	-0.3771	-0.3585
b0392	b0392	orf,_hypothetical_protein	-0.316049	1	0	-0.1844	-0.3219	-0.074	-0.1203	-0.3959	-0.3219	-0.1203	-0.1203	-0.4739	-0.454	1.029	0.6508	0.6871	0.7137	0.6229	0.2265	0.5753	0.3674	0.1243	-0.5146	-0.4344	-0.1361	-0.2009	-0.152	-0.32205	0.3334	0.0753	0.111	-0.1203	-0.3401	-0.2863	-0.2688	-0.889	-0.4344	-1.396
yaiD	b0393	orf,_hypothetical_protein	-0.373663	0.9995	-0.000721528	-0.1844	0.3674	0.263	-0.3219	-0.3585	0.1763	0.251	0.4005	-0.1203	-0.08927	0.2987	0.2388	-0.2863	0.1375	0.433	0.2141	-0.1047	0.275	0.2016	-0.9445	-0.6215	-0.2009	-1.3365	-0.1361	-1.4975	-0.4941	-0.12575	-0.4739	-0.304	0.8237	-0.5146	-0.2176	-0.2009	-0.1203	-0.2176
yajF	b0394	possible_NAGC-like_transcriptional_regulator	-0.343345	0.998125	-0.00270759	-0.1203	-0.0145	-0.2009	0.2141	0.08406	-0.1361	0.02857	-0.05889	0.3334	0.189	0.516	0.4222	0.08406	-0.1681	0.1375	0.1243	0.1763	-0.2863	-0.074	-0.8478	-0.5564	-0.5778	-1.059	-0.5995	-1.219	-0.3401	-0.17005	0.3674	-0.05889	0	0.5753	0.5361	-0.1361	-0.04394	-0.2345
b0395	b0395	orf,_hypothetical_protein	-0.435699	1	0	-0.415	-0.3401	-0.2009	0.2141	-0.02915	0.3103	-0.1361	-0.08927	0.01436	0.07039	0.6871	0.6415	1.183	0.5059	0.4114	0.6135	0.7824	0.516	0.1635	-0.67115	-0.415	-0.074	-0.56205	0.04264	-0.52585	0.4114	-0.00725	-0.4344	-0.6897	-0.5995	-0.4344	0	-0.5564	-0.3585	-0.5146
araJ	b0396	involved_in_either_transport_or_processing_of_arabinose_polymers	0.473166	0.9505	-0.0732415	-0.1203	0.111	0.3219	-0.074	-0.1203	-0.3585	-0.2515	-0.1844	-0.6215	-0.4344	-0.5564	0.09761	-0.05889	0.3561	0.926	0.275	-0.3771	0.02857	-0.0145	0.62515	0.2016	-0.1681	0.47055	-0.2176	0.52375	0.07039	-0.02197	0.111	0.3674	0.07039	0.5261	1.449	-0.2515	-0.1361	-0.05889
sbcD	b0398	ATP-dependent_dsDNA_exonuclease	0.353984	1	0	0.263	0.275	0.2869	-0.05889	-0.5146	0.3561	0.546	0.6041	0.4957	0	-0.3401	-0.08927	-0.6666	0.1243	0.3103	0.1635	0.4222	0.6781	0.3561	-0.2749	-0.415	0.1763	-0.70255	0.2869	-0.4648	0.1763	0.1194	0.8237	0.6599	0.3219	0.4436	1.618	1.124	1.384	1.202
phoB	b0399	positive_response_regulator_for_pho_regulon,_sensor_is_PhoR_(or_CreC)	0.109776	1	0	0.111	0.1763	0.8639	-0.0145	0.5261	1.949	1.872	1.138	0.189	0.1375	2.176	2.064	-0.0145	0.08406	2.398	2.614	2.651	1.496	0.2987	0.08893	-0.3401	0.5656	0.2271	1.395	1.6975	0.4114	0.823	1.836	0.84	1.057	1.48	1.333	0.84	0.7225	0.585
phoR	b0400	positive_and_negative_sensor_protein_for_pho_regulon	0.214614	1	0	0.3334	-0.0145	1.449	-0.304	0.5945	1.57	1.604	1.077	-0.5778	-0.454	1.299	1.669	0.01436	-0.1047	1.868	1.836	2.16	1.084	0.263	-0.4836	-0.5146	0.8319	-0.07687	1.787	1.57	0.3674	1.0035	1.406	1.281	1.628	1.328	0.8797	0.5656	0.6229	0.8639
brnQ	b0401	branched_chain_amino_acid_transport_system_II_carrier_protein	-0.0970178	1	0	-0.152	-0.2345	0.2388	0.02857	0.3334	0.1763	-0.05889	0.2987	-0.02915	-0.08927	-0.1047	0.08406	0.01436	-0.9159	0.02857	-0.3959	-0.3585	-0.1203	-0.5778	-0.9101	-1.029	-0.6666	-0.54895	-0.454	-0.4656	0.02857	-0.029445	0.02857	0.3561	0.2141	0	-0.4739	0.433	0.4647	0.5945
proY	b0402	proline_permease_transport_protein	0.316955	1	0	0.1243	0.2141	0.3896	-0.5564	-0.5778	0	0.1635	0.3103	-0.5146	-0.5995	0.1506	-0.415	-0.05889	-0.5146	0.6229	-0.6897	-0.2863	0.01436	-0.1203	-0.027195	0.08406	-0.4941	0.00632	-0.3771	-0.003545	-0.3771	-0.06805	0.189	0.585	0.189	0.1375	0.09761	0.5059	0.5361	0.585
malZ	b0403	maltodextrin_glucosidase	0.250803	1	0	0.2265	0.546	0.189	0.111	0.4005	-0.304	-0.08927	0.02857	0.02857	0.07039	-0.7131	-0.2515	0.08406	0	-0.3771	-1.12	0.263	-0.04394	0.1243	0.5842	0.1243	-0.2515	0.7253	0.07039	0.66795	0.1375	0.06875	-0.04394	0.189	0.263	0.669	-0.1047	0.1763	0.4957	0.3785
yajB	b0404	putative_glycoprotein	0.0565779	1	0	-0.6666	-0.1203	-0.2345	-0.3771	-0.1681	-0.04394	-0.05889	0.02857	-0.152	-0.074	0.6229	0.3896	0.05658	-0.074	-0.05889	0.2016	0.3896	0.5753	-0.2009	-0.04673	-0.1203	0.1506	0.04215	0.2141	0.269	-0.3585	0.04203	-0.7859	-1	-0.4739	-0.6215	-0.1047	0.757	0.5656	0.3561
queA	b0405	synthesis_of_queuine_in_tRNA;_probably_S-adenosylmethionine:tRNA_ribosyltransferase-isomerase	0.0688428	1	0	0.5261	0.926	0.5261	-0.737	-1.599	0.1506	0.275	0.6041	-0.4344	-0.6897	-1.089	-1.396	-1.029	-1.358	-1.029	-2.252	-0.7612	0.2265	0.3219	-0.85	-0.889	0.1763	-1.34	0.3785	-1.255	0.5059	0.26805	-0.8625	-0.737	-0.9434	-0.5778	-0.7859	0.6871	0.9782	0.6871
tgt	b0406	tRNA-guanine_transglycosylase	-0.321889	1	0	-0.1047	0.5059	0.5945	-0.4739	-1.12	0.757	0.7485	0.5558	0.01436	0.1375	-0.415	-0.3959	-0.1844	-0.1681	-0.5146	-0.5146	-0.5564	0.251	0.3219	-1.3665	-1.252	-0.08927	-1.626	0.1243	-1.8375	0	0.11325	-0.5146	-0.8365	-1.396	-1	-0.8365	0.8797	0.6415	0.516
yajC	b0407	orf,_hypothetical_protein	-0.533957	0.450375	-1.1508	0.111	0.6041	0.2869	0.08406	-0.2345	0.3896	0.1763	0.1763	0.263	0.3674	0.1243	-0.1681	0.189	0.08406	-0.3585	-0.1681	-0.2515	-0.1361	0.3896	-0.85145	-0.889	0.07039	-1.414	-0.304	-1.8375	-0.2009	-0.16095	-1.218	-1.515	-1.434	-2.396	-1.69	1.036	0.7908	0.2987
secD	b0408	protein_secretion;_membrane_protein,_part_of_the_channel	-0.639074	0.02375	-5.39593	0.04264	0.3674	0.3674	-0.0145	-0.2345	0.4854	0.585	0.111	0.111	0.111	-0.4344	-0.2863	0.04264	-0.1844	-0.2863	-0.5353	-0.3959	0.263	-0.152	-2.4285	-2.252	-0.7131	-2.7495	-0.8365	-2.644	-0.9434	-0.32195	-1.644	-2.644	-3.644	-2.644	-1.889	0.02857	0.02857	-0.5564
secF	b0409	protein_secretion,_membrane_protein	-0.510977	0.28425	-1.81477	-0.2176	0	0	-0.02915	-0.7859	0.1635	-0.2009	-0.0145	-0.2515	-0.4344	0.2388	-0.04394	-0.02915	-0.152	-0.08927	-0.3219	-0.7612	-0.1844	-0.3771	-1.2085	-1.286	-1.059	-0.6815	-0.9434	-1.1045	-0.737	-0.3685	-0.415	-0.0145	-0.3771	-0.3771	-0.5995	-0.05889	-0.1203	-0.6215
yajD	b0410	orf,_hypothetical_protein	-0.738815	0.000125	-12.9658	-0.05889	0.07039	-0.2688	-0.1047	-0.1047	0.275	-0.02915	-0.074	-0.1047	-0.1047	-0.3959	-0.2176	0.02857	0.05658	-0.889	-1.152	-1.515	-0.5353	-0.5353	-0.44515	-0.6897	-0.4941	-0.428	-0.6215	-0.4717	-0.9714	-0.43125	-1.286	-1.396	-1.837	-1.889	-0.4739	-0.6439	-1.12	-1.474
tsx	b0411	nucleoside_channel;_receptor_of_phage_T6_and_colicin_K	-0.344774	1	0	-0.5995	-0.152	-0.7131	-1.12	-1.889	0.251	-0.2688	-0.5146	-1.152	-1.786	-0.304	-1.252	-0.5353	0.275	-0.152	-1.644	-1.089	0.433	0.2869	-0.170385	0.2388	-0.4344	-1.9445	-1.218	-2.943	-1.089	-0.592	-0.415	-1	-0.6215	-2.474	-1.786	-1.252	-1.644	-3.059
yajI	b0412	orf,_hypothetical_protein	0.166559	1	0	0	-0.454	0.09761	-0.04394	0.2987	-0.304	-0.0145	0.02857	-0.05889	-0.1361	-0.6215	-0.304	-0.2863	0.02857	-0.304	0.7049	-0.1844	-0.2009	0.3448	0.06875	0.07039	0.5558	0.2222	-0.1361	0.3646	0.3896	0.31145	0.3334	0.2869	0.6871	0.9486	0.8074	-1.286	-0.6439	-1.837
ybaD	b0413	orf,_hypothetical_protein	-0.306583	1	0	0.1243	0.6229	0.433	0.2141	0.4436	0.5059	0.6508	0.7824	0.6599	0.7049	0.3674	0.1243	0.5261	0.6781	0.4542	0.08406	0.3785	0.5558	0.3334	0.28035	-0.1047	0.9561	0.60985	0.6415	0.67705	0.2987	0.2111	-0.3959	-0.2863	0.01436	-0.3219	-0.4739	0.6415	0.7655	0.5945
ribD	b0414	bifunctional_pyrimidine_deaminase/reductase_in_pathway_of_riboflavin_synthesis	-0.088362	1	0	0.275	0.5361	0.3448	0.1243	0.07039	0.6041	0.5361	0.696	0.6229	0.585	0.251	-0.1203	0.189	-0.5353	0.251	0.4854	0.3561	0.4854	0.3334	-0.4977	-0.0145	0.9336	-0.4977	0.774	-0.4977	-0.2176	0.1375	-0.3959	0.1243	0.7312	0.05658	0.01436	0.8319	0.7485	0.5656
ribH	b0415	riboflavin_synthase,_beta_chain	-0.478069	0.932125	-0.101405	0	0.5361	0.4751	0.08406	-0.2688	0.5261	0.585	0.585	0.3103	-0.02915	0.2016	0.02857	0.2388	-0.2863	0.275	0.09761	0.2987	0.4957	0.111	-1.0705	-0.9434	0.4436	-0.76455	0.433	-0.705	-0.9159	-0.34485	-0.3219	-0.9434	0.04264	-1	-1.184	0.6229	0.3896	0.01436
nusB	b0416	transcription_termination;_L_factor	-0.274902	1	0	0.2016	0.6599	0.3219	-0.04394	-0.5146	0.4222	0.5361	0.3334	0.05658	-0.04394	-0.02915	-0.3585	-0.3771	-0.304	-0.2863	-0.4941	-0.4941	-0.152	0.1506	-1.0066	-0.7131	0.3103	-0.7532	0.3561	-0.58865	-0.889	-0.3685	-0.152	-0.3585	-0.1681	-0.2863	-0.4739	0.8875	0.7137	0.111
thiL	b0417	thiamin-monophosphate_kinase	-0.36379	0.99725	-0.00397288	0.07039	0.585	0.2987	-0.1681	-0.3219	0.2141	0.189	0.3334	-0.1361	0.2016	0.546	0.1243	-0.454	-0.1047	0.3448	0.433	0.1243	0.189	-0.2515	-1.1235	-1.396	0.3674	-0.813	0.09761	-0.92085	-1.286	-0.717	-1.029	-0.1681	0.2141	-0.5353	-0.3959	0.516	0.3334	0.04264
pgpA	b0418	phosphatidylglycerophosphatase	-0.172842	1	0	-0.0145	0.2265	-0.1361	-0.2009	0.09761	-0.1203	0.07039	0	-0.3401	-0.02915	0.3219	0.04264	-0.152	-0.152	0.1506	-0.3219	-0.1203	-0.05889	-0.05889	-0.036545	-0.0145	0.2987	0.1763	0.1763	0.193	0.2987	0.38275	-0.1361	-0.2176	-0.1681	-0.2515	-0.6215	-0.737	-0.4739	-0.3771
yajO	b0419	putative_NAD(P)H-dependent_xylose_reductase	-0.441019	0.937375	-0.0933018	0.1763	0.3561	-0.2009	0.4436	0.1763	0	0.07039	-0.02915	0.251	-0.074	0.4114	-0.5995	-0.5995	-0.0145	-0.2863	-0.7859	-0.737	-0.5778	-0.0145	-0.20705	-0.05889	0	-0.3542	-0.6897	-1.1615	-0.6215	-0.14315	0.1506	0.1506	0.516	-0.3959	-0.4344	-0.2688	-0.2345	-0.454
dxs	b0420	1-deoxyxylulose-5-phosphate_synthase;_flavoprotein	-0.793187	0.000125	-12.9658	0.1635	0.2869	0.251	0.263	-0.3771	-0.1844	0.09761	-0.2345	0.2388	-0.2688	-0.8625	-0.737	-0.4344	-0.5778	-1.556	-3.474	-1.889	-1.556	-1.644	-2.6	-2.556	-2.322	-2.1905	-2.556	-2.186	-2.837	-1.661	-2.644	-1.737	-2.474	-1.837	-1.252	-1.737	-1.69	-5.644
ispA	b0421	geranyltranstransferase_(farnesyldiphosphate_synthase)	-0.810187	0.000125	-12.9658	-0.2345	-0.08927	0.2016	0.09761	-0.811	-0.02915	0.05658	0.05658	0.516	0.04264	-0.3585	-0.415	0.3334	-0.02915	-1.059	-1.059	-1.12	-0.5778	-2.556	-2.6465	-2.943	-2.252	-2.382	-2.644	-2.363	-3.322	-1.4715	-1.152	-2.184	-2.474	-3.474	-2.322	-1.69	-2	-0.5353
xseB	b0422	exonuclease_VII,_small_subunit	-0.369634	1	0	-0.1681	-0.304	0.2987	0.09761	-0.3959	0.3785	0.3448	0.3448	0.5059	0.546	-0.9434	-0.5146	-0.304	0.05658	-0.6215	-0.4739	-0.2515	-0.811	-0.1203	-1.09355	-1.434	-0.08927	-1.0012	-0.3219	-0.87105	-0.811	-0.2075	3.68	0.2016	0.4957	-1.059	-0.3585	-1.3524	-2.23912	-4.322
yajK	b0423	putative_oxidoreductase	-0.734831	0.0005	-10.9658	0.05658	0.4542	0.1375	-0.9159	-1.152	0.1506	0.275	0.5945	-0.6215	-0.6439	-0.5353	-1.358	-0.737	-0.6666	-1.515	-2.943	-2.644	-2	-0.9159	-1.36	-1.515	-1.556	-1.35095	-2.184	-1.4185	-3.184	-1.5295	-1.837	-1.434	-2.396	-1.786	-1.184	-1.515	-1.599	-2.059
thiJ	b0424	4-methyl-5(beta-hydroxyethyl)-thiazole_monophosphate_synthesis	-0.485178	0.76125	-0.393558	0.01436	0.02857	0.189	-0.2515	0.111	-0.05889	0.01436	-0.04394	-0.2515	-0.3959	-0.3401	0.2869	0.9709	0.6135	1.144	-0.479989	-0.8365	-1.434	-0.3585	-0.28075	-0.2688	-0.4344	-0.137715	-1.218	-0.17645	-0.3771	-0.4055	-0.7859	-0.2009	-0.3771	-0.3585	-0.08927	-0.3401	-0.415	-0.7131
apbA	b0425	involved_in_thiamin_biosynthesis,_alternative_pyrimidine_biosynthesis	-0.32508	1	0	0.2388	0.6781	0.7824	-0.04394	-0.3219	0.3334	0.5945	0.4957	0.1243	0.1243	-0.3585	-0.5778	-0.737	-0.3771	0.02857	0.1763	-0.0145	-0.3585	0.2265	-1.0045	-1.089	-0.04394	-1	-0.08927	-1.076	-0.0145	0.26305	0.4854	-0.2176	-0.6897	-1.396	-1.322	0.6415	1.036	0.189
yajQ	b0426	orf,_hypothetical_protein	-0.454769	0.772875	-0.371693	-0.04394	-0.08927	0.02857	-0.3585	-0.1681	-0.02915	-0.2863	-0.152	-0.3959	-0.304	-0.304	0.3448	0.516	0.669	-0.3585	-1.434	-1.059	-1.515	0.09761	0.248455	0.1763	-0.7131	1.551	-2.737	0.6749	-2.474	-1.237	-0.4344	-0.737	-0.889	-1.556	-0.889	-1.152	-0.4941	-2
yajR	b0427	putative_transport_protein	-0.430451	0.38925	-1.36123	0.1635	-0.05889	0.3448	0.3896	0.1763	-0.3771	-0.3771	-0.2515	-0.2863	-0.4344	0.09761	0.09761	0.275	0.3448	0.05658	-0.4941	-0.5995	-0.454	-0.811	-0.2033	-0.4344	-0.9714	-0.2863	-1.218	0.11078	-0.2863	-0.5145	-1.252	-0.454	-0.9714	-0.2688	1.057	-1	-1.029	-1.515
cyoE	b0428	protoheme_IX_farnesyltransferase_(haeme_O_biosynthesis)	-0.318193	1	0	0.9782	0.433	1.014	0.9486	0.5361	0.4542	0.6871	0.1506	0.189	-0.2009	-0.3771	-0.7131	-0.811	-0.1047	0.3103	-0.2345	0.3334	0.07039	0.4751	-0.8402	-0.6215	0.3219	-1.304	-0.1361	-2.0295	0.02857	-0.076	-0.1047	-0.04394	-0.2688	-0.4739	-0.074	0.3448	0.9411	0.2265
cyoD	b0429	cytochrome_o_ubiquinol_oxidase_subunit_IV	-0.475387	0.956375	-0.0643517	0.7655	0.8319	1.104	0.9184	0.3448	0.6135	0.4436	0.1635	0.09761	0.02857	-0.8625	-1.358	-0.454	-0.304	-0.5353	-0.811	-0.05889	-0.2009	0.3674	-0.94855	-1.029	0.1375	-1.4945	-0.1844	-2.287	-0.2009	0.04203	-0.1361	-1.089	-1	-1.556	-1.644	0.263	1.163	-0.3585
cyoC	b0430	cytochrome_o_ubiquinol_oxidase_subunit_III	-0.178985	1	0	0.8797	0.9782	0.6781	2.211	0.7824	0.5945	0.2869	0.09761	1.287	0.6781	0.01436	0.1243	-0.1203	-0.1681	0.2141	0.4222	0.3448	-0.074	0.757	-0.66135	-0.737	1.245	-1.845	0.7137	-3.0105	-0.1047	0.0555	-0.02915	0.2265	0.3674	-0.415	1.683	1.459	1.844	1.628
cyoB	b0431	cytochrome_o_ubiquinol_oxidase_subunit_I	-0.508372	0.9535	-0.0686952	1.406	1.761	1.59	1.124	0.5261	0.9411	0.7485	0.6323	0.4436	0.251	-1.69	-1.889	-0.5353	-0.9714	-0.6215	-1.029	-0.0145	-0.415	0.8875	-1.19495	-1.12	0.3674	-2.2085	0.1763	-3.0635	0.6323	0.1724	-0.5778	-1.286	-2.837	-3.322	-3.474	0.2987	0.3448	-0.2688
cyoA	b0432	cytochrome_o_ubiquinol_oxidase_subunit_II	-0.443519	0.98925	-0.0155929	1.585	1.986	1.748	1.064	0.4222	1.111	0.774	0.8319	0.669	0.546	-1.786	-1.943	-0.7612	-0.9714	-1.322	-1.218	-0.3219	-0.5778	0.6599	-0.9726	-0.5778	0.2869	-1.7225	0.04264	-1.898	0.9635	0.34355	-0.6215	-1	-1.837	-1.599	-1.644	0.1635	0.07039	-0.1203
ampG	b0433	regulates_beta-lactamase_synthesis	-0.255334	1	0	-0.4941	-0.1681	-0.2515	-0.1047	-0.3401	0.1763	0.09761	0.1506	0.1635	0.263	-0.1047	0.02857	0.263	0.6135	0.04264	0.2987	0.251	0.2987	0.1506	-0.60215	-0.454	0.02857	-0.53775	0.546	-0.55705	0.4222	0.4743	1.872	-0.9714	-1.286	-1.184	-1.059	0.09761	0.2265	-0.3959
yajG	b0434	putative_polymerase/proteinase	0.0333222	1	0	0.433	0.6041	0.02857	-0.152	-0.2688	0.6323	0.5656	0.4647	0.6871	0.585	-0.8625	-1.252	-1.599	-0.811	-0.9159	-0.7612	-0.1047	-0.1361	0.5753	-0.2378	-0.454	0.3785	-0.94775	0.8319	-0.8028	1.263	0.7995	-0.02915	-1.089	-0.4941	-1.12	0.05658	0.8718	0.9336	0.4647
bolA	b0435	possible_regulator_of_murein_genes	-0.0603358	1	0	-0.2176	-0.05889	-0.1844	0.251	0.4005	0.5753	0.5361	0.4957	1.043	0.6508	0.856	1.021	1.151	0.6508	0.5261	0.9782	1.454	1	0.4222	0.077225	0.02857	0.189	0.15063	0.3103	0.51715	0.774	0.3785	-0.1047	-0.5778	-0.3771	-0.3771	-0.2688	1.816	1.646	1.807
tig	b0436	trigger_factor;_a_molecular_chaperone_involved_in_cell_division	-0.0105731	1	0	0.4854	0.8074	0.4647	0.01436	-0.3585	0.7908	0.8875	0.8797	0.3448	0.1375	0.5361	-0.3585	-0.7131	-0.7131	0.4114	-0.152	0.04264	0.2016	0.774	-0.1528	-0.02915	0.7655	-0.7612	0.4751	-0.9101	0.6599	0.3785	0.856	0.516	-0.1361	-0.6666	-0.6897	1.401	1.401	1.239
clpP	b0437	ATP-dependent_proteolytic_subunit_of_clpA-clpP_serine_protease,_heat_shock_protein_F21.5	-0.0677647	1	0	-0.2345	0.1375	-0.0145	1.163	0.4114	0.2869	0.01436	0.08406	0.903	0.4751	1.245	0.5656	0.1243	0.08406	0.6508	1.428	0.4542	-0.05889	0.4957	0.35755	0.07039	0.6041	-0.296045	0.1635	-0.9862	-0.05889	0.1008	-0.05889	0.08406	-0.05889	-0.2515	-0.6215	1.705	1.836	2.018
clpX	b0438	ATP-dependent_specificity_component_of_clpP_serine_protease,_chaperone	-0.0280591	1	0	-0.08927	0.02857	-0.1844	1.036	0.2141	0.01436	0.3448	0.4222	0.6415	0.3896	0.4957	0.6135	0.3561	-0.0145	0.5059	0.848	0.4854	-0.08927	0.2016	-0.45905	-0.152	0.2388	-0.48105	0.09761	-1.0445	-0.2863	0.014285	0.07039	-0.1047	0.111	-0.05889	-0.2688	1.541	2.195	2.227
lon	b0439	DNA-binding,_ATP-dependent_protease_La;_heat_shock_K-protein	-0.0423677	1	0	0.01436	0.2265	-0.1361	2.284	0.7398	0.4005	-0.2176	-0.304	1.899	1.043	1.124	1.183	0.9336	0.09761	1.208	1.491	0.903	-0.0145	0.9107	0.74475	0.7049	1.876	1.0645	1.687	-0.5584	-0.7131	0.569	-0.1844	-0.074	0.275	-0.2176	-1	1.832	2.254	2.392
hupB	b0440	DNA-binding_protein_HU-beta,_NS1_(HU-1)	-0.318799	1	0	0.3896	0.3448	-0.08927	0.6041	0.05658	0.2016	0.07039	0.2388	0.3219	0.2987	-0.5146	-0.1203	-0.1844	-0.2863	-0.2345	-0.7612	-0.8625	-0.6666	0.7049	0.5365	0.3896	0.251	0.01515	0.01436	-0.6556	-0.1361	-0.12575	-0.08927	-0.3585	-0.304	-0.6439	-0.7859	0.433	0.5361	-0.0145
ybaV	b0442	orf,_hypothetical_protein	-0.187116	1	0	0.1635	-0.152	0.05658	0.189	-0.1361	-0.0145	0.1506	0.251	0.4222	0.08406	0.3785	0.9635	-0.152	1.05	0.8156	0.3896	0.3674	1.014	0.2869	0.5046	0.774	0.08406	0.4595	0.01436	0.6182	0.2265	0.1667	1.144	0.3219	0.3219	-0.1203	-0.4344	-1.12	-0.9159	-1.322
ybaW	b0443	orf,_hypothetical_protein	0.194812	1	0	0.1243	0.3334	1.057	-0.2176	-0.2345	-0.2345	-0.1047	0.1506	-0.737	-0.9434	-0.2863	-0.889	-0.1844	-0.4344	-0.454	-0.6666	0.251	0.4957	-0.2009	0.15882	0.5945	0.07039	0.60295	-0.05889	0.52325	0.1635	0.11325	1.379	0.5558	0.5656	-0.2863	-0.3219	-0.4739	-0.1203	-1.358
ybaX	b0444	orf,_hypothetical_protein	0.140572	1	0	0.1243	0.111	-0.1681	-0.2176	-0.454	-0.1844	-0.2515	-0.304	-0.415	-0.4739	-0.5353	-0.7612	-1.059	-0.4941	-0.7859	-1.474	-1	-0.5778	-0.1203	-0.02375	-0.05889	-0.5353	-0.282	-1.059	-0.2873	-0.1203	-0.4717	0.4114	0.9411	0.774	0.6229	0.3896	-0.7859	-0.7612	-1.184
ybaE	b0445	orf,_hypothetical_protein	0.0654728	1	0	-0.304	-0.9159	-1.184	0.433	-1.12	-0.9714	-0.0145	-1.644	0.856	-0.1203	-0.04394	0.2016	-0.1681	-0.02915	0.7312	-0.5353	-0.5146	-0.04394	-0.9714	0.29055	-0.454	-0.5995	0.49884	-0.8625	0.7165	-0.074	0.00718	1.35	0.926	1.118	0.8875	0.8797	-2.184	-2.837	-2.53739
cof	b0446	orf,_hypothetical_protein	-0.397834	0.985125	-0.0216213	0.04264	0.2388	-0.3771	-0.0145	-0.2176	0.2388	0.02857	0.09761	-0.05889	0.1243	-0.04394	0.2987	1.637	0.02857	0.02857	-0.6439	-0.6897	-0.02915	-0.2688	-0.14165	0.3103	-0.04394	0.032705	-0.304	0.16295	-0.304	-0.227	-0.02915	-0.2009	-0.04394	-0.08927	0.3334	-1.786	-1.69608	-2.837
ybaO	b0447	putative_LRP-like_transcriptional_regulator	-0.0658288	1	0	0.2141	0.1243	0.4647	-0.1047	0.4114	-0.08927	0.1635	-0.1047	0.4005	0.4222	-0.811	-0.9159	-0.6666	-0.0145	0.696	-0.304198	0.5361	0.2265	-0.1361	-0.02345	0.4542	0.1375	0.209085	0	0.22368	0.4854	0.08815	-1.12	0	-0.4941	-1.089	-0.9159	0.4751	0.2987	-0.1203
mdlA	b0448	ATP-binding_component_of_a_transport_system	0.0609232	1	0	-0.3585	-0.2345	0.3219	0.02857	0.09761	0.1635	0.275	0.2987	0.3448	0.7312	-1.089	-0.3401	-0.1681	0.1763	0.3674	0.6323	0.08406	0.4222	-0.2009	0.2202	0.1375	-0.1203	0.01936	0.3334	0.275	-0.2515	-0.076	-0.1681	0.3785	0.1243	-0.074	0.1243	0.1506	0.1375	-0.5564
mdlB	b0449	putative_ATP-binding_component_of_a_transport_system	0.0256777	1	0	0	-0.3585	0.263	-0.2009	0.2141	-0.2176	0.1375	-0.05889	0.04264	0.1635	-0.08927	0.1635	0.6781	0.669	4.858	1.08077	-0.7612	0.740806	0.1763	-0.090575	0.1243	0	-0.081795	-0.152	-0.08325	-0.074	-0.11725	-0.3219	-0.074	-0.454	0.09761	0.08406	1.59	0.2388	0.2141
amtB	b0451	probable_ammonium_transporter	0.253456	1	0	0.2016	-0.08927	0.3674	-0.04394	-0.1203	0.4222	0.2141	0.3561	0.111	0.263	-0.0145	-0.1844	-0.6666	0	0.4222	-0.1681	0.07039	0.08406	0.2265	0.73465	0.2016	0.4647	0.18548	0.9782	0.16095	0.5558	0.38275	-0.2515	0.02857	0.3103	-0.1361	-0.1047	0.7991	0.9561	-0.2688
tesB	b0452	acyl-CoA_thioesterase_II	-0.730621	0.0195	-5.68038	0.09761	-0.3219	-0.2345	-0.4344	0.1375	-0.1681	-0.1203	0.2265	0.3785	0.3785	-0.1844	-0.1844	0.4114	1.546	-0.6666	-0.722379	-0.304	-0.6215	-0.811	-1.287	-0.5146	-0.737	-1.0807	-1.12	-1.935	-1.089	-0.34485	1.111	-1.786	-0.737	-0.9714	-1.286	-0.811	-2.184	-2.184
ybaY	b0453	glycoprotein/polysaccharide_metabolism	-0.215032	1	0	0.6323	0.1635	0.3896	1.111	0.9782	-0.1203	-0.2176	-0.2863	0.4751	0.5558	-2.322	-0.415	0.2987	-0.7859	-0.415	-1.30785	-1.515	-0.9434	0.263	-0.2394	-0.1681	0.1506	-0.014575	-0.2009	0.04961	0.2016	-0.18855	-0.1203	-0.1203	-0.7612	-0.6439	-0.5353	0.3448	0.1243	-0.1681
ybaZ	b0454	orf,_hypothetical_protein	-0.439739	0.967875	-0.0471074	-0.1203	-0.3585	0.01436	0.5261	0.6415	-0.1361	0	-0.1203	0.02857	0.08406	0.3448	0.6415	0.9107	0.6135	-0.1047	-0.152	-0.3219	0.1763	0.1635	0.041555	-0.1203	0.1375	0.246295	-0.02915	0.19499	0.189	0.15515	0.02857	-0.1203	-0.304	-0.1681	-0.4739	-1.943	-0.5353	-1.69
ybaA	b0456	orf,_hypothetical_protein	0.60206	0.261375	-1.93581	0.1506	-0.304	0.3219	-0.889	-0.3771	-0.1203	0.02857	-0.3401	-0.889	-0.3771	-1.089	-0.3585	-1.252	-0.2345	-0.304	0.848	-1	-0.02915	0.251	0.48395	0.7655	0.3219	0.83925	0.3674	0.85875	0.1506	0.1948	-0.05889	0.01436	0.3103	0.251	-0.3771	0.7991	0.780707	-0.2863
ylaB	b0457	orf,_hypothetical_protein	0.524986	0.862625	-0.213195	-0.1361	0.111	1.007	0.3674	1.007	0.4854	0.2869	0.4647	-0.1361	0.07039	0.3448	0.2265	0.4114	-0.1047	-0.1681	-0.1203	-0.04394	-0.1361	1.021	0.236	0.275	2.18	0.7848	2.93	0.521	1.111	0.8415	0.1375	1.195	1.952	2.299	1.795	1.373	1.345	0.903
ylaC	b0458	orf,_hypothetical_protein	0.457154	0.999375	-0.000901966	0.5656	0.926	1.091	0.4542	0.8797	0.9486	1.176	1.328	0.848	0.8237	-0.0145	-0.4941	-0.4941	0.2388	-1	-0.7859	-0.1203	0.2141	1.459	1.19705	1.411	2.539	1.6445	2.637	1.6245	1.945	1.03	0.84	1.761	1.761	1.811	1.084	1.356	1.454	1.111
ylaD	b0459	putative_transferase	0.199432	1	0	-0.1361	-0.3219	-0.3401	-0.3959	-0.2688	-0.8625	-0.5778	-0.6215	-0.7612	-0.5564	1.31	0.903	0.5361	0.5945	0.6135	0.9411	0.6871	0.5261	-0.5146	0.08893	-0.2009	-0.2515	0.2922	0.09761	0.81605	0.2141	0.14345	-0.3219	0.263	0.5558	0.84	0.3334	-0.3585	-0.6439	-0.811
hha	b0460	haemolysin_expression_modulating_protein	0.0962921	1	0	0.05658	0.02857	-0.4344	-0.2176	0.2016	-0.5778	-0.2863	-0.6215	-0.8365	-0.4941	0.8797	1.131	1	0.6599	0.1635	0.4222	0.5059	0.3785	-0.1203	0.2427	0.3785	0.05658	0.1698	0.3561	0.9169	0.6229	0.43195	-0.074	-0.1047	0.3334	0.251	0.6323	-0.6666	-0.415	-1.089
ybaJ	b0461	orf,_hypothetical_protein	0.105208	1	0	-0.1844	0.2388	-0.1203	-0.4344	0.4114	-0.8625	-0.9434	-0.889	-1.218	-0.5995	0.7655	1.098	0.3561	0.4436	-0.2688	0.2388	0.3103	0.07039	-0.152	0.49735	0.4751	0.2141	0.593	0.1635	1.1353	0.275	0.42	-0.6215	0.05658	0.04264	-0.152	-0.1047	-0.737	-0.7859	-1.089
acrR	b0464	acrAB_operon_repressor	-0.591106	0.250625	-1.9964	-0.1047	-0.04394	0.3896	0.1375	0.01436	0.5656	0.7049	0.3896	0.251	0.433	-0.04394	0.111	0.2265	0.4542	-0.454	0	0.3334	-0.04394	-0.1844	-0.28715	-0.2176	-0.2515	-0.1004	-0.02915	0.06309	0.7225	0.15515	-0.4739	-0.5778	-0.5778	-0.5778	-0.5778	-1.152	-1.515	-2.29293
ybaM	b0466	orf,_hypothetical_protein	-0.344537	1	0	-0.074	0.2388	-0.2688	-0.2863	-0.1203	-0.152	-0.1681	0.2265	0.2265	0.4854	-0.5564	0.07039	-0.08927	-0.6897	-0.5778	0.4647	0.8319	0.3103	0.01436	0.19365	-0.04394	-0.2176	0.190345	-0.04394	0.18155	0.4005	-0.076	-2.396	-0.7612	-1.286	-0.9434	-0.5778	-1.089	-1.786	-2.39314
priC	b0467	primosomal_replication_protein_N''	-0.428503	1	0	-0.3401	-0.3219	-0.1844	-0.1361	-0.152	0.2869	0.3785	0.251	0.3103	0.3785	1.084	-0.4739	1.35	0.8074	0.577633	0.2869	1.17	0.903	-0.2345	-0.073605	-0.1047	0.07039	0.02829	-0.1844	0.067175	0.251	0.00718	-0.074	-0.6897	-0.5995	-0.5146	-0.3771	-1.29599	-0.9714	-3.474
ybaN	b0468	putative_gene_58	-0.0711993	1	0	-0.02915	0.3561	-0.074	-0.2176	0.1635	0.02857	0.04264	-0.1047	-0.02915	0.275	-0.3585	-0.9159	-0.5995	-1.474	-0.4739	-0.244454	-0.31767	-0.1203	0.09761	0.30485	0.07039	0.01436	0.135995	0.3448	0.3042	0.2265	-0.044635	-0.8625	-0.4739	-0.811	-0.8625	-0.2863	-0.454	-0.454	-1.21139
apt	b0469	adenine_phosphoribosyltransferase	-0.111409	1	0	0.263	0.4222	0.7225	-0.6897	-0.737	0.8319	0.7485	0.774	-0.1047	0.1375	0.4222	-1.12	-1.089	-0.7612	0.2388	-0.3959	-0.152	0.02857	0.4647	-0.48685	-0.5564	0.669	-0.6628	0.9928	-1.0317	0.585	0.47805	0.1375	0.189	-0.1047	-0.7859	-0.9159	-0.08927	0.189	-0.454
dnaX	b0470	DNA_polymerase_III,_tau_and_gamma_subunits;_DNA_elongation_factor_III	-0.00197031	1	0	0.04264	0.3448	0.4114	-0.02915	-0.2345	0.263	0.3103	0.4647	0.08406	0.09761	0.6135	-0.6666	-0.2345	-0.2176	0.3103	0.111	0.2016	0.6323	0.4114	-0.53775	-0.6439	0.8156	-0.3771	1.233	-0.08405	0.8237	0.6665	-0.415	-0.304	0.09761	-0.1681	-0.5353	0.4854	0.1506	-0.1361
ybaB	b0471	orf,_hypothetical_protein	-0.0900983	1	0	-0.1844	0.3334	0.08406	-0.05889	-0.415	0.4222	0.3448	0.4751	-0.2009	-0.05889	0.6599	0.05658	0.3103	0.09761	0.3674	0.2987	0.3334	0.6871	0.5753	0.32715	0.3334	0.4542	0.201925	0.5945	0.0753	0.2869	0.18925	0.3219	-0.074	-0.04394	-0.6215	-0.7859	0.2141	0.1375	-0.0145
recR	b0472	recombination_and_repair	0.218038	1	0	-0.2863	-0.415	-0.5995	-0.415	-1	0.3448	0.2869	0.189	-1.396	-0.1203	0.5361	0.04264	-0.0145	0.1375	1.043	0.3896	0.4005	0.585	0.251	-0.51165	-0.152	0.189	-0.30795	0.4647	-0.25525	0.1375	0.08175	0.4222	-0.05889	0.1506	-0.1681	-0.737	0.263	0.4647	0.1243
adk	b0474	adenylate_kinase_activity;_pleiotropic_effects_on_glycerol-3-phosphate_acyltransferase_activity	-0.464509	0.825375	-0.276878	0.4647	0.669	0.6135	-0.5353	-0.5146	0.3561	0.1375	0.5558	-0.0145	-0.08927	-0.8625	-1.556	-0.9159	-0.6897	-1.396	-2.322	-2.474	-2.184	0.2987	-0.18525	-0.4941	-0.074	-1.2027	-0.9159	-1.738	-1.252	-0.717	-0.4941	-0.6215	-1.184	-1.358	-1.599	0.1506	-0.152	-0.2515
hemH	b0475	ferrochelatase:_final_enzyme_of_heme_biosynthesis	0.0486807	1	0	0.1506	0.4436	0.1635	-1	0.1243	-0.08927	0.01436	0.07039	-0.1681	0.05658	-0.1203	-0.5995	-0.1047	-0.8365	-0.5778	-1.69	-0.811	-0.2009	-0.1203	-0.56645	-0.3401	0.3219	-0.35655	0.4957	-0.26455	-0.2515	-0.05235	-0.3219	-0.2688	-0.304	0.09761	0.07039	0.1375	0.6135	-0.1361
ybaC	b0476	putative_lipase_(EC_3.1.1.-)	0.182683	1	0	-0.5995	-0.2688	-0.02915	-0.4739	0.433	-0.2176	-0.3219	-0.4344	-0.415	-0.3771	0.251	0.5945	0.8875	0.2388	0.1243	1.05	0.275	0.7991	-0.2345	-0.2863	0	-0.2176	-0.321	0.275	0.15528	-0.05889	-0.029445	-0.4941	0.3448	0.6599	0.7137	1.077	0.3219	-0.5146	-0.9714
gsk	b0477	inosine-guanosine_kinase	-0.752373	0.001	-9.96578	-0.1361	0.189	0.3674	-1.089	-0.7612	0.07039	0.09761	0.09761	-1.322	-1.218	-0.7131	-0.7859	0.01436	-0.1047	-1	-2.322	-1.358	-0.8625	-0.9714	-2.237	-2.644	-1.434	-2.382	-1.556	-2.0045	-1.599	-0.3806	-1.358	-2	-1.69	-1.889	-2	-1.434	-1.644	-2.474
ybaL	b0478	putative_transport_protein	-0.401821	0.87925	-0.185655	-0.304	-0.2515	-0.2345	-0.2688	0.251	0.1375	-0.1361	-0.2345	-0.1844	-0.02915	0.4751	0.189	-0.08927	-0.3219	-0.08927	-0.3959	-0.1361	-0.737	-0.454	-1.4365	-1.029	-0.5778	-0.60465	-0.6439	-0.63305	-0.5995	-0.2573	-0.4344	0.09761	0.856	-0.2009	-0.3771	-0.1361	-0.5778	-0.5146
fsr	b0479	fosmidomycin_resistance_protein	-0.181058	1	0	0.07039	-0.3401	0.1506	-0.1047	0.4647	-0.08927	-0.4739	-0.2688	-0.1681	-0.05889	-0.5146	0.1763	0.3561	0.263	0.3674	-0.415	-0.6439	-3.644	0.1763	-0.0153	-0.1361	-0.04394	-0.2176	-0.9159	0.14908	0.07039	-0.29975	0.1375	0.4436	-0.1681	0.7049	1.263	-0.454	-0.7859	-1.943
ushA	b0480	UDP-sugar_hydrolase_(5'-nucleotidase)	-0.767964	0.001	-9.96578	0.2141	-0.1681	0.275	0.8074	0.4854	-0.02915	0.111	-0.05889	0.5361	0.7049	0.02857	0.433	0.275	0.6135	-0.3219	-0.0145	0.1763	-0.7131	-0.3771	-0.55065	-1.029	-0.9434	-0.8242	-1.322	-0.84225	-0.7612	-0.4055	-0.08927	-0.7131	-0.6439	-0.9434	-0.7612	0.2265	0.3561	-0.3585
ybaK	b0481	orf,_hypothetical_protein	-0.250247	1	0	-0.1047	-0.074	-0.4344	-0.0145	-0.0145	-0.5146	-0.5564	-0.1203	-0.5778	-0.5146	0.7908	0.3785	0.7137	0.3674	0.3561	0	0.3896	0.1243	0.1375	-0.05921	0.07039	-0.2515	-0.00725	-0.5778	0.0998	-0.5564	0.1724	-0.1203	-0.6215	-0.2515	-0.02915	-0.1203	-0.6215	-0.7859	-0.7859
ybaP	b0482	putative_ligase	-0.419899	0.796625	-0.328027	-0.2176	-0.1844	-0.2515	-0.1047	0.3219	-0.4344	-0.4941	-0.3585	-0.074	0.09761	-0.2176	0.02857	0.4957	-0.7859	-0.6215	-1.029	-0.4344	-0.4739	-0.415	-0.93125	-0.5995	-0.6215	-0.52675	-0.3771	-0.3821	-0.3219	-0.4055	-1.252	-0.04394	-1.152	-0.415	-0.2176	-0.737	0.4005	-2.19676
ybaQ	b0483	orf,_hypothetical_protein	-0.498742	0.786375	-0.346711	-0.3219	-0.05889	-0.454	0.04264	-0.3401	-0.02915	0.09761	-0.1844	-0.304	-0.1844	0.2141	0.8237	0.8639	0.5261	-1.089	-0.3219	-0.415	-0.811	-0.5564	0.4182	0.3103	-1	0.251	-0.737	0.38375	-1.184	-0.5	-0.6215	-1.12	-1.059	-1.152	-0.4941	-1.434	-1.786	-5.644
copA	b0484	Cu(I)-translocating_P-type_ATPase	-0.572643	0.392375	-1.34969	-0.2009	0.07039	-0.2176	0.1763	0.546	0.2141	-0.2176	-0.2009	0	0.1763	-0.2009	0.3103	0.546	0.669	0.1243	-0.108577	-0.0145	-0.1047	-0.074	-0.3493	0.05658	-0.6666	-0.1774	-1.059	-0.15235	-1.029	-0.4717	-0.3585	-0.3771	-0.3959	-0.4739	0.2987	-0.2345	-0.152	-1.184
ybaS	b0485	putative_glutaminase	0.603608	0.087875	-3.5084	-0.08927	-0.5146	0.01436	0.09761	0.2388	0.1243	-0.1681	-0.1361	-0.152	-0.08927	-0.7612	-0.2863	-0.04394	0.111	0.3674	1.202	0.01436	-0.3959	0.2141	0.48385	0.07039	0.07039	0.68525	-0.152	0.7643	0.3896	0.30675	0.669	1.029	1.163	1.748	1.39	0.7398	0.4114	-0.2176
ybaT	b0486	putative_amino_acid/amine_transport_protein	0.391239	0.999375	-0.000901966	-0.074	-0.4739	0.3561	-0.6897	0.2987	-0.2009	-0.074	-0.3219	-0.304	-0.152	0.093484	0.6229	-0.1361	1.609	0.9635	0.908442	0.251	-0.2009	0.251	-0.051885	-0.02915	-0.074	0.4114	0.1375	0.27099	-0.1681	0.048805	1.138	0.6041	1.293	1.642	1.454	0.4436	0.7137	0.2265
ybbI	b0487	putative_transcriptional_regulator	-0.213046	1	0	0.08406	-0.2515	-0.1203	0.111	0.5059	0.02857	0.111	0.02857	0.275	0.4854	0.2265	1.131	-0.4941	0.6415	0.696	0.263	0.2141	0.2141	-0.2176	0.40595	0.6781	-0.6215	0.771	-0.5146	0.61235	0.02857	-0.14315	1.029	0.5059	0.09761	0.2265	-0.2688	0.02857	-0.7859	-1.358
ybbJ	b0488	orf,_hypothetical_protein	0.0783422	1	0	0	0.2265	-0.02915	-0.2176	0.5261	-0.3771	-0.2515	-0.02915	-0.2515	0.1243	-0.415	0.757	0.3785	1.727	0.516	1.836	0.848	0.3103	-0.2515	0.3813	0.4114	-0.074	0.80975	0.2141	0.8792	0.5558	0.23755	0.5945	0.3896	1.021	0.2987	0.7137	-0.1203	-1.889	-0.3401
ybbK	b0489	putative_protease	0.75627	0.000625	-10.6439	0.3896	0.2388	-0.1203	-0.05889	0.3219	0	-0.0145	-0.1203	-0.152	-0.2345	0.4114	0.3103	-0.02915	-0.1844	0.263	0.8718	0.7485	0.6229	0.7225	0.203535	0.3785	1.077	0.9505	1.183	1.09	0.7655	0.6375	1.064	0.9184	2.23	1.84	1.551	0.696	0.7225	0.3103
ybbL	b0490	putative_ATP-binding_component_of_a_transport_system	-0.5834	0.13875	-2.84944	0.4854	0.05658	0.2388	-0.2009	0.1506	-0.2345	-0.7131	-0.5778	-0.3771	-0.2688	-0.8625	-0.3771	0.3334	-0.2176	-1.152	-0.7131	-0.6439	-1.556	-0.5995	-0.6439	-0.152	-1.184	-0.60045	-1.184	-0.4286	-0.04394	-0.2075	-1.252	-0.4941	-0.7131	-0.6897	-0.8365	-0.9714	-1.322	-1.943
ybbM	b0491	putative_metal_resistance_protein	-0.598272	0.1525	-2.71312	0.3896	0.251	0.6135	0.8797	0.5261	-0.074	-0.08927	-0.04394	0.2265	-0.074	0.5558	0.6599	0.189	-0.415	-0.0145	1.305	-0.04394	-0.9159	-0.152	-0.66825	-0.6215	-0.6666	-0.57025	-1.029	-0.5451	-0.7859	-0.24705	-1.218	-1.218	-0.7859	-0.5995	-0.811	0.3219	0.1375	0
ybbN	b0492	putative_thioredoxin-like_protein	-0.305975	1	0	0.1763	-0.05889	-0.1361	2.189	0.8639	0.3334	-0.04394	-0.1203	1.618	0.8237	1.098	0.9184	0.4436	0.2016	0.5059	1.118	0.774	-0.074	0.8319	0.3042	0.2141	0.6781	0.114005	0.2388	-0.15235	0.09761	0.25295	0.4114	0.4114	0.1375	0.08406	-0.2009	1.084	0.9107	0.3785
ybbO	b0493	putative_oxidoreductase	-0.358722	0.998125	-0.00270759	-0.4739	-0.1203	0.05658	0.5945	0.7908	0.4222	0.1763	0.2016	0.6323	0.774	0.2987	0.275	0.6323	0	-0.3771	0.09761	0.4222	0.1243	0.09761	-0.2782	-0.2176	-0.304	-0.3094	0.04264	0.2701	-0.074	0.035195	-0.2515	0.01436	0.01436	0.4854	0.585	0.433	0.111	-0.3959
tesA	b0494	acyl-CoA_thioesterase_I;_also_functions_as_protease_I	-0.642251	0.20725	-2.27056	0.4436	-0.2009	0.516	1.043	1.124	0.263	0.1763	0.2388	0.9411	1.176	-0.05889	0.2987	-0.454	0.111	-0.1681	-0.1203	-0.074	-0.454	-0.0145	-0.45455	-0.3585	-0.3959	-0.484	-0.5995	-0.3661	-0.2515	0.00718	0.4647	0.111	0.04264	-0.05889	-0.1203	-0.1681	-0.2688	-0.4941
ybbA	b0495	putative_ATP-binding_component_of_a_transport_system	-0.0715077	1	0	-0.304	-0.2345	0.1635	0.4647	0.8237	0.3219	0.08406	0.09761	0.546	0.669	-0.152	0.6508	-0.4739	0.2869	0.5656	0.7049	0.1635	0.5059	-0.1203	0.33775	0.3785	-0.152	0.45355	-0.1844	0.6038	-0.04394	0.06215	-0.5995	0.05658	0.6041	0.4005	0.6508	0.3103	-0.8365	-0.5146
ybbP	b0496	putative_oxidoreductase	-0.249608	1	0	-0.306097	-0.1681	-0.08927	0.1375	0.3103	0.1243	0.263	0	0.111	0.3334	1.281	2.134	0.5753	1.614	1.63753	1.077	1.098	0.9184	0.4114	0.52725	0.1506	0.4957	0.78985	0.189	0.65755	0.3785	0.2427	-0.04394	-0.04394	-0.1361	-0.3771	-0.6439	-0.152	-0.08927	-0.1844
ybbC	b0498	orf,_hypothetical_protein	0.0475999	1	0	-0.4344	-0.415	-0.2345	-0.1047	0.1763	-1.474	-0.9434	-0.3959	-1.252	-0.6439	2.941	2.832	1.891	0.8319	1.618	2.876	3.279	1.628	-0.1047	0.5066	0.7312	0.02857	1.068	0.4114	0.944	0.4751	0.2218	-0.3959	-0.454	-0.2863	0.04264	-0.3959	-0.3219	0.07039	0.09761
b0499	b0499	orf,_hypothetical_protein	0.487951	0.85825	-0.22053	-0.2688	-0.2176	0.05658	-0.02915	0.6599	-1.786	-1.644	-1.089	-1.358	-0.737	2.011	2.151	0.9411	0.5558	1.595	2.406	1.791	1.35	-0.074	1.073	1.138	0.774	1.0195	0.8953	1.8455	1.345	0.607	0.07039	0.4542	1.077	1.566	1.263	0.3219	0.5059	0.6508
ybbD	b0500	orf,_hypothetical_protein	-0.0430021	1	0	-0.6897	-0.2009	-0.3959	-0.2345	-0.4344	0.1506	0.111	0.09761	0.01436	0.02857	1.727	2.722	-0.6215	5.257	1.84	2.45424	2.376	1.705	0.1635	0.6953	0.5945	0.6323	0.8559	0.3674	0.931	-0.02915	0.0945	-0.9714	-1	-0.6897	-0.2009	-0.1681	1.084	1.395	1.084
b0501	b0501	orf,_hypothetical_protein	0.316902	0.9755	-0.0357862	-0.5995	-0.304	-0.4941	-0.0145	-0.6215	-0.4941	-0.2176	-0.1681	-0.9714	-0.4344	1.057	1.766	0.3785	0.251	2.48	1.299	1.86	1.356	0.111	0.317995	0.6599	0.3674	0.4002	0.3561	1.09675	0.4957	0.2165	-0.05889	-0.1681	-0.152	-0.2176	-0.2345	0.7398	0.8074	0.8875
b0502	b0502	orf,_hypothetical_protein	0.268661	1	0	-0.2345	-0.3585	-0.3959	0.04264	-0.2863	-0.4941	-0.3401	-0.1203	-0.5353	-0.454	0.856	0.6041	0.1763	0.08406	1.091	0.903	4.605	0.4114	-1	0.16325	-0.08927	0.263	0.43085	0.3785	0.78105	0.3561	0.17805	-0.2009	-0.6897	-0.3585	0.7312	-0.2345	-0.889	0.1375	0.7485
ybbB	b0503	putative_capsule_anchoring_protein	0.43941	0.998125	-0.00270759	-0.02915	0.2987	0.1375	-0.5146	-0.415	0.04264	-0.0145	0.09761	-0.3401	-0.415	-0.4739	1.131	0.111	0.04264	0.4647	1.46452	0.08406	0.2141	0.275	0.09355	-0.1681	0.4957	0.010865	0.5945	0.3504	0.3561	0.2165	-0.9434	0.4854	0.275	0.6415	1.176	0	0.6323	0.516
ybbS	b0504	putative_transcriptional_regulator_LYSR-type	0.580648	0.555	-0.84944	-0.2009	0.09761	-0.1844	-0.4344	0	-0.2688	-0.2176	-0.8365	-0.02915	0.2987	-0.4739	-0.304	-1.029	-1.69	0.4005	0.31952	-0.1844	0.04264	-0.2688	-0.123375	0.02857	-0.1681	0.32603	-0.05889	0.1955	0.2141	-0.06805	0.433	0.275	0.01436	0.903	0.7991	0.319768	2.614	0.228672
ybbT	b0505	orf,_hypothetical_protein	-0.222791	1	0	-0.3219	0.1243	-0.3771	0.111	-0.1047	-0.0145	0.251	-0.05889	0.2265	2.293	-0.1844	0.8156	-0.2515	-0.3771	0.6041	0.4751	-0.1047	0	0.2016	0.51255	0.903	0.01436	0.81855	0.05658	0.77395	0.2388	0.014285	-0.5564	-1.029	-0.8365	-1.059	-0.4344	-0.311497	-0.160294	-0.670182
ybbU	b0506	putative_regulator	-0.639869	0.516375	-0.953509	0.02857	0.2141	0.2016	0.2265	0.4005	0.1763	0.05658	0.1243	0.111	1.014	-0.3401	-0.811	-0.152	0.3448	0.1635	-0.60007	-0.0145	-0.05889	0.263	-0.4255	-0.02915	0.01436	-0.32475	-0.6439	-0.84225	-0.5353	-0.4445	0.01436	-0.6439	-1.029	-0.9159	-0.5995	-0.4344	0.08406	-1.218
gcl	b0507	glyoxylate_carboligase	0.0362121	1	0	-0.2176	-0.4344	-0.04394	0.1506	0.1635	-0.454	-0.2515	-0.7612	-0.1203	3.693	-0.5778	-0.1203	-0.5353	-0.6439	-0.1681	-0.2009	0.02857	0.05658	0.2869	0.1952	0.09761	0	0.23255	0.3674	0.35595	0.4005	0.1375	1.144	1.077	0.5558	0.6135	0.08406	-0.1203	-0.658273	-1.644
hyi	b0508	Hydroxpyruvate_isomerase	0.182287	1	0	0.1763	-0.5353	0.3674	-3.644	-0.152	-0.08927	0.08406	0.09761	-0.1203	2.937	-1.152	-0.5564	-0.2176	-0.737	0.1635	-0.26267	0.433	0.1763	0.7398	0.1375	-0.000484	0.1763	-0.8625	0.1763	-0.263915	0.6781	0.36125	0.5261	0.263	0.7398	0.04264	-0.1844	0.1243	-0.3219	0.4542
ybbQ	b0509	putative_oxidoreductase	0.482946	0.435875	-1.19801	-0.415	-0.6666	-0.02915	-0.2009	-0.152	-0.4941	-0.737	-0.04394	-0.4344	1.189	-0.2345	1.356	0.546	0.4005	1.299	3.776	1.227	0.7824	0.3896	-0.2345	-0.02915	0.2265	0.4436	0.6508	0.5849	0.5656	0.5145	1.47	1.683	2.053	2.087	1.66	0.111	1.104	0.3785
ybbV	b0510	orf,_hypothetical_protein	0.364831	0.47175	-1.08391	0.09761	-0.1681	0.2388	-0.3585	-0.05889	-0.4739	0.04264	-1.252	-0.8365	-0.6897	0.429061	-1.12	-0.5564	-0.1844	2.625	1.45302	2.585	-0.1047	0.111	0.29265	0.111	0.1506	0.37745	0.1635	0.4383	0.1375	0.08815	1.057	0.6415	0.6599	-0.08927	-0.2515	-0.3585	0.03303	-0.229614
ybbW	b0511	putative_transport_protein	0.757795	0.0055	-7.50635	-0.1844	0.8797	0.02857	-1.089	-0.152	-1.12	-0.6439	-0.889	-1.218	0.111	-0.3585	0.7908	-0.5995	-0.5146	0.6599	0.4647	0.263	1.269	0.4854	0.34444	0.7137	0.3448	0.82195	0.251	0.7568	0.433	0.2925	1.86	1.227	1.623	1.748	1.678	0.3785	1.996	0.8797
ybbX	b0512	putative_hydrolase	0.420432	0.92525	-0.112085	-0.1203	-0.2176	0.08406	-0.415	0.2265	-0.2176	-0.454	0.2016	-0.496604	0.4647	0.493833	1.24376	0.8718	2.202	2.658	2.0304	1.856	1.444	0.5261	0.06215	0.3896	0.433	0.34465	0.6599	0.6228	0.6871	0.5145	0.757	1.077	2.59	1.803	2.755	0.2141	0.473377	0.5753
ybbY	b0513	putative_transport	0.448474	0.786	-0.347399	-0.1361	-0.152	-0.04394	-0.6666	-0.1844	-0.6666	-0.2176	-0.8625	-0.3401	-0.3219	-1.12	-0.7612	-1.089	-0.9434	-0.415	-0.7131	-0.1047	-0.1361	-0.1047	0.31275	0.1763	0.251	0.34995	0.3334	0.4647	0.3103	0.29725	1.674	0.8639	2.121	2.353	2.163	0.02857	-1.37827	-2.396
ybbZ	b0514	orf,_hypothetical_protein	-0.412351	0.986	-0.0203404	0.4647	0.5945	0.516	0.4647	0.2388	0.1635	-0.02915	0.189	0.08406	0.3674	-0.415	-0.1203	0.3103	0.111	-0.08927	-0.413971	0.04264	-0.2345	0.1763	0.55705	0.2869	-0.304	0.4083	0.05658	0.5888	0.02857	0.08175	-0.7612	-0.5353	-0.6897	-0.8625	-0.8365	0.08406	0.3103	-0.1047
ylbA	b0515	orf,_hypothetical_protein	0.404596	0.9785	-0.0313562	0.263	0.08406	0.251	-0.1203	0.1763	-0.2863	-0.2863	-0.1681	-0.074	-0.3771	-0.4941	0.3103	-1.737	-0.4739	-0.1361	1.029	0.516	-0.3771	0.275	0.224445	0.2388	0.04264	0.54795	-0.1203	0.7181	0.4222	-0.05235	0.1763	0.275	-0.5995	-0.02915	0.05658	0.3674	0.4005	0.5361
ylbB	b0516	putative_hydantoin_utilization_protein	0.0575116	1	0	-0.08927	-0.5995	-0.1361	0.7908	0.3219	0.3103	-0.1361	-0.074	0.7398	0.275	-0.1203	0.5753	0.275	-0.1047	-1.152	-0.152	0.01436	-0.4941	0.3785	0.3312	0.01436	0.251	0.62745	0.09761	0.59755	0.5261	0.4743	0.84	0.7225	1.316	1.501	0.9782	-1.218	-1.089	-1.27923
ylbC	b0517	putative_malate_dehydrogenase_(EC_1.1.1.37)	0.179603	1	0	-0.5995	-0.7131	-0.04394	0.3785	0.2141	0.4114	-0.1844	-0.6666	1.111	0.3674	-0.02915	-0.152	0.2987	-0.2863	0.4542	0.696	0.757	0.4647	0.3896	-0.6446	-0.5146	0.5753	-0.094515	0.4114	0.05333	0.6041	0.35685	0.757	0.84	1.299	1.971	1.844	-1.0988	-1.059	-1.69
fdrA	b0518	involved_in_protein_transport;_multicopy_suppressor_of_dominant_negative_ftsH_mutants	0.418709	0.688375	-0.538733	-0.142318	-0.4344	-0.074	-0.08927	-0.2515	-0.2863	-0.1047	-0.5146	-1.089	-0.889	-0.08927	-0.454	-1.184	-0.811	2.157	0.07039	-0.304	-0.1681	-0.1047	0.418	0.6508	0.4854	0.6229	0.6599	0.6727	-1.474	0.31615	2.128	1.367	1.705	1.937	1.88	-1.14288	-1.12	-1.45486
ylbE	b0519	orf,_hypothetical_protein	0.284944	0.999875	-0.000180348	-0.2863	-0.6215	0.111	-0.152	-0.074	-0.08927	0.1375	-0.2176	0.05658	-0.08927	0.02857	-0.3401	-0.7859	0.3103	0.903	0.5753	-0.05889	0.7485	0.09761	0.5509	0.3334	0.6041	0.53385	0.5261	0.6995	0.2869	0.04203	1.281	0.9107	1.428	2.151	1.891	-0.2345	-2.737	-1.79751
arcC	b0521	putative_carbamate_kinase_(EC_2.7.2.2)	0.377896	0.938	-0.0923402	-1.12	0.01436	0.07039	-1.089	-0.6897	-0.737	-0.2345	-0.2863	-0.737	-1.029	-0.2009	-0.2863	0.08406	0.433	0.2141	0.516	0.2265	1.007	0.05658	0.1692	0.546	-0.04394	0.3103	0.3103	0.256985	-0.2009	0	-0.6215	-0.4941	-0.8625	-0.8365	-0.2176	0.6041	0.1506	0.09761
purK	b0522	phosphoribosylaminoimidazole_carboxylase_=_AIR_carboxylase,_CO(2)-fixing_subunit	0.337695	1	0	-0.1844	0.2016	-0.1681	-1.218	-1.837	-0.4941	-0.4739	-0.1203	-1.737	-1.358	-1.252	-0.889	-0.6666	-0.3771	-0.5353	-1.12	-0.2515	0.9561	-0.415	0.952	0.757	-0.3959	0.243425	-0.2688	-0.077915	-1.089	-0.5	-0.7612	-0.3401	-0.889	-0.4941	-0.5995	0.1506	-0.6897	-0.7131
purE	b0523	phosphoribosylaminoimidazole_carboxylase_=_AIR_carboxylase,_catalytic_subunit	0.106045	1	0	-0.5353	-0.04394	-0.02915	-0.8625	-1.556	-0.05889	-0.304	-0.0145	-1.089	-0.811	-0.5778	-0.8625	-0.02915	0.3334	0.05658	-0.304	-0.074	0.7908	-0.05889	0.7	1.131	0.01436	0.6041	0	0.17353	-0.2688	-0.34485	-0.3771	-0.4941	-0.7612	-0.9434	-0.6666	-2.184	-0.4739	-1.37174
ybbF	b0524	orf,_hypothetical_protein	-0.175634	1	0	0.09761	-0.1361	0.01436	-0.5564	-0.6215	0.3896	0.1635	0.2388	-0.152	-0.1361	-0.8365	-0.8625	-0.3771	-0.2176	-0.4739	-0.5353	-0.4344	-0.2515	-0.3959	-0.128685	-0.2515	-0.737	-0.00465	-0.6439	0.11765	-0.04394	-0.0922	-0.3771	-0.1047	-0.3401	-0.152	0.516	-1.252	-0.9714	-2.322
ppiB	b0525	peptidyl-prolyl_cis-trans_isomerase_B_(rotamase_B)	-0.695385	0.051875	-4.26882	-0.074	0.4751	0.07039	0.3561	0.01436	0.7312	0.8156	0.7908	0.6599	1.057	0.05658	-0.2515	0.275	0.2016	-0.100544	-0.889	-0.737	0.05658	0.6599	-0.261835	-0.3219	0.275	-0.83745	-0.2515	-0.83745	-0.05889	-0.12575	0.2987	-0.5564	-0.9714	-1.184	-1	0.07039	-0.1844	-0.3219
cysS	b0526	cysteine_tRNA_synthetase	-0.360713	0.999875	-0.000180348	0.09761	0.4751	0.1763	-0.304	-0.1681	0.5059	0.4114	0.5059	-0.1047	0.05658	0.2388	-0.9434	-0.5778	-0.1844	-0.5995	-1.515	-0.7612	-0.074	0.263	-0.07216	-0.0145	0.1506	-0.742	-0.3401	-0.93275	-0.7612	-0.19795	-0.1681	0.05658	-0.454	-1.218	-1.184	0.5059	0.275	0.1375
ybcI	b0527	orf,_hypothetical_protein	-0.0474001	1	0	-0.0145	0.111	0.05658	-0.1361	-0.02915	0.4751	0.08406	0.4751	-0.1203	-0.2345	0.6871	0.3674	0.3561	0.3219	0.1375	-0.3959	0.04264	0.4222	0.01436	0.4174	0.3334	0.1243	0.31015	0.1763	0.6066	0.4436	0.14935	0.2987	0.08406	0.111	0.4222	-0.1681	0.01436	-0.2688	-0.2688
ybcJ	b0528	orf,_hypothetical_protein	0.123297	1	0	0.04264	-0.02915	-0.1844	-0.6439	-0.5778	0.09761	0.251	0.4005	-0.3959	0.02857	0.3219	-0.074	-1.059	0.546	2.186	-0.5146	1.104	1.014	0.3334	0.2612	0.251	0.1763	0.282335	0.111	0.226	0.07039	0.04203	-0.05889	0.189	-0.04394	-0.1361	-0.5353	0.1635	-0.2688	-0.304
folD	b0529	5,10-methylene-tetrahydrofolate_dehydrogenase;_5,10-methylene-tetrahydrofolate_cyclohydrolase	-0.407592	1	0	-0.05889	0.1375	0.01436	-0.4739	-0.8365	0.2987	-0.1047	-0.05889	-0.454	-0.454	1.163	0.7225	1.22	0.7991	-0.1844	0.08406	0.2987	0.04264	0.3334	0.23455	0.3674	0.189	-0.48515	-0.074	-0.57855	-0.1047	-0.02197	-0.1361	-0.1203	-0.1361	-0.6897	-0.8625	-0.3771	-0.6666	-0.4739
sfmA	b0530	putative_fimbrial-like_protein	0.378402	0.9945	-0.00795672	-0.4739	-0.5146	-0.3585	-0.2863	-0.3585	-0.7131	-0.2863	-0.3585	-0.4344	-0.6666	1.111	2.053	0.1635	-0.1681	2.578	0.516	2.664	1.111	0.09761	-0.06677	0.4222	0.2987	0.3854	0.7824	0.4637	0.7225	0.24785	-0.1681	-0.3959	0.05658	1.395	0.4222	-1.252	1.05	1.74
sfmC	b0531	putative_chaperone	0.350419	0.999875	-0.000180348	-0.415	-0.2863	-0.2515	-0.6897	-0.1047	-1.12	-0.737	-0.376857	-1.218	-1.12	1.118	3.223	2.098	-0.1203	1.807	2.66194	2.438	1.459	0.07039	0.8229	0.6871	0.2388	0.9917	0.5945	0.9107	0.3561	0.23235	-0.08927	0.4542	0.3448	0.433	0.7908	0.7485	1.157	0.9411
sfmD	b0532	putative_outer_membrane_protein,_export_function	0.0172789	1	0	-0.4344	-0.737	-0.737	-0.737	-0.8625	-0.02915	-0.1681	0.04264	-0.216827	-0.7131	0.516	1.585	0.7655	1.036	1.945	1.911	1.118	0.1375	0.1375	0.26064	-0.05889	0.251	0.5311	0.2016	0.7484	-0.3401	-0.037	0.07039	-0.2688	0.1506	-0.074	-0.4739	-0.8625	-0.304	-0.7859
sfmH	b0533	involved_in_fimbrial_asembly	0.637592	0.143375	-2.80213	-0.3401	-0.2863	0	-0.2863	0	-0.5146	-0.4344	-0.4941	-0.074	-0.889	0.2141	1.07	0.2987	-0.05889	0.84	0.7137	0.2388	0.4647	0.01436	0.117555	-0.05889	0.7049	0.5261	1.007	0.4005	0.1375	0.30205	0.3334	0.5753	0.2869	1.333	0.189	0.6041	1.084	1.305
sfmF	b0534	putative_fimbrial-like_protein	0.488526	0.143375	-2.80213	-0.9714	-1.029	-0.3771	-0.5146	-0.889	-1.322	-0.3959	-0.4941	-0.7131	-0.2688	0.4542	0.9107	-0.5146	-0.152	1.891	0.4647	0.516	0.5261	0.251	0.44185	0.3334	0.6135	0.6135	0.3103	0.74275	-0.0145	0.17805	0.5656	0.3448	-0.074	0.7049	0.5059	0.9782	-1.152	-0.2345
fimZ	b0535	fimbrial_Z_protein;_probable_signal_transducer	-0.0181177	1	0	-0.304	-0.2176	-0.08927	0.1506	-0.3959	0.1375	-0.1203	0.2016	-0.2515	-0.3219	0.516	1.293	0.8156	-0.1681	2.091	2.13145	1.623	0.3219	0.4854	0.2263	0.3785	0.2016	0.168205	0.1635	0.115085	0.111	0.44375	-0.1681	-0.5564	0.02857	0.2016	-0.074	-0.8365	-0.386201	-0.415
intD	b0537	prophage_DLP12_integrase	-0.533396	0.164875	-2.60056	0.3334	0.3896	0.2388	-0.1047	-0.4739	0.3561	0.433	0.3561	-0.2863	-0.1361	-0.3401	-0.7131	-0.04394	-0.3401	-1.434	-1.737	-1.599	-1.556	-0.4941	-0.4607	-0.5564	-0.7859	-0.78675	-0.7859	-0.5477	-0.5146	-0.14315	-0.7859	-0.4739	-0.4739	-0.2863	-0.2009	-1.474	-2.396	-4.644
b0538	b0538	putative_sensory_transduction_regulator	-0.249702	1	0	-0.05889	-1.434	0.3561	0	0.263	0.3896	0.01436	0.2987	-0.05889	0.5945	-1.029	-0.1203	0.02857	0.08406	-0.2009	-0.647113	-0.6215	-0.3585	-0.1681	0.342	0.08406	-0.4344	0.33825	-0.6215	0.32355	-0.3401	-0.17925	-0.152	0.05658	0.1506	0.02857	0.6135	-2	-1.644	-3.474
b0539	b0539	putative_exonuclease_(EC_3.1.11.3)_similar_to_lambda	-0.306291	1	0	-0.2688	-0.3585	-0.074	-0.1361	0.1506	-0.1361	0.1375	0.1635	-0.1203	0.3785	0.3103	0.585	-0.02915	0.7312	0.9782	1.01246	0.4005	0.3448	0.4005	-0.164965	-0.304	0.3561	-0.5674	-0.1047	-0.40545	0.3448	0.1194	0.08406	0.1243	-0.152	-0.0145	-0.2863	-0.04394	-0.737	-1.599
b0540	b0540	orf,_hypothetical_protein	-0.0785043	1	0	0.04264	-0.1361	0.3219	-0.2176	0.07039	-0.1844	0.02857	-0.152	-0.4344	-0.1681	1.379	0.669	-0.3771	1.124	0.08406	0.7824	0.926	0.09761	-0.152	0.20775	0.2265	-0.1361	0.1506	0.3219	0.42025	-0.2688	-0.044635	0.275	-0.1681	0.2987	-0.1047	-0.05889	-0.1844	0.4751	-0.2176
tra5_2	b0541	IS3_putative_transposase	-0.423535	0.999375	-0.000901966	0.07039	0.275	-0.074	-0.1047	0.189	-0.3771	-0.1844	0.1243	-0.2863	-0.3219	0.4222	0.8156	1.064	0.7655	0.01436	0.6135	0.4222	0.1375	-0.5146	-0.4562	-0.4344	-0.05889	-0.5784	0.08406	-0.11007	-0.3771	-0.14315	-0.3585	-0.3585	-0.152	-0.074	0	-0.2345	-0.3401	-0.1844
b0542	b0542	orf,_hypothetical_protein	-0.193989	1	0	0.04264	-0.2863	-0.1844	0.05658	-0.5353	-0.2009	0.3674	0.263	-0.152	0.275	0.7824	1.195	-0.3401	1.556	1.736	0.9635	0.8156	2.087	0.2265	0.283045	0.4542	0.275	0.6066	-0.4941	0.55555	-0.3585	0.15515	0.6135	0.09761	0.01436	-0.6439	-0.6897	-1.089	-0.724005	-2.059
emrE	b0543	methylviologen_resistance	-0.128442	1	0	0.09761	-0.3401	-0.2176	-0.152	-0.5146	0.2869	0.1375	0.4957	0.3334	-0.4344	0	3.065	0.4542	2	2.671	1.6551	2.227	1.31	0.05658	0.39985	0.4222	0.2388	0.4105	0.6599	0.63655	0.5361	0.2165	0.9486	0.2141	0.6871	-0.3771	0	-0.08927	-0.3401	-2.644
ybcK	b0544	orf,_hypothetical_protein	0.342405	1	0	-0.074	-0.05889	-0.074	-0.415	-0.2345	-0.5778	-0.5146	-1.252	-1.599	-0.454	1.22	7.778	0.2016	0.6599	2.774	3.104	3.426	2.759	0.6508	0.36625	0.8875	0.6508	1.4805	1.007	1.53	0.7049	0.604	1.807	1.714	2.011	2.536	0.4854	1.138	2.531	2.032
ybcL	b0545	orf,_hypothetical_protein	0.472107	0.99225	-0.0112244	-0.152	-0.4941	-0.2345	-3.474	0.1375	-0.2863	-0.454	-0.6215	-0.1681	0.02857	-0.2009	1.642	0.696	1.077	1.395	1.33446	-0.737	2.18	-0.1047	0.4691	0.7908	0.1635	0.73365	0.516	1.3635	0.433	0.2925	0.6781	0.5059	0.6229	0.189	0.433	0.3785	1.22	1.124
ybcM	b0546	putative_ARAC-type_regulatory_protein	0.518358	0.5795	-0.787119	0.1506	-0.02915	0.251	-0.889	0.6041	-0.2863	-0.2009	-0.2515	0.1506	0.2016	-0.1047	1.233	0.7908	0.433	0.8156	1.941	1.795	0.696	0.2869	0.272745	0.2016	0.07039	0.8539	0.8718	1.4585	1.189	0.5105	0.3561	1.269	1.807	1.491	1.251	-0.2009	0.08406	0.4751
ybcN	b0547	orf,_hypothetical_protein	0.100342	1	0	-0.4941	-0.7612	-0.1203	-0.2009	-0.1681	0.01436	-0.3771	-0.3401	-0.3219	-0.3219	0.8797	0.9928	1.31	0.926	1.3485	0.856	0.757	0.757	0.275	0.39785	0.1763	0.4222	0.7019	0.2987	0.7386	0.3448	0.23755	0.4222	0.1375	0.02857	0.3103	-0.4941	-0.265813	-0.1844	-0.327272
ninE	b0548	similar_to_phage_82_and_lambda_proteins	-0.157006	1	0	-0.2863	-0.6666	-0.04394	0.1243	-0.5353	0.6599	0.3448	-0.3401	-0.1681	-0.0145	-0.04394	0.3448	2.866	0.7991	0.9928	3.358	2.95	0.926	0.251	0.32337	0.7824	0.02857	0.3448	-0.074	0.4753	0.05658	-0.17925	-0.3219	-0.415	-0.3401	-0.2176	0.1506	-0.703612	-0.9159	-2.12
ybcO	b0549	orf,_hypothetical_protein	-0.227669	1	0	-0.234889	-0.304	0.09761	-0.1203	-0.4344	-0.0145	0.09761	0.05658	-0.2009	-0.4344	2.322	1.411	1	2.359	1.42633	1.44473	1.38148	0.957232	0.4222	0.30355	0.08406	0.2987	0.4549	0.3448	0.41315	0.139662	0.1948	0.251	0.05658	-0.1361	0	-0.0145	-0.554263	-1.184	-0.931878
rus	b0550	endodeoxyribonuclease_RUS_(Holliday_junction_resolvase)	0.268286	1	0	-0.2515	-0.2515	-0.05889	0.111	-0.3219	-0.02915	0.02857	0.1635	0.04264	0.111	0.3674	0.7137	-0.415	0.3334	1.251	0.5059	0.433	0.6135	0.2141	0.37653	0.7655	0.4436	0.51465	0.4751	0.40575	0.8156	0.14935	-0.2688	-0.1047	0.3103	1.22	0.696	-0.86589	-0.9434	-0.05889
ybcQ	b0551	orf,_hypothetical_protein	-0.170457	1	0	-0.2009	-0.2176	-0.3401	0.111	0.08406	-0.1844	0.1506	-0.2515	0.5656	0.7824	0.9635	1.17	0.669	0.1763	0.4436	-0.1361	-0.152	0.5059	0.1375	0.64725	0.3448	0.189	0.752	-0.1047	0.80185	-0.05889	0.035195	0.07039	-0.08927	-0.1844	-0.1203	0.05658	-1.12	0.5656	-0.673232
trs5_2	b0552	IS5_transposase	-0.539305	0.4055	-1.30223	0.8953	0.5558	0.263	0.856	0.3448	0.3896	0.4751	0.3219	1.379	1.157	-0.2515	0.2987	-0.1844	1.356	-0.1203	0.07039	0.5753	0.6323	-0.1203	-0.62375	-0.7859	-0.3959	-2.2275	-0.5353	-1.439	-0.2009	-0.0922	-0.2345	-0.3219	-0.304	-0.5995	-0.811	0.8237	0.926	0.7485
nmpC	b0553	outer_membrane_porin_protein;_locus_of_qsr_prophage	-0.728259	0.001375	-9.50635	0.5753	0.251	0	0.7655	-0.0145	0.7485	0.848	0.2869	1.978	1.836	-0.5353	-0.5778	0.1635	1.433	-1.515	-0.9434	-0.6897	0.848	-0.8365	-1.898	-2.184	-2.556	-3.0105	-3.184	-3.329	-0.6897	-0.5295	-0.3959	-2.556	-2.837	-3.184	-2.837	-0.2688	0.1243	-1.029
ybcS	b0555	bacteriophage_lambda_lysozyme_homolog	-0.0766801	1	0	-0.08927	0.433	0.1763	-0.152	-0.7131	-0.6439	-0.4739	0.3103	-0.6666	-0.7859	0.8797	0.696	0.8718	0.3219	-0.1361	-0.7131	-0.1203	0.09761	-0.6666	0.2997	0.2141	-1	0.51715	-1.434	0.8234	-0.5353	-0.34485	-0.7859	-0.7612	-0.8365	-0.811	-0.1844	-0.046519	2.503	-0.295849
ybcT	b0556	bacteriophage_lambda_endopeptidase_homolog	-0.576558	0.191875	-2.38176	-0.0145	0.6229	0.07039	-0.5146	-0.9434	-0.1047	0.1763	0.2141	0.6229	-0.3959	0.8639	0.5558	0.585	0.1243	0.1375	-0.415	-0.7131	0.05658	-1.889	0.041555	-0.2515	-1.889	0.03175	-2.12	0.14365	-1.737	-0.592	-1.252	-1.434	-1.599	-2.059	-0.8365	-1.19702	-1.252	-5.644
ybcU	b0557	bacteriophage_lambda_Bor_protein_homolog	-0.783455	0.000125	-12.9658	0.1243	0.757	0.7398	-0.5564	-1.434	0.3896	0.2987	0.6871	0.08406	0.05658	0.6415	0.6599	0.5059	0.84	0.1506	-2.12	-1	-0.05889	-1.152	-0.7889	-1.059	-1.943	-1.179	-2.737	-1.4005	-1.943	-1.322	-1.029	-1.434	-1.889	-2.12	-0.8365	-1.13815	-1.61265	-2.51681
ybcV	b0558	putative_an_envelop_protein	0.353026	0.99525	-0.00686913	-0.2688	-0.3401	0.1243	-1.059	-0.02915	-0.1681	-0.2176	-0.04394	-1	-0.1361	0.3674	1.257	0.4542	0.4751	1.091	1.705	1.144	0.2987	-0.3771	-0.5367	-0.5995	0.696	-0.27885	0.4005	-0.011345	0.2016	0.4964	0.5261	0.5753	0.903	1.511	0.4751	1.362	-0.0145	0.627676
ybcW	b0559	orf,_hypothetical_protein	-0.128349	1	0	0	0.05658	0.275	-0.152	-0.3219	-0.5778	0.4647	-0.7131	-0.811	-0.5146	0.3561	1.811	0.08406	2.753	2.18	0.5261	1.395	0.696	0.1763	0.4502	0.7137	0.3674	0.70925	0.6871	0.6597	0.05658	-0.029445	1.183	0.07039	-0.074	-0.5146	-0.3959	-1.184	-1.599	-1.00736
nohB	b0560	bacteriophage_DNA_packaging_protein	-0.0253716	1	0	-0.1361	0.09761	0.2016	-0.2009	0.04264	0.01436	0.1506	0.01436	-0.3219	-0.3401	-0.2009	0.8718	1.275	0.6781	0.8319	1.29783	0.7485	0.653704	0.3103	0.1953	0.1243	0.275	0.1635	-0.2688	0.38915	0.1506	0	0.1243	0.2987	0.189	0.3103	0.4222	-2.184	-0.2863	-0.08927
ybcX	b0561	orf,_hypothetical_protein	0.416825	0.956125	-0.0647289	-0.3771	-0.5995	-0.0145	-0.4739	-0.0145	-0.9159	-0.737	-0.889	-1.12	-0.6897	0.8319	1.58	0.1635	1.007	1.077	0.3561	0.3785	0.4005	0.3219	0.472	0.2016	0.275	0.57335	0.5656	0.73535	0.263	0.3345	1.516	0.9635	1.131	1.899	1.208	-0.04394	-0.2176	-0.9714
ybcY	b0562	orf,_hypothetical_protein	-0.0217433	1	0	0.2388	-0.2345	-0.1844	-0.04394	0.04264	-0.7612	0.111	-0.1203	-0.296626	-0.3771	-0.2345	1.637	0.669	0.7312	0.4005	2.47	1.722	0.3674	-0.1844	0.4156	0.3561	0.08406	0.3448	0.111	0.3496	0.3219	0.14935	1.07	0.2141	0.6508	-0.415	-0.04394	-1.184	-0.710229	-0.9714
ylcE	b0563	orf,_hypothetical_protein	-0.00302679	1	0	0.1243	0.1375	-0.5778	0.1243	-0.3219	-0.6439	-0.1681	-0.811	-0.415	-0.05889	0.5261	2.639	0.01436	0.3334	1.124	1.956	0.8237	0.7485	0.2388	0.1354	0.4542	0.08406	0.40365	-0.08927	0.33825	-0.02915	0.1194	0.2265	0.111	0.1375	-0.02915	-0.3959	-0.5564	-0.2009	-0.6439
appY	b0564	regulatory_protein_affecting_appA_and_other_genes	0.289089	1	0	-0.1361	-0.5778	-0.2345	-0.6215	-0.08927	-1	-0.7859	-0.9159	-1.786	-0.2688	1.791	2.422	1.907	2.111	1.057	1.80427	3.172	1.614	-0.6897	-0.413135	-0.3959	0.05658	0.51245	0.4751	1.9795	1.227	0.532	0.8875	1.014	2.23	3.222	1.585	-1.059	-0.3219	-0.4941
ompT	b0565	outer_membrane_protein_3b_(a),_protease_VII	-0.0212063	1	0	0.275	0.1243	-0.415	-1.059	-1.644	-0.2176	-0.4941	-1.029	-1.089	-1.737	0.07039	0.9855	0.8953	1.163	-0.4739	0.08406	0.6508	-0.2009	0.3896	-0.50335	-0.3771	0.08406	-0.811	-0.737	-1.3075	-0.2345	-0.044635	0.1506	0.07039	-0.2176	-0.5353	0.3561	-0.3219	-0.5564	-0.5564
envY	b0566	envelope_protein;_thermoregulation_of_porin_biosynthesis	0.0484911	1	0	-0.1361	-0.6439	-0.05889	-0.002909	0.6781	-0.4344	-0.08927	-0.152	-0.3585	-0.1844	-1.252	0.516	1.561	0.5753	-0.4344	0.003567	0.5361	-1.218	-0.1681	-0.13597	-0.4739	0.7049	-0.25165	0.1635	-0.120635	0.2388	0.3785	2.7	0.8156	1.575	1.111	0.2987	-0.7859	-0.789704	-1
ybcH	b0567	orf,_hypothetical_protein	0.175475	1	0	-0.304	0.2016	-0.0145	-0.6897	-0.152	-0.5778	-0.1681	0.2987	-0.889	-0.7131	0.07039	0.5656	-0.02915	0.09761	1.077	0.263	1.722	0.7655	0.2869	0.12909	0.4542	-0.2688	0.14345	-0.1203	0.1375	-0.05889	0.02829	1.064	0.6041	1.104	1.144	1.057	-0.1203	-3.474	-0.2176
nfrA	b0568	bacteriophage_N4_receptor,_outer_membrane_protein	0.0686316	1	0	0.4542	0.5361	0.2987	0.251	-0.1203	0.4005	0.3561	0.3448	-0.2863	-0.2515	0.6599	0.7908	0.4436	0.263	1.098	0.9561	1.449	1.202	0.3334	-0.089595	0.02857	0.08406	-0.2177	-0.05889	-0.113	0.01436	0.26305	0.6781	0.856	1.183	0.8797	0.9928	0.4957	-0.2009	-0.5353
nfrB	b0569	bacteriophage_N4_receptor,_outer_membrane_protein	-0.0385423	1	0	0.1243	-0.0145	0.2388	-0.6439	-0.3959	-0.3219	-0.2009	-0.074	-1.089	-0.8625	-1	-0.2688	0.5753	-0.5353	0.3561	-0.06061	0.5059	0.1635	-0.889	-0.146665	-0.2009	-0.811	-0.08051	-1.218	-0.16025	0.05658	-0.17925	-0.9159	-0.3219	-0.1203	0.5558	0.1763	-1.515	-1.31657	-1.474
ybcZ	b0570	putative_2-component_sensor_protein	-0.481702	0.85825	-0.22053	0.3448	0.1635	0.2388	-0.3959	-0.2688	-0.1361	-0.454	-0.0145	-0.3771	-0.2009	-0.0145	0.111	0.3219	0.3674	-0.2176	-0.231209	0.3674	0.2869	-0.7131	-0.33235	-0.5564	-0.304	-0.14772	0.275	-0.035245	-0.5146	-0.2172	-1.322	-0.7859	-0.9714	-0.415	-0.3771	-1.358	-1.952	-2.943
ylcA	b0571	putative_2-component_transcriptional_regulator	-0.436066	1	0	0.09761	0.02857	-0.2009	-0.2009	-0.2688	-0.05889	0.1635	0.2265	-0.08927	0.111	0.6871	1.696	2.263	1.287	1.599	0.87788	0.766652	0.8074	0.111	-0.0153	-0.1844	-0.0145	0.090835	-0.05889	0.26285	-0.0145	-0.014575	-0.5146	-0.6215	-0.7859	-0.4941	-0.1361	-1.37572	-1.38588	-4.322
ylcB	b0572	putative_resistance_protein	0.551133	0.130125	-2.94203	-0.5146	-0.6439	-0.1047	-0.3219	-0.1203	-0.4739	-1.474	-0.5778	-0.7131	-0.811	-0.1844	0.6508	-0.2515	-0.415	1.057	0.02857	-0.05889	-0.1681	0.08406	0.4222	0.2388	0.9635	0.2893	0.3103	0.5499	0.6508	0.35685	1.305	1	1.39	2.043	1.642	0.3785	-1.218	-0.873957
ylcC	b0573	orf,_hypothetical_protein	-0.0852371	1	0	-0.6666	-0.6666	0.2265	-0.0145	-0.1361	0.3219	-0.2515	-0.4941	-0.2176	-0.2345	0.3785	1.064	1.449	0.3103	1.692	2.7	1.915	0.8797	0.3896	0.23625	0.546	0.4957	0.5396	0.1763	0.25575	0.4957	-0.044635	-0.2515	-0.454	-0.5146	0.7824	0.7908	-2.943	-1.889	-2.474
ybdE	b0575	putative_inner_membrane_component_for_iron_transport	0.224639	1	0	0	0.3103	0.07039	-0.1844	-0.02915	0.05658	-0.2176	-0.1047	-0.6215	-0.152	-0.737	0.02857	-0.2345	0.4436	-0.1681	-8.4e-05	-0.4941	-0.05889	-0.05889	0.37745	0.1763	-0.889	0.12909	-0.5353	0.3554	0.251	0	-0.415	0.4436	0.9561	1.465	1.485	-0.515616	-0.64298	-1.10655
pheP	b0576	phenylalanine-specific_transport_system	-0.350422	0.992125	-0.0114062	0.2016	0.2869	0.2265	0.07039	-0.454	0.02857	0.1635	0.2388	-0.5146	-0.3219	-0.2009	0.3674	0.433	-0.5146	-0.2863	-0.2863	-0.04394	-0.2515	-0.454	-0.51825	-0.6215	-0.5778	-0.37755	-0.7131	-0.04665	-0.3585	-0.23695	-0.5353	0.275	-0.1361	0.5656	0.5753	-1	-1.556	-2.474
ybdG	b0577	putative_transport	-0.583292	0.141125	-2.82495	-0.074	0.1506	-0.04394	0.05658	-0.02915	0.01436	-0.2176	-0.074	0.1375	0.04264	-0.152	0.1375	0.3785	0.4222	-0.7859	-0.3585	0.1763	-0.2009	-0.0145	-0.2487	-0.4344	-0.2345	-0.281585	-0.3585	-0.5355	0.2388	0.02829	-0.6439	-0.2176	-0.6439	-0.4739	-0.074	0.02857	-0.304	-0.6439
nfnB	b0578	oxygen-insensitive_NAD(P)H_nitroreductase	-0.72694	0.023625	-5.40354	-0.2345	0.08406	-0.3959	-0.05889	-0.2176	0.4854	0.2388	0.251	0.4114	0.3785	0.111	0.111	0.2388	0.4751	-0.5778	-0.5995	-0.6666	-0.6439	0.4436	-0.06015	0.05658	0.1375	-0.5355	-0.7131	-0.88995	-0.7612	-0.679	-0.152	-0.4344	-1.396	-1.396	-1.152	0	-0.1361	-0.9159
ybdF	b0579	orf,_hypothetical_protein	-0.515202	0.918125	-0.123238	-0.2688	-0.3959	-0.0145	0.1375	-0.1681	0	0.111	0.263	-0.0145	0.263	0.7049	0.4957	0.9336	0.8718	-0.3771	0.02857	-0.02915	-0.08927	0.04264	0.07135	0.4647	0.189	-0.08896	-0.6897	0.166695	0.2388	-0.02197	0.08406	-0.2345	-0.6666	-0.8365	-0.08927	-0.7859	-1.218	-2.059
ybdJ	b0580	orf,_hypothetical_protein	-0.206767	1	0	-0.2688	-0.2688	0.111	-0.02915	-0.1361	0.263	0.05658	0.3896	0.2016	0.757	0.3674	0.4647	-0.1681	0.6229	1.233	0.848	0.2987	0.6041	0.07039	0.0745	-0.05889	0	0.3612	0.1635	0.326705	0.275	0.06215	-0.415	-0.3771	0.2016	0.3448	0.4647	-1.54344	-2.12	-0.9714
ybdK	b0581	orf,_hypothetical_protein	0.659918	0.174125	-2.5218	-0.3585	-0.5778	-0.2515	-0.1844	0.251	-0.3585	-0.152	-0.3401	-0.1681	-0.304	-0.5564	-0.3771	-1.12	-0.9714	0.02857	-0.8625	-1.358	-0.5995	0.4005	0.25593	0.4436	0.4751	0.24425	0.02857	0.291505	0.4005	0.035195	1.373	1.208	1.604	2.192	1.546	1.328	0.7824	0.3334
yi81_2	b0582	IS186_hypothetical_protein	-0.149096	1	0	-1.12	-0.3401	-0.3771	-0.4344	-0.9714	-0.4344	-0.8365	-0.811	-0.415	-1.059	0.7312	0.9855	0.7312	0.6135	1.39	1.077	0.8237	0.757	-0.3219	-0.6105	-0.2863	0.516	-0.88195	0.04264	-1.4425	-1.69	-0.2889	-1.218	-0.6897	-0.4941	-1.152	-1.029	0.189	-0.1681	-0.3401
entD	b0583	enterochelin_synthetase,_component_D	-0.187175	1	0	-0.737	-0.454	-0.1681	-0.4344	-0.1844	0.3103	-0.05889	0.08406	0.08406	0.3448	-0.04394	0.3334	0.774	-0.3771	-0.6666	-0.415	0.2265	0.5656	0.4647	-0.08927	-0.2688	0.251	-0.26455	0.3561	-0.263915	0.3448	0.014285	0.4647	-0.05889	-0.415	0.3674	0.9855	-1.413	-2.12	-3.184
fepA	b0584	outer_membrane_receptor_for_ferric_enterobactin_(enterochelin)_and_colicins_B_and_D	0.15265	1	0	-0.1681	-0.3401	-0.3219	-0.3401	-0.04394	0.09761	-0.074	-0.152	-0.1361	-0.05889	0.6871	-1.059	-0.9714	-1.059	0.9709	-0.8625	-0.5353	-0.2863	0.4854	0.25545	-0.074	0.111	0.4216	0.2987	0.31555	0.546	0.1837	0.8319	0.9561	0.6508	0.9411	1.021	-0.7612	-0.5146	-3.644
fes	b0585	enterochelin_esterase	-0.243296	1	0	-0.1681	-0.05889	-0.2863	-0.6897	-0.7859	0.07039	-0.2176	-0.152	-0.6439	-0.4344	1.05	0.7398	1.084	0.8074	-0.1203	0.2141	0.3785	0.111	0.263	0.02062	-0.02915	0.08406	0.175235	-0.05889	0.3738	-0.2345	-0.05235	-0.1203	-0.074	-0.1681	-0.3401	-0.3771	-1	-1.059	-0.9434
fepE	b0587	ferric_enterobactin_(enterochelin)_transport	0.364793	0.623	-0.682696	-0.6215	-0.4739	-0.2009	-0.152	-0.3219	-0.05889	-0.2515	-0.1047	-0.1844	-0.3401	0.4647	0.01436	-0.737	-0.2345	1.293	0.926	0.669	0.8237	0.275	0.3024	0.3334	0.4854	0.6352	0.6871	0.53065	0.1506	0.4592	0.08406	-0.1681	0.2869	0.5945	0.5361	-0.5564	-1.599	-0.454
fepC	b0588	ATP-binding_component_of_ferric_enterobactin_transport	0.145461	1	0	-0.3401	-0.152	-0.3585	-0.304	-0.454	-0.02915	0.1763	-0.415	-0.3771	-0.1681	-0.6666	-0.3771	-0.6439	-1	-0.1047	-0.8625	-0.7131	0.02857	0.585	0.2427	0	0.3448	-0.021825	0.3896	0.142245	0.3561	0.16095	0.9336	-0.152	0.07039	0.3785	0.848	-0.8365	-1.358	-2.71181
fepD	b0590	ferric_enterobactin_(enterochelin)_transport	-0.280616	1	0	-0.3219	-0.1361	-0.08927	0.01436	0.08406	0.111	0.4957	0.09761	0.3448	0.7312	-0.1047	-0.1047	0.7824	1.036	2.376	1.02715	0.757	0.7824	-0.2176	0.51075	0.3334	-0.074	0.55705	-0.074	0.627	-0.1203	-0.0922	0.6599	-0.1361	-0.2009	-0.5146	-0.737	-0.889	-1.515	-1.64281
ybdA	b0591	putative_transport	0.3596	0.99925	-0.00108243	-0.7859	-0.6666	-0.454	-0.2688	-0.2515	-0.1844	-0.5146	-0.8365	-0.811	-0.4344	0.1763	-0.3959	-0.7131	-0.7131	-0.4739	-0.1047	-0.2345	-0.1681	-0.152	0.35045	0.2141	0.02857	0.03478	0.3219	0.4168	-0.1844	0.1375	0.9928	0.4647	1.189	1.021	1.411	-2.396	-1.556	-1.184
fepB	b0592	ferric_enterobactin_(enterochelin)_binding_protein;_periplasmic_component	-0.0988096	1	0	-0.3401	-0.1361	-0.2176	-0.6439	0.189	0.02857	-0.6439	-0.8625	-0.4739	0	-0.7859	-0.6439	-0.6897	0.3785	0.6041	-0.535399	0.1243	-0.304	0.251	-0.5818	-0.737	0.07039	-0.52495	-0.8625	-0.408	0.1243	-0.32195	-0.1361	0.3785	-0.5353	0.05658	0.5261	-1.12	-1.396	-2.059
entC	b0593	isochorismate_hydroxymutase_2,_enterochelin_biosynthesis	0.395248	0.892	-0.164884	-0.2515	-0.5995	0.02857	-0.304	-0.4941	-0.152	-0.5353	-0.7859	-0.7612	-0.2176	-0.9434	-0.5778	-1.029	-0.3219	-0.2688	-0.886978	-0.08927	0.263	0.05658	-0.2009	-0.152	0.111	-0.2009	-0.1361	-0.19115	-0.2176	0.048805	0.4854	0.5945	-0.0145	-0.8365	-0.08927	-0.5564	0.3103	-0.889
entE	b0594	2,3-dihydroxybenzoate-AMP_ligase	0.0979627	1	0	-0.1047	-0.5564	-0.2009	-0.4344	-0.5778	0.4114	-0.152	-0.5564	-0.1681	0.3448	-0.2009	0.111	-0.2009	0.2141	-0.304	-0.3219	-0.04394	-0.04394	0.4005	-0.2345	-0.3959	0.546	-0.152	0.08406	-0.5146	0	0.23755	0.696	0.7655	0.7049	0.8797	0.5753	-0.8625	-1.029	-1.396
entA	b0596	2,3-dihydro-2,3-dihydroxybenzoate_dehydrogenase,_enterochelin_biosynthesis	0.0942673	1	0	-0.1681	-0.454	-0.7131	0.1243	-0.04394	-0.1681	-0.165312	-0.2345	-0.3401	0.1763	-0.889	-0.8625	-1.152	-1.474	-0.454	-0.737	-0.6897	-0.2688	0.3674	0.6176	0.6229	0.02857	0.6135	-0.08927	0.7093	0.2987	0.1948	1.651	0.251	0.2016	0.7225	0.4222	-0.7131	-4.322	-2.396
ybdB	b0597	orf,_hypothetical_protein	-0.0101237	1	0	-0.9714	-0.6897	-0.2345	-0.4739	-0.304	0.1375	0.263	0.2388	-0.02915	0.09761	-0.1844	1.299	-0.3585	0.3334	0.6041	0.707031	0.1635	1.007	0.01436	0.29075	0.1763	-0.0145	0.4455	0.251	0.49735	-0.2009	0.2165	-0.7859	-0.3401	0.111	1.104	0.4751	-1.77933	-1.69	-1.889
cstA	b0598	carbon_starvation_protein	-0.164977	1	0	-0.1203	-1.322	-1.556	1.722	0.189	-1.12	-0.7859	-1.786	1.411	0.5558	0.2869	0.05658	-0.3959	-0.3219	0.02857	0.251	-0.1047	-0.3959	0.3219	-0.85	-0.7612	-0.2515	-0.5515	-0.9434	-1.36	-0.5564	-0.3685	-0.1844	-0.5146	0.3334	-0.074	0.2388	-0.3771	-0.737	-1.059
ybdH	b0599	putative_oxidoreductase	-0.0653228	1	0	-0.05889	-0.1681	-0.2176	1.138	0.1243	-0.5564	0.05658	-0.3959	0.7824	0.3219	1.748	0.09761	-0.8365	-1.029	0.5059	-0.5146	-0.5564	-0.5564	-0.1203	0.3933	0.4005	-0.3585	0.5675	-0.1203	0.5944	0.1635	0.1837	0.8074	0.251	0.696	1.098	0.7908	-1.515	-2.252	-1.358
ybdL	b0600	putative_aminotransferase	0.397195	1	0	-0.2009	0.3785	0.2016	-0.5353	0.433	-0.7612	-0.5353	-0.4344	-0.811	-0.5564	0.7049	0.02857	-0.5353	-1.286	0.6323	-0.5778	-0.889	-0.6897	-0.074	0.3099	-0.05889	-0.3771	0.07039	0	0.5644	0.05658	0.00718	0.1375	0.8074	0.4957	1.263	1.536	-0.454	0.189	-0.865472
ybdM	b0601	orf,_hypothetical_protein	0.39503	0.991125	-0.0128611	-0.08927	-0.1203	-0.1203	-0.6215	-0.1361	-0.1047	-0.1203	-0.152	0.669	-0.5146	0.3219	0.3674	0.585	-0.02915	0.1506	1.124	1.036	0.6323	-0.2515	0.54945	0.2869	0.2987	0.5698	0.5261	0.7734	0.7655	0.10705	-0.5778	-0.9159	-0.3219	-0.1047	0.4854	1.195	2.342	1.043
ybdN	b0602	orf,_hypothetical_protein	0.790534	0.0005	-10.9658	-0.2009	-0.9434	0.1506	0.2265	-0.02915	-0.2176	-0.3401	-0.152	-0.5778	-0.152	-0.04394	0.848	0.433	0.2265	1.245	1.53779	0.9486	0.7137	0.6508	0.5975	0.7485	0.9635	0.9536	1.356	1.0998	0.7991	0.2779	0.2987	1.077	1.566	1.646	2.138	1.922	2.759	2.043
ybdO	b0603	putative_transcriptional_regulator_LYSR-type	0.285602	1	0	-0.05889	-0.5564	0.3103	-0.3771	0.7225	-0.811	-0.7612	-0.4941	-0.6666	0.1506	0.9561	1.57	1.091	0.5558	-0.2515	1.782	1.05048	0.07039	0.3896	0.38915	0.1763	0.5361	0.69135	0.5059	0.8595	0.4957	0.2925	1.07	1.021	1.064	1.744	1.595	-1.089	0.05658	-0.6666
dsbG	b0604	thiol:disulfide_interchange_protein	-0.205086	1	0	0.3448	-0.02915	0.5261	0.3561	0.1243	0.516	0.263	0.4542	0.3896	0.6871	-0.7612	-0.415	-0.7859	-0.3959	-1.029	-1.218	-0.8625	-0.9434	0.08406	0.23782	0.5753	-0.04394	0.076435	-0.5778	0.4428	-0.3401	-0.12575	0.8953	0.4114	0.08406	-0.3959	0.546	-0.5778	-0.4344	-1.12
ahpC	b0605	alkyl_hydroperoxide_reductase,_C22_subunit;_detoxification_of_hydroperoxides	-0.450429	0.999875	-0.000180348	0.6599	0.9561	0.433	0.7312	0.4436	0.3334	0.263	0.6041	0.5945	0.6323	0.2265	0.1506	0.5945	0.189	0.6599	0.5753	0.3334	-0.0145	0.6508	0.01855	0.4114	0.4751	0.1296	0.263	0.09761	-0.08927	-0.014575	0.1243	0.1375	0.3219	-0.2688	-0.6666	0.7398	0.9782	0.4436
ahpF	b0606	alkyl_hydroperoxide_reductase,_F52a_subunit;_detoxification_of_hydroperoxides	-0.595492	0.442	-1.17788	0.5753	0.8718	0.275	0.5558	0.2388	0.1763	0.2987	0.5656	0.3334	0.1375	0.8953	0.2987	0.856	-1.059	1.373	0.04264	0.2265	-1.69	0.3334	-0.7532	-0.5995	0.251	-1.0145	-0.0145	-0.742	-0.2863	-0.12575	-0.5353	-0.3771	-0.454	-0.1361	0.1635	-0.9714	-1.184	-1.218
ybdQ	b0607	orf,_hypothetical_protein	0.129797	1	0	0.189	-0.4941	-0.304	0.4751	-0.3585	0	-0.0145	-0.0145	0.1635	-0.0145	1.124	1.305	0.7137	1.17	1.293	1.485	1.411	1.202	0.275	0.45805	0.433	0.189	0.02255	0.3674	0.7944	0.3448	0.258	0.5558	0.3561	0.2016	0.1375	-0.08927	0.669	0.9928	0.2987
ybdR	b0608	putative_oxidoreductase	0.103909	1	0	0.3561	-0.2863	0.1635	0.08406	-0.02915	-0.08927	0.09761	-0.1203	-0.04394	0.1243	-1.029	-0.6215	-0.8625	-0.3959	-0.5353	-0.3219	0.01436	-0.5564	0.1635	0.33825	0.4005	-0.3771	0.43305	-0.1844	0.5772	0.1375	0.02132	0.2388	-0.8625	0.5558	0.5753	0.6871	-0.7131	-1.184	-1.218
b0609	b0609	orf,_hypothetical_protein	-0.029727	1	0	0.3785	-0.2009	-0.2688	-0.5146	-0.415	0.5558	0.4436	0.4751	0.2141	-0.0145	-1.029	-0.6439	-1.252	-0.9159	-0.2176	-1.837	-0.3585	-0.6666	-0.2688	-0.1682	-0.1361	-0.415	0.02104	-0.811	-0.228	-0.454	-0.2889	0.3896	0.4957	0.3674	0.4222	-0.04394	-0.5146	-0.5564	-1.152
rnk	b0610	regulator_of_nucleoside_diphosphate_kinase	-0.660961	0.250375	-1.99784	-0.2345	-0.1203	-0.2515	-0.1844	-0.4739	0.9411	0.8074	0.5059	0.6508	0.1763	-0.152	-0.6439	0.08406	0.2016	0.1375	-0.4941	-1.029	-0.7131	0.2388	-0.5564	-0.6439	0.1375	-0.7612	-0.6215	-0.9159	0.02857	-0.4445	-0.05889	-0.5353	-0.7859	-0.8625	-0.7612	-0.9159	-0.5146	-1.31419
rna	b0611	RNase_I,_cleaves_phosphodiester_bond_between_any_two_nucleotides	-0.759131	0.000125	-12.9658	-0.304	0.1506	0.251	-0.5778	-0.454	0.1243	0.08406	-0.0145	-0.3771	-0.1681	-0.3401	-0.415	0.2016	0.09761	-0.889	-1.12	-0.6897	-0.3585	-0.5995	-1.11895	-1.152	-0.6897	-1.474	-0.6897	-1.1045	-1.252	-0.4717	-0.7131	-0.8365	-1.556	-1.218	-0.6439	-0.4941	-0.8625	-0.811
citT	b0612	Citrate_Carrier	-0.00157873	1	0	0.4005	-0.1361	0.1506	-0.1047	0.08406	-0.2863	-0.074	-0.2688	-0.6897	-0.2863	-1.184	0.3896	1.496	1.124	-0.811	0.527112	-0.2176	-0.4344	-0.1681	0.27523	0.1763	0.4436	0.551	0.856	0.59565	-0.2863	-0.17925	-0.9714	0.2265	0.4542	0.251	0.09761	-0.415	-0.1361	-0.8365
citG	b0613	orf,_hypothetical_protein	0.774857	0.090625	-3.46395	-0.2176	-0.3959	-0.04394	-0.5995	0	-0.6666	-0.8625	-0.2345	-0.7131	-0.6897	-2.322	-0.5146	-1.252	-1.029	-0.2345	-0.024412	-1.69	-0.04394	-0.1681	0.28035	0.1635	0.1506	0.45225	-0.0145	0.52475	0.4222	0.1375	0.696	1.293	0.8074	1.202	1.176	-0.016898	-0.13123	1.417
ybdU	b0614	orf,_hypothetical_protein	0.0229846	1	0	-0.5146	-0.7859	-0.1844	0.05658	0.02857	-0.4344	-0.5146	-0.04394	-0.7859	-0.3585	0.2141	-0.05889	0.189	0.251	0.848	0.251	0.04264	0.2265	0.3561	0.5849	0.5361	0.275	0.0636	0.263	0.52605	0.7049	0.1255	0.6041	0.6229	0.6781	0.9184	0.111	1.084	-0.7131	-5.644
citF	b0615	citrate_lyase_alpha_chain	0.604036	0.1255	-2.99424	-0.5778	-0.7612	0.5361	-0.5353	0.251	-1.396	-1.556	-0.5564	-0.415	-0.1844	-0.415	-0.4739	-0.08927	-0.4739	0.2987	-0.152	0.1763	0.09761	0.08406	0.4637	0.585	0.251	0.20815	0.5261	0.61045	0.2869	0.17805	1.029	1.043	1	2.094	2.313	0.3896	-0.454	-0.9714
citE	b0616	citrate_lyase_beta_chain_(acyl_lyase_subunit)	0.56854	0.34775	-1.52388	-0.236063	-0.6897	0.1243	-0.2176	0.3896	-0.1361	-0.5146	-0.2345	-0.5146	0.01436	0.2141	-0.7612	-1.396	-0.9159	0.4436	-0.1681	-0.2176	-0.1844	0.02857	0.3366	0.275	0.251	0.696	0.2869	0.5525	0.4005	0.26805	1.536	1.501	1.623	1.727	1.599	-0.4941	-0.889	-0.074
citD	b0617	citrate_lyase_acyl_carrier_protein_(gamma_chain)	0.159399	1	0	-0.2688	-0.3771	-0.08927	-0.1681	-0.415	0.1243	0.1375	0.3896	0.1506	0.1243	0.4114	0.3219	-0.3771	0.5059	1.646	1.937	0.516	0.585	0.4114	-0.163845	-0.1844	0.07039	-0.099205	0.2016	-0.04495	0.1375	-0.06805	-0.3959	-0.1361	0.3103	0.8639	0.9486	-0.078494	-0.069631	-0.3219
citC	b0618	citrate_lyase_synthetase_(citrate_(pro-3S)-lyase_ligase	0.686875	0.001125	-9.79586	-0.415	-0.2688	-0.3219	-0.2009	0.1635	-0.811	-0.5995	-0.415	-0.2176	0.2141	-0.04394	0.7225	-0.2009	-0.737	1.151	1.373	0.8953	0.903	0.516	-0.096985	-0.074	0.2869	0.221205	0.8639	0.268	0.84	0.28765	0.9184	0.7225	1.428	1.465	1.118	1.07	1.257	0.07039
citA	b0619	putative_sensor-type_protein	0.671336	0.00725	-7.1078	0	0	-0.074	-0.2345	0.4114	-0.3771	-0.454	-0.3219	-0.4344	-0.454	0.546	0.2265	-0.05889	-0.2345	1.305	1.084	0.546	0.5059	0.2265	0.18155	-0.074	0.4854	0.12425	0.5656	0.4113	-0.074	0.17805	0.8074	0.3896	1.501	1.655	1.373	1.333	1.118	1.104
citB	b0620	sequence_similarity_to_Shigella_regulator	0.489025	0.384625	-1.37848	-0.3585	-0.05889	0.189	-0.5778	-0.4739	-0.4344	-0.1361	-0.5353	-1.029	-0.889	0.856	0.251	-0.1047	0.4542	1.696	0.8074	1.057	0.9184	0.3561	0.221205	0.08406	0.3674	0.28018	-0.02915	0.3044	-0.3219	-0.0922	0.1243	0.04264	0.08406	0.1506	0.4436	1.31	1.269	1.287
dcuC	b0621	transport_of_dicarboxylates	0.803663	0.000625	-10.6439	-0.3771	0.2265	0.1243	-2.556	-0.05889	-0.5146	-0.3771	-0.4344	-0.9434	-1	-0.6666	-0.2688	-0.4941	-0.6215	1.036	1.35	0.1763	0.2388	0.3785	0.3508	0.1635	0.903	0.5209	0.7991	0.63685	0.774	0.34355	0.6871	0.7655	1.275	1.84	1.722	1.384	1.401	0.9411
crcA	b0622	orf,_hypothetical_protein	0.593146	0.02775	-5.17137	-0.9434	0.04264	-0.08927	-0.2345	-0.2009	0.04264	0.08406	0.1243	-0.1844	-0.2515	0.516	0.8074	-0.3585	0.2016	2.104	0.6041	0.8319	2	1.287	0.51375	0.6871	2.616	0.5558	2.091	0.6038	1.651	0.967	-0.415	-0.415	0.07039	0.8953	0.8156	2.838	3.165	2.891
cspE	b0623	cold_shock_protein	0.086473	1	0	0.09761	0.2265	0.1506	-0.2688	-0.7859	0.3561	0.1243	-0.1681	-0.074	-0.3219	0.1243	-0.6215	-0.2515	-0.1844	0.111	-0.3585	-0.2176	0.263	0.4751	0.33775	0.251	0.2265	0.2598	-0.2515	-0.098625	-0.5146	-0.32195	-0.1203	0.2869	-0.4739	-1.029	-0.5564	0.669	0.4542	0.5656
crcB	b0624	orf,_hypothetical_protein	-0.311241	0.989	-0.0159576	-0.1681	-0.1203	-0.3219	-0.4739	-0.3771	-0.1047	0.1763	-0.3219	-0.05889	-0.304	0.5059	-1	-0.074	-0.2863	-1.644	-1.218	-3.644	-1.218	-0.05889	-0.08896	0.3334	0.3674	0.40145	-0.3959	0.2477	-0.5564	-0.227	-0.9159	-0.2863	-1.396	-1.184	-0.5995	-5.644	-2.059	-2.71255
ybeH	b0625	orf,_hypothetical_protein	-0.287868	1	0	-0.3585	0.2265	-0.1361	-0.1681	-0.1844	0.1243	-0.1361	-0.02915	0.111	0.02857	0.263	2.85	1.17	0.560597	0.4647	4.19	4.229	1.433	-0.1203	0.48485	0.6415	0.4647	0.42135	-0.1681	0.5507	-0.6666	0.0945	-1.059	-1.474	-1.396	-1	-0.1203	-1.297	-6.644	-1.70217
ybeM	b0626	putative_amidase	-0.197525	1	0	-0.4344	-0.2009	-0.3771	-1.059	0.09761	-0.304	-0.304	-0.05889	-0.304	-0.1844	-0.4344	-0.7131	-0.0145	-0.737	-0.454	-0.4344	-0.304	-0.6439	-0.1681	0.10798	0.08406	-0.3959	0.2427	-0.4344	0.4002	-0.4739	0.0945	-0.7131	-0.6897	-1.12	-0.811	0.2016	-0.4739	-1.737	-2.943
tatE	b0627	Component_of_Sec-independent_translocase_(see_the_tat_operon)	-0.472692	0.936	-0.0954196	-0.1203	0.1506	0.111	-0.152	-0.454	-0.04394	0.09761	0.09761	-0.6897	-0.5353	-0.3959	-0.3771	0.1506	0.2141	-0.2345	-1.15644	-0.3219	-0.8625	-0.0145	-0.4255	-0.2176	-0.5564	-0.27755	-0.7859	-0.7631	-0.454	-0.18855	0.01436	0.04264	-0.1203	-1.029	-0.811	-2.184	-0.9434	-3.644
lipA	b0628	lipoate_synthesis,_sulfur_insertion?	-0.31559	1	0	-0.5146	0.05658	-0.5353	-0.6897	-1.059	-0.0145	-0.1844	-0.1203	-1.152	-1.152	0.2141	-0.454	0.1635	-0.2345	-0.304	-0.8625	-0.4344	-0.7612	-0.152	-1.3665	-1.286	-0.3959	-1.1801	-0.7859	-1.3495	-1.396	-0.5145	-0.08927	-0.1681	-0.3401	-0.5146	-0.9159	-0.2515	-0.415	-0.4739
ybeF	b0629	putative_transcriptional_regulator_LYSR-type	0.615945	0.07575	-3.72261	0.02857	-0.4344	0.3448	-0.152	0.01436	-0.04394	0.1375	-0.04394	-0.4344	-0.1047	0.4647	1.22	0.6323	0.2141	0.7824	1.674	1.091	0.6041	0.1375	0.351025	0.6781	1.098	0.7108	1.208	1.3555	0.3896	0.4078	0.696	1.029	1.57	1.757	1.05	0.3785	0.7137	0.1763
lipB	b0630	protein_of_lipoate_biosynthesis	0.118142	1	0	-0.304	0.1763	-0.1203	0	-0.3401	0.2016	0.04264	0.2141	0.275	-0.05889	1.17	0.2265	0.4005	0	0.9184	1.118	0.1635	0.3896	0.3674	-0.236945	0.111	0.5261	0.0292	0.669	0.08815	-0.1844	0.34355	-0.3219	-0.5353	-0.02915	-0.415	-0.4739	1.475	1.465	1.208
dacA	b0632	D-alanyl-D-alanine_carboxypeptidase,_fraction_A;_penicillin-binding_protein_5	-0.435578	0.567125	-0.818261	0.1635	0.5361	0.2141	-0.415	-0.5995	0.251	0.01436	0.4854	-0.08927	-0.1844	-0.3219	-0.8365	-0.2863	-0.2345	-1.059	-2	-1.434	-0.889	0.1243	-0.974	-1.184	-0.2009	-1.6695	-0.7131	-2.152	-1.515	-0.32195	-0.2345	-0.5353	-1.474	-1.286	-0.4344	0.585	0.3561	0.263
rlpA	b0633	a_minor_lipoprotein	-0.487236	0.510125	-0.971077	-0.05889	0.4542	0	-0.3585	-0.3219	-0.304	-0.08927	-0.3401	-0.4941	-0.415	-0.1681	-0.4739	-0.737	-0.04394	-0.5564	-1.599	-0.6439	-0.454	-0.2345	-0.5564	-0.5778	-0.3585	-1.1835	-1.218	-1.27	-2.252	-1.06	-0.5564	-0.5778	-1.434	-1.737	-0.811	0.08406	-0.152	0.275
mrdB	b0634	rod_shape-determining_membrane_protein;_sensitivity_to_radiation_and_drugs	0.0474213	1	0	-0.2688	0.01436	0.585	-0.5778	-0.9434	-0.2515	-0.5146	-0.2345	-0.7612	-0.3401	-0.5778	-0.5353	-0.1203	-0.04394	-0.05889	-0.9159	-0.5995	-0.0145	-0.5995	-0.09715	-0.1047	-0.304	-0.04517	-0.889	-0.16005	-1.556	-0.698	-0.6439	-0.5995	-1.089	-0.9714	2.039	-0.5146	-0.08927	-0.3585
mrdA	b0635	cell_elongation,_e_phase;_peptidoglycan_synthetase;_penicillin-binding_protein_2	-0.144099	1	0	0.04264	0.2869	0.757	-0.3771	-0.4739	0.2141	-0.1203	-0.152	-0.3771	-0.5995	-0.3771	-0.4941	0.01436	-0.04394	-0.5564	-1.396	-0.737	-0.304	-0.2863	-1.12925	-0.889	0.05658	-1.18875	-0.415	-1.269	-0.4941	-0.41825	-0.454	0.3561	-0.454	-0.2863	-0.0145	0.2388	0.3103	0.8875
ybeA	b0636	orf,_hypothetical_protein	-0.335774	1	0	0.04264	0.3103	0.08406	-0.5564	-0.7859	0.2016	-0.074	0.1243	-0.737	-0.4941	0.5261	0.3219	-0.5146	0	-0.1203	-0.454	0.07039	0.4542	-0.3585	-0.85425	-0.2345	-0.2515	-0.7227	-0.2688	-0.83675	-0.6439	-0.17925	-0.0145	-0.1361	-0.3585	-0.6439	-0.5778	-0.304	-0.02915	-0.6215
ybeB	b0637	orf,_hypothetical_protein	-0.443109	1	0	0.1763	0.2388	0.1375	-0.3771	-0.6215	0.1763	0.1506	0.2265	-0.1844	-0.04394	0.73189	-0.05889	1.17	4.459	1.384	1.59377	1.465	0.3219	-0.5778	-0.64245	-0.3959	-0.152	-0.57025	0.9928	-0.5146	-0.6897	-0.2889	-0.737	-0.8365	-0.811	-1.434	-1.556	-0.08927	0.08406	-1.434
phpB	b0638	homolog_of_Salmonella_cobC,_a_phosphohistidine_protein	0.0786902	1	0	0.01436	-0.1844	0.3674	0.7655	1.609	-0.4941	-0.2176	-0.2345	0.2141	1.05	-0.5778	-0.2176	-0.304	0.3785	-0.152	1.176	0.01436	0.04264	-0.1047	-0.00635	0.3103	0.09761	0.10353	0.263	-0.72745	-0.04394	0.5555	0.6415	0.5261	0.5753	0	0.1635	0.5945	0.9561	0.3103
ybeN	b0639	orf,_hypothetical_protein	0.0439377	1	0	0.07039	0.2987	0.433	-0.3959	-0.6215	-0.1361	-0.2345	-0.304	-0.4941	-0.5995	-0.6215	-0.05889	0.3334	0.4436	0.6415	0.081051	0.4751	0.546	0.6508	0.0493	0.5261	0.4222	-0.301935	-0.1844	-0.93275	-0.6897	-0.5145	-0.074	0.275	-0.7612	-1.252	-0.5564	0.9184	1.036	0.6781
holA	b0640	DNA_polymerase_III,_delta_subunit	0.220864	1	0	0.04264	0.1763	0.2265	-0.2515	-0.6439	0.1763	0.07039	-0.04394	-0.1681	-0.2515	-0.454	-0.152	-0.5995	-0.074	0	-0.454	0.04264	0.3103	0.3785	-0.2272	0.1243	-0.0145	-0.7317	-0.1361	-1.235	-0.3959	-0.029445	0.2987	0.5558	0	-0.2176	0.3674	0.6415	0.7485	0.7908
rlpB	b0641	a_minor_lipoprotein	-0.169209	1	0	0.1763	0.4222	0.3219	-0.2345	-0.05889	0.05658	0.04264	0.01436	0.2869	0.2987	-0.415	-0.2009	0.1763	0.1506	-0.1047	0.6415	0.516	0.3785	0.1375	-0.1606	0.1243	0.3103	-0.74605	0.1763	-1.1117	0.04264	0.1724	0.08406	0.1763	-0.1844	-1	-1.69	0.856	1.07	0.669
leuS	b0642	leucine_tRNA_synthetase	-0.121312	1	0	0.2987	0.6871	0.251	-0.1361	-0.5353	0.4957	0.4542	0.3896	0.111	-0.074	-0.5353	-0.5995	-0.4941	-0.415	-0.6439	-1.029	-0.3219	-0.08927	0.4647	-0.2608	0.111	0.3219	-1.4162	-0.4344	-2.1325	-0.5564	-0.31075	0.4854	0.2987	-0.415	-0.889	0.1375	0.926	0.9709	0.856
ybeL	b0643	putative_alpha_helical_protein	0.0654583	1	0	0.251	-0.2863	-0.2863	0.9184	0.2016	0.09761	0.04264	2.032	1.31	1.104	0.4854	1.345	0.5656	0.5656	0.3674	1.3149	1.48	0.9782	0.4751	0.36385	0.251	-0.02915	0.24842	-0.3401	0.2826	1.036	0.24785	0.4957	1.949	0.3334	0.02857	-0.2515	1.895	1.989	2.121
ybeQ	b0644	orf,_hypothetical_protein	0.0725613	1	0	-0.2515	-0.304	-0.1361	0.09761	-0.074	-0.152	0.1763	0.07039	0.1375	0.189	0.8797	1.138	1.438	1.444	1.138	3.598	-0.08927	0.696	0.189	0.47055	0.3103	0	0.61775	0.585	0.84395	0.4436	0.16095	0.2987	0.1243	-0.4941	0.07039	-0.2176	1.93	0.9411	0.4957
ybeR	b0645	orf,_hypothetical_protein	0.570362	0.112125	-3.15682	-0.3219	-0.6215	0.3674	-0.4941	0.1243	-0.5564	-0.1681	-0.889	-0.3585	-1.252	-0.7859	1.111	-0.1361	0.2987	0.9107	2.128	0.8156	0.2265	0.251	0.35595	0.1763	0.3896	0.3588	0.4957	0.4104	0.08406	0.258	1.176	1.281	2.032	1.428	1.163	-0.074	0.1506	0.1635
ybeS	b0646	putative_enzyme_of_polynucleotide_modification	0.439715	0.606	-0.72261	-0.1844	-0.737	-0.3959	-0.4941	0	-1.252	-0.5564	-1.12	-1.322	-1.12	0.09761	0.7991	-0.5995	-0.3401	0.6415	0.5059	0.1243	0.01436	0.3448	0.3039	0.1763	0.275	0.2252	0.6415	0.47815	0.2987	0.38275	1.884	1.7	1.922	2.077	1.971	-0.5995	-0.889	-2.644
ybeT	b0647	orf,_hypothetical_protein	-0.0173296	1	0	0.5753	0.275	-0.3585	0.1375	-0.1047	-0.02915	-0.2515	-0.3401	-0.4941	-0.3585	-0.2515	0.4222	0.02857	0.189	0.4222	1.444	2.239	0.5059	0.2265	0.8735	0.2141	-0.2176	0.90305	-0.2176	0.62745	0.251	0.014285	-0.5564	-1.059	-0.1844	-0.2688	-0.5564	-0.4344	-0.3219	-0.7612
ybeU	b0648	putative_tRNA_ligase	0.0807641	1	0	0	-0.3771	-0.2345	-0.811	-0.05889	-0.5146	-0.3771	-1.12	-0.4344	-1	0.02857	1.465	-0.7859	-0.2863	1.084	1.077	0.9855	1.021	0.2388	0.15705	0.4647	0.3103	0.4022	-0.1844	0.3437	0.1375	0.24785	1.263	0.1763	0.8875	0.4005	0.2016	0.2141	-1.358	-4.644
ybeV	b0649	orf,_hypothetical_protein	0.246085	1	0	0.2016	-0.3585	-0.1047	-0.4941	0.05658	-0.454	-0.7859	-0.9159	-1.12	-0.5564	-1.396	0.9782	1.084	0.3561	0.4647	0.653999	0.8875	0.6135	-0.3771	0.50575	0.1243	-0.0145	0.163475	0.6599	0.4948	0.4436	0.1008	-0.7131	1.183	0.6781	1.35	1.131	-0.1361	-2.556	-1.218
ybeW	b0650	putative_dnaK_protein	0.165655	1	0	0.08406	-0.2688	-0.3771	-0.3771	-0.6439	-0.7612	-0.6215	-1.184	-1.12	-1.474	-1.12	-0.2176	2.067	0.05658	-0.454	-0.400039	-0.7859	0.189	-0.5146	-0.28545	-0.2688	-0.2345	-0.112145	-0.5564	-0.09002	0.5558	-0.4445	-1.12	0.3448	-0.2009	0.09761	0.4751	-0.9159	-0.8625	-0.8625
ybeK	b0651	putative_tRNA_synthetase	-0.265719	1	0	0.7049	-0.1047	-1.12	-0.04394	-1.322	0.4222	-0.08927	-0.6666	0.5945	-0.02915	-1.184	-1.943	-1.515	-0.811	-1.69	-2.943	-1.396	-0.5995	0.04264	0.29385	0.8074	-0.7131	-0.34905	-1.252	-1.235	-1.184	-0.8685	-0.5353	-0.4739	-1.474	-2.12	-2.396	-0.6897	-0.2863	-0.7859
gltL	b0652	ATP-binding_protein_of_glutamate/aspartate_transport_system	0.252467	1	0	0.546	0.5059	0.02857	0.669	-0.08927	-0.02915	0.07039	0.1763	1.014	0.189	-0.5146	-0.8365	-0.5564	-0.1844	0.3674	-0.1681	0.3561	0.5059	0.6508	0.2893	0.5361	0.3103	0.2698	0.3219	0.45945	0.585	0.20025	-0.1047	0.05658	0.189	-0.4739	-0.889	1.339	1.926	1.546
gltK	b0653	glutamate/aspartate_transport_system_permease	0.205006	1	0	0.4222	0.433	0.2141	0.6871	0.7824	0.01436	0.189	0.7049	0.84	0.7398	-1.474	0.774	0.4957	-0.6666	-0.2863	-1.837	-0.1844	-0.5778	0.3103	0.6626	0.7485	0.6508	0.566805	0.9635	0.7509	0.7485	0.3699	0.6135	0.263	0.84	0.3448	-0.2009	0.84	1.828	2.202
gltJ	b0654	glutamate/aspartate_transport_system_permease	0.248153	1	0	0.1375	0.01436	0.2016	1.299	1.05	0.3785	0.4436	0.7225	1.227	0.757	-0.1361	0.1506	0.3334	0.6508	0.9782	0.3334	0.5361	0.8156	0.757	0.61435	0.903	1.333	0.52135	1.816	0.5593	1.516	0.7505	0.2016	0.4005	0.4005	0.01436	0.05658	0.4114	1.664	1.778
gltI	b0655	glutamate/aspartate_transport_system_periplasmic_binding_transport_protein	0.347901	1	0	0.7991	0.6599	0.4222	1.989	1.888	0.2265	0.7225	0.546	1.39	1.454	-1.599	-0.3959	0.189	0.3896	-0.074	-0.2688	0.05658	0.2388	1.036	0.5178	0.05658	1.401	0.82775	1.803	0.5062	1.618	1.223	0.433	1.566	1.727	1.195	1.084	2.121	2.457	2.58
trs5_3	b0656	IS5_transposase	-0.594524	0.155	-2.68966	0.6871	0.4222	-0.0145	0.9928	0.111	0.669	0.5361	0.251	1.305	1.05	0.5361	0.251	0.2388	1.491	0.02857	-0.1047	0.251	0.4436	0.09761	-0.8034	-0.5353	-0.2515	-1.322	-0.3585	-1.495	-0.1844	-0.06015	0.05658	-0.304	-0.3219	-0.5995	-0.7859	0.9928	0.8319	0.6871
lnt	b0657	apolipoprotein_N-acyltransferase,_copper_homeostasis_protein,_inner_membrane	0.562913	0.465375	-1.10353	-0.5146	-0.02915	-0.0145	0.6135	-0.304	-0.074	-0.1047	-0.304	0.6041	0.4222	0.1506	0.3896	0.5656	0.2869	0.2016	0.4436	0.3334	0.7485	0.2016	0.6863	0.6781	0.8319	0.88	1.208	0.9042	0.2141	0.16095	-0.1047	0.6599	1.118	0.3674	0.111	1.485	1.915	2.43
ybeX	b0658	putative_transport_protein	0.361938	0.999875	-0.000180348	-0.2345	0.09761	0.2987	1.367	0.3334	-0.02915	-0.3959	-0.5353	0.9635	0.1243	0.1763	0.4854	0.4005	0.02857	0.2388	0.9107	0.2987	-0.2863	0.2869	0.22875	0.433	1.501	1.249	1.22	0.246295	-0.1844	0.23235	-0.4344	1.195	1.475	0.3448	-0.3771	2.183	2.356	2.683
ybeY	b0659	orf,_hypothetical_protein	0.412601	0.977	-0.0335695	-0.074	0.04264	0.546	1.967	0.9855	0.3334	-0.415	-0.415	1.637	0.6508	0.5753	0.6415	0.585	-0.152	1.356	0.9336	1.014	0.6041	0.6599	1.04065	1.233	1.915	1.6165	1.74	0.5164	-0.0145	0.32075	-0.0145	1.251	1.709	0.8718	0.2869	2.202	2.43	2.868
ybeZ	b0660	putative_ATP-binding_protein_in_pho_regulon	0.464216	0.8205	-0.285425	0.05658	0.433	0.275	2.081	1.07	0.07039	-0.1844	-0.05889	1.731	0.856	1.084	0.6599	-0.5146	-0.0145	0.9782	1.227	0.7824	-0.02915	1.17	1.4595	1.646	2.157	1.759	1.722	0.86925	0.3219	0.6285	0.6041	2.173	2.379	1.293	0.07039	2.345	2.585	3.029
yleA	b0661	orf,_hypothetical_protein	0.720122	0.00575	-7.44222	0.05658	0.5753	0.2016	-0.7131	-1	0.2388	0.2265	0.4542	-0.4344	-0.5353	-0.2515	-0.1844	-0.415	-0.2176	0.7225	0.4751	0.3561	0.5261	0.546	0.82265	-0.1844	1.485	1.10195	1.705	0.6676	0.516	0.3699	0.4222	0.926	1.239	1	0.275	1.48	1.963	2.401
yleB	b0662	orf,_hypothetical_protein	0.788264	0.000125	-12.9658	-0.08927	0.1506	0.1763	-0.08927	0.07039	0.4222	0.5261	0.5558	-0.074	0.2016	-0.152	-0.1047	-0.1203	0.02857	0.9635	0.696	0.4751	0.5945	0.7049	0.6737	0.5558	0.9561	0.8796	1.692	0.929	0.6599	0.4078	0.757	1.07	0.8875	1.245	0.4005	0.9635	1.281	1.516
b0663	b0663	putative_RNA	0.265433	1	0	0	0.4114	-0.3585	-0.3219	-1.358	0.4436	0.263	0.05658	-0.2345	-0.4739	0.2388	-0.2863	-0.2863	-0.2176	0.3785	0.4114	0.01436	0.275	0.4751	0.0023	-0.152	0.5656	-1.2212	0.6135	-0.4349	0.2987	0.3954	-0.4344	-0.5353	-0.2688	0.2265	-0.454	0.7312	1.091	1.328
b0667	b0667	putative_RNA	0.15448	1	0	-0.1047	0.2388	-0.1361	-0.304	-1.152	0.2141	0.3219	0.09761	-0.0145	-0.2863	0.02857	-0.074	0.3561	-0.9714	0.4005	0.7824	0.263	0.3896	0.1506	-0.3517	0.1506	0.4005	-0.1958	0.516	-0.63305	0.111	0.1255	-0.3959	-0.3219	-0.6897	-0.6666	-0.4344	-0.1203	1.39	0.525145
b0669	b0669	putative_RNA	0.17323	1	0	-0.152	0.3561	-0.1681	-0.3401	-0.5778	0.3448	0.2388	0.1763	0.05658	-0.8625	0.3334	0.1243	0.4751	0.2265	0.1375	1.438	0.3674	0.4114	0.3448	0.04365	0.6415	0.5261	0.0907	1.151	-0.019245	0.2388	0.28765	-0.7131	-0.3401	-0.9434	-0.9159	-0.5995	0.7991	1.541	1.395
b0671	b0671	putative_RNA	0.113481	1	0	0.01436	0.2869	0.2388	0.05658	-0.9434	0.1506	0.3219	0.05658	-0.0145	-0.3401	-0.1844	0.01436	0.1375	0.4114	1.036	0.860192	0.7485	0.8156	0.1763	-0.14482	-0.2345	0.1763	0.00215	0.05658	-0.73305	-0.08927	-0.10045	-0.1047	0.4005	0.2987	-0.3401	-0.3585	0.7655	0.9709	0.263
asnB	b0674	asparagine_synthetase_B	-0.249714	1	0	-0.08927	-0.2863	0.2141	1.245	2.529	-0.1361	0.1243	-0.02915	1.144	2.06	0.6415	0.7398	-0.1361	0.4222	0	0.1506	-0.2515	-0.454	0.08406	-0.06882	-0.152	0.04264	0.41675	0.4005	0.62145	-0.8625	0.8255	0.5656	0.757	0.8156	0.6871	0.5361	0.1375	0.263	0.01436
nagD	b0675	N-acetylglucosamine_metabolism	0.227042	1	0	-0.1844	-0.1361	-0.02915	-0.1047	-0.1844	0.111	0.111	0.07039	0.111	0.1506	0.2869	0.1635	0.3448	0.6415	0.2388	0.5558	0.3448	0.4222	0.05658	-0.23535	0.09761	0.2016	-0.17115	0.2388	-0.3585	0.05658	0.10705	-0.152	0.5558	0.5059	0.08406	0.1635	0.4005	0.585	0.7655
nagC	b0676	transcriptional_repressor_of_nag_(N-acetylglucosamine)_operon	-0.0825932	1	0	-0.2345	0.05658	-0.2176	0.189	0.3561	-0.1047	0.02857	-0.2345	0.2987	0.585	0.8156	0.4542	0.7824	0.4114	0.5261	0.757	0.8797	0.7049	0.05658	-0.39605	-0.2515	0.189	-0.1681	0.275	-0.72505	0.7485	0.43195	-0.2176	-0.1361	-0.02915	-0.2863	-0.5353	0.7312	0.9411	0.9855
nagA	b0677	N-acetylglucosamine-6-phosphate_deacetylase	0.087205	1	0	-0.02915	0.2016	-0.152	0.4647	-0.1361	-0.0145	0.189	-0.02915	0.7824	0.5753	0.5558	0.04264	0.757	0.3219	0.7137	0.9107	0.981466	0.774	0.5558	0.1506	0.4957	0.2987	0.2388	0	-0.889	0.7485	0.37425	-0.0145	-0.2176	0.4647	-0.3401	-0.454	1.263	1.422	1.511
nagB	b0678	glucosamine-6-phosphate_deaminase	0.192319	1	0	0.02857	0	-0.6439	0.3561	-0.8625	0.07039	0.2869	0.05658	0.7312	0.1506	-0.811	-0.1047	0.09761	0.2016	0.7049	0.9336	0.1506	0.7398	0.7398	0.184545	0.3561	0	-0.52185	-0.4739	-0.4843	0.3561	-0.11725	-0.1203	-0.4739	-0.1681	-0.3219	-0.3959	1.646	1.628	1.551
nagE	b0679	PTS_system,_N-acetylglucosamine-specific_enzyme_IIABC	-0.0680015	1	0	0.05658	-0.2176	-0.7859	0.9107	-0.2009	0.1763	0.263	-0.1361	1.39	0.6135	0.1635	0.02857	-0.08927	0.1375	0.4542	0.4854	0.3674	0.05658	0.2265	0.05978	0.3103	-0.1844	-0.2052	-0.6897	-0.3801	0.275	-0.11725	0.2987	-0.08927	0.516	-0.2009	0.1763	0.4751	0.2141	0.9411
glnS	b0680	glutamine_tRNA_synthetase	0.0213907	1	0	0.04264	0.6508	0.3674	-0.2009	-0.4344	0.6041	0.5361	0.5753	0.2141	0.04264	-0.7131	-0.5146	-0.3219	-0.1681	-0.05889	-0.152	0	0.1375	0.3896	-0.13597	-0.1681	0.757	-0.344145	0.9486	-1.198	0.189	0.2925	0.2388	0.2388	-0.3219	-1.089	-1.089	1.183	1.47	1.245
ybfM	b0681	orf,_hypothetical_protein	0.609951	0.2405	-2.05589	-0.5778	-1.396	-1	0.3785	-1.434	-0.9434	-0.6666	-1.152	-0.2009	-0.9434	-0.9434	-0.6666	-0.8365	-0.02915	0.8237	1.104	-0.811	-1	-0.9159	-0.3357	0	-0.7859	0.03353	0.02857	0.43155	-0.1047	-0.18855	0.2141	0.7991	1.915	2.07	1.876	-0.206395	-0.2515	0.1243
ybfN	b0682	orf,_hypothetical_protein	0.365505	0.937625	-0.0929171	-0.02915	-0.4344	0.1506	-0.2176	-0.8625	-0.304	-0.0145	0.6599	-0.811	-0.2009	1.22	0.1763	-0.3401	0.8639	1.77305	1.89304	1.043	0.6415	-0.3219	0.78655	-0.2176	0.275	1.0262	0.4542	0.85105	-0.152	0.08815	0.4751	1.293	0.4957	0.251	0.02857	0.2141	0.5656	0.546
fur	b0683	negative_regulator	0.457911	0.999875	-0.000180348	0.275	0.4005	0.757	0.3896	0.696	0.6781	0.7225	0.774	0.5945	0.9336	-1.252	-0.9159	-0.3585	-0.3219	-0.415	-0.5995	0.08406	-0.04394	0.433	0.43	0.6135	0.696	0.8914	1.118	1.2165	0.856	0.41595	1.678	1.151	1.299	1.007	0.5753	1.322	1.422	1.551
fldA	b0684	flavodoxin_1	0.512846	0.9445	-0.0823773	0.3219	0.84	0.8718	0.2016	0.6229	0.4751	0.7824	0.9709	0.9107	1.138	-0.7612	-0.811	-0.5353	-0.1844	0.08406	0.08406	0.3103	0.5261	0.7824	0.08975	0.7312	1.406	0.6367	2.007	0.7295	1.395	0.773	0.757	1.379	2.111	0.926	0.5945	1.731	2.104	1.623
ybfE	b0685	orf,_hypothetical_protein	0.577402	0.7035	-0.507378	0.275	0.111	0.3103	-0.4739	-0.5995	0.546	0.7655	1.35	-0.05889	0.2388	-0.2345	-0.8625	-0.9159	-0.6897	0.111	-0.9434	-0.1681	0.01436	0.516	0.580695	1.144	1.014	1.7475	1.585	1.9065	0.7908	0.655	0.585	1.124	1	0.4005	0.08406	0.696	1.449	1.595
ybfF	b0686	orf,_hypothetical_protein	0.373016	1	0	0.3785	0.2016	-0.152	0.02857	0.1243	0.04264	0	0.4436	-0.08927	0.6508	-1.515	-0.3959	-0.6897	-0.454	-0.6215	0.09761	-0.074	-0.5353	0.4542	-0.03397	0.04264	0.3219	0.2732	0.5656	0.1888	-0.1047	0.16095	0.2388	0.3448	0.6229	0.6323	0.02857	0.251	0.774	0.4854
seqA	b0687	negative_modulator_of_initiation_of_replication	-0.403832	0.776	-0.365871	0.263	0.1506	0.263	0.1763	-0.3401	0.4114	0.2869	0.251	0.5558	0.2987	-0.02915	-0.1844	-0.3585	0.2141	-0.7859	-0.6215	-0.2863	-0.3401	-0.0145	-0.3542	-0.1047	-0.3401	-0.5881	-0.3219	-0.86275	0.3561	-0.00725	0.2388	0.3334	-0.2176	-0.415	-0.1681	0.08406	0.1506	0.1635
pgm	b0688	phosphoglucomutase	-0.0569346	1	0	0.263	0.3103	0.84	-0.08927	-0.0145	0.2016	0	0.09761	0.3674	-0.05889	-0.454	-0.152	0.2869	-0.1047	-0.4739	-0.2863	0.2141	-0.454	0.1243	0.51075	0.1635	-0.2009	0.8115	-0.02915	0.8065	0.251	-0.1344	0.5361	0.1243	0.1635	-0.7612	-1.059	0.3896	0.8074	0.263
ybfP	b0689	putative_pectinase	0.0718389	1	0	-1	-0.304	-0.2688	-1	-0.3959	-0.6439	-0.3959	-1.69	-0.7859	-0.811	-0.6439	0.07039	-0.1844	-0.4941	-0.8625	-0.2863	-0.5146	-0.05889	0.1506	0.104825	-0.152	-0.3771	0.18855	-0.2515	0.24425	0.2869	0.14935	0.3103	0.04264	0.6415	0.5361	-0.3219	-0.5778	-4.322	-2.474
ybfG	b0690	orf,_hypothetical_protein	-0.100083	1	0	-0.7131	-0.3959	-0.4941	-0.1047	-0.7131	0.02857	-0.02915	0.07039	-0.304	-0.2176	1.367	1.189	1.214	0.4751	1.287	1.339	1.104	0.8237	0.263	0.037115	0.3561	0.3219	0.3662	0.3448	0.1952	0.2265	0.1008	-0.0145	-0.304	-0.4941	-0.3959	-0.4941	-0.6439	-0.4344	-0.454
ybfH	b0691	orf,_hypothetical_protein	-0.18825	1	0	-0.074	0.2869	0.3334	-0.415	-0.6897	-0.3771	-0.2515	-0.152	-0.304	-0.0145	0.926	0.672488	0	-0.2863	3.605	0.7908	1.77	-0.2515	0.3448	0.24475	0.1243	0.4751	0.3359	0.275	0.19088	0.6041	0.0753	0.2869	-0.152	-0.2176	0.08406	-0.1361	-2.943	-4.644	-2.837
potE	b0692	putrescine_transport_protein	0.479066	0.6585	-0.602745	-0.304	-0.3959	-0.2515	-0.1047	0.02857	-0.5146	-0.2688	-0.6439	-0.5778	-0.3585	-0.4941	0.1375	-0.5146	-0.7859	0.01436	-0.4739	-0.2515	-0.5995	0.05658	-0.12242	0.01436	-0.1361	0.19718	0.3103	0.4143	0.433	0.06215	1.287	1.485	0.8319	1.328	0.7655	-0.737	-0.4344	-0.737
speF	b0693	ornithine_decarboxylase_isozyme,_inducible	-0.214174	1	0	0.3219	0.2388	0.1506	-0.1361	-0.2688	-0.2863	-0.05889	-0.2009	-0.5564	-0.737	-0.889	-0.6439	-0.152	-0.2688	0.2987	-0.222057	0.3561	-0.074	0.09761	-0.10443	-0.08927	0.6599	0.1467	0.6781	-0.06015	0.02857	-0.18855	-0.3401	0.275	-0.04394	-0.9714	-0.6215	-3.474	-1.94878	-4.322
kdpE	b0694	regulator_of_kdp_operon_(transcriptional_effector)	0.357591	1	0	0.2987	0.4436	0.1635	0.111	0.2265	-0.1361	-0.08927	0.1635	0.07039	0.275	-0.4941	0.4542	0.3785	-0.7859	-0.1047	-0.3401	0.04264	0.2388	0.2141	0.5821	0.189	0.84	0.72605	1.118	0.7127	0.3896	0.33905	-0.2688	0.07039	0.2388	0.433	-0.5146	0.2265	0.6323	1.077
kdpD	b0695	sensor_for_high-affinity_potassium_transport_system	0.513195	0.96175	-0.0562662	-0.3959	-0.2176	-0.1047	0.08406	0.4751	-0.2863	-0.2176	0.02857	-0.0145	0.275	-0.152	0.2265	-0.08927	0.251	0.4957	0.05658	-0.2009	0.3561	-0.2009	0.2139	0.2388	0.2141	0.21405	0.2987	0.489	-0.2688	0.08175	-0.152	0.696	1.189	1.48	1.356	0.07039	0.669	-0.152
kdpC	b0696	high-affinity_potassium_transport_system	0.438335	0.987875	-0.0175996	-0.4739	-0.1203	-0.074	-0.05889	-0.6215	0	0.2141	0.01436	0.04264	0.04264	0.1635	0.3896	1.444	0.9107	1.496	1.118	0.8718	1.761	0.1763	0.4573	0.5361	0.2016	0.5004	0.251	0.7321	0.05658	0.0753	-0.2345	-0.4344	0.5753	1.454	1.281	0.01436	0.9486	1.47
kdpB	b0697	ATPase_of_high-affinity_potassium_transport_system,_B_chain	0.509655	0.9215	-0.117944	-0.2515	-0.05889	-0.1361	-0.3401	-0.4344	0.111	0.1375	0.1635	-0.05889	-0.304	0.5945	0.8074	-0.3771	1.124	1.501	0.516	0.4957	0.5261	0.251	-0.13077	-0.04394	0.189	0.28785	0.1635	1.1755	0.3448	0.36125	0.4436	0.6229	0.7312	1.546	1.511	-0.3219	0.5558	1.17
kdpA	b0698	ATPase_of_high-affinity_potassium_transport_system,_A_chain	0.501659	0.88175	-0.181558	-0.1361	-0.08927	0.01436	-0.1361	-0.2863	-0.05889	-0.02915	0.275	0.01436	0.05658	0.9782	0.3219	0.3674	1.124	1.227	0.4542	1.021	0.3785	0.3103	0.4841	0.1506	0.3334	0.4905	0.5558	1.246	0.433	0.38275	-0.2009	0.04264	0.5656	1.646	0.7485	0.696	2.901	2.744
ybfA	b0699	orf,_hypothetical_protein	0.0262991	1	0	-0.415	-0.1844	-0.3959	-0.08927	-0.3585	0.3219	0.2869	0.2016	-0.1361	-0.04394	1.257	0.848	0.4114	0.9709	2.789	1.736	2.077	0.848	0.5753	0.48455	0.3674	0.04264	0.67185	0.3219	0.4216	0.2265	0.1194	-0.1203	0.01436	-0.08927	-0.4344	-0.3401	-0.074	0.3674	0.3219
ybfB	b0702	orf,_hypothetical_protein	-0.00444154	1	0	-0.3959	-0.3959	-0.304	0.2016	-0.4941	-0.3585	-0.152	0.1375	-0.1361	-0.454	1.131	1.575	0.757	0.09761	1.183	2.272	2.488	0.8156	0.2987	0.4113	0.6508	-0.04394	0.35175	-0.074	0.5558	0.08406	0.1194	-0.2009	-0.2688	0.2869	-0.415	-0.02915	-0.8365	-0.379541	-0.4941
b0703	b0703	orf,_hypothetical_protein	0.472661	0.846875	-0.239779	0.07039	-0.3771	0	-0.152	0.3448	-1.644	-1.644	-1.515	-1.556	-0.9159	0.189	1.465	0.774	0.3334	0.7398	3.592	1.521	0.926	-0.7131	0.64155	0.3103	0.07039	0.84105	0.696	1.134	0.9855	0.387	-0.7612	-0.3771	1.275	1.485	1.316	-0.1361	0.09761	0.516
ybfC	b0704	orf,_hypothetical_protein	-0.0921641	1	0	-0.2009	-0.2345	-0.3219	-0.1844	-0.4739	-0.2345	-0.1844	-0.1361	-0.3771	-0.2515	1.029	2.995	1.417	0.263	0.9107	2.625	2.573	1.239	0.3674	0.69925	0.3896	0.263	0.915	0.3561	0.95195	0.3448	0.2925	-0.2515	-0.2688	-0.3219	0.3674	-0.1844	-1.786	-1.943	-1.184
ybfL	b0705	putative_receptor_protein	0.384128	0.96025	-0.058518	-0.074	-0.074	-0.152	0.1635	0.546	-0.691779	-0.5778	-0.889	-0.737	-0.3771	0.3103	1.795	1.189	0.433	1.064	3.442	2.485	1.275	0.07039	0.4647	0.4222	-0.02915	0.85105	0.2265	1.182	0.3896	0.1255	-0.2345	0.8074	1.084	1.22	1.281	0.4647	0.696	-0.0145
ybfD	b0706	putative_DNA_ligase	0.377	0.993125	-0.00995278	-0.2345	-0.074	-0.3585	0.111	-0.1844	-0.737	-0.8365	-0.737	-1.252	-1.059	0.8319	2.141	2.094	0.6135	1.521	2.8532	3.543	2.173	0	0.218415	0.189	0.4114	0.31965	1.057	0.8452	0.4854	0.43985	-0.152	0.1243	0.696	0.9782	1.104	0.6599	0.9709	0.50246
ybgA	b0707	orf,_hypothetical_protein	0.112776	1	0	-0.02915	0.05658	-0.1844	-0.1361	0.02857	-0.1047	0.1243	0.05658	-0.074	-0.05889	0.05658	0.669	1.064	0.07039	-0.2009	0.4647	0.3103	0.3674	0.275	0.50585	0.3674	0.7398	0.54255	-0.1203	0.70925	0.04264	0.47055	-0.6897	-0.5995	-0.8625	-0.2515	0.07039	1.176	0.774	0.4854
phrB	b0708	deoxyribodipyrimidine_photolyase_(photoreactivation)	0.609726	0.354625	-1.49563	-0.2515	-0.0145	-0.1681	-0.08927	-0.0145	-0.304	-0.2345	-0.304	-0.6666	-0.9434	0.02857	-0.7859	-0.2176	-0.2176	0.3103	-0.5564	-0.415	-0.304	0.04264	0.058705	0.01436	0.1763	0.08893	0.1763	-0.129895	-0.2009	0.2925	-0.1361	-0.04394	0.7225	0.585	0.1635	0.8319	0.5656	0.6508
ybgH	b0709	putative_transport_protein	0.594496	0.84325	-0.245968	-0.1203	-0.2688	0.2141	-0.05889	0.3219	-0.1203	-0.152	-0.2176	-0.415	-0.2863	-0.0145	-0.1844	0.07039	-0.2863	-0.02915	-0.02915	-0.5353	-0.2345	-0.02915	0.129695	-0.2176	0.2388	0.25075	0.111	0.52605	-0.1203	0.08815	0.01436	0.6415	0.4222	0.9107	0.757	0.5558	0.3896	0.02857
ybgI	b0710	orf,_hypothetical_protein	-0.413012	0.97225	-0.0406008	-0.2009	-0.3771	-0.152	1.064	1.333	0.4751	-0.2176	-0.1047	0.6781	0.7485	0.3674	0.4854	0.9107	0.3674	-0.074	0.3103	0.2141	-0.3219	0.1635	0.056315	-0.08927	-0.4941	0.19535	-0.5146	0.13745	-1.184	-0.626	-0.3959	-0.2863	-0.2176	0.3334	-0.1844	-0.02915	0.275	1.05
ybgJ	b0711	putative_carboxylase	0.0278875	1	0	0	-0.2688	-0.0145	0.3219	0.7991	-0.1203	-0.152	-0.6897	0.2141	0.1763	0.7312	0.5656	-0.02915	0.6229	0.2016	0.3103	0.1506	-0.2515	0.4751	0.09662	-0.2009	0.2869	0.027455	-0.04394	0.2016	-0.04394	0.1008	0.5753	0.7655	0.774	1.595	0.6781	-0.811	-0.5146	-0.5353
ybgK	b0712	putative_carboxylase	-0.275798	1	0	-0.02915	-0.2176	-0.454	0.5261	0.5656	0.05658	-0.4941	-0.2863	0.3448	0.2869	0.585	0.926	0.6041	0.8319	0.09761	0.6135	0.7485	-0.304	0.04264	-0.9434	-0.8365	-0.3585	-0.94365	-0.1047	-0.54585	-0.737	-0.29975	-0.1844	-0.05889	0.7225	0.7655	1.064	-0.1681	-0.05889	-0.1681
ybgL	b0713	putative_lactam_utilization_protein	0.300606	1	0	-0.2345	-0.2345	0.669	0.5656	0.263	-0.4344	-0.2863	-0.2345	-0.3959	-0.384854	0.6135	0.7485	0.5558	0.263	0.07039	0.669	0.04264	-0.1361	0.3219	-0.29975	0.2388	0.5656	0.89795	0.4542	0.5361	0.3785	-0.014575	0.7655	0.669	0.8797	0.8718	0.6871	-0.2345	-0.074	-0.04394
nei	b0714	endonuclease_VIII_and_DNA_N-glycosylase_with_an_AP_lyase_activity	0.207099	1	0	-0.0145	-0.04394	-0.3401	0.2265	-0.02915	-0.3959	-0.7131	-0.7131	-0.4739	-0.9434	-1.089	0.2016	0.251	-0.737	-0.074	-0.1361	0.01436	-0.1681	0.09761	-0.407	-0.0145	-0.02915	-0.217995	-0.074	-0.32915	-0.6215	-0.2075	-0.02915	-0.2345	-0.0145	-0.1361	-0.2345	0.01436	-0.1844	-0.3959
abrB	b0715	putative_transport_protein	0.345098	1	0	-0.2688	-0.2863	-0.3771	-0.1203	0.1243	-0.6897	-0.737	-0.5564	-0.9159	-1.152	0.585	-0.2515	0.9336	0.7908	-1.396	0.07039	1.227	0.1243	-0.1047	0.0802	0.4222	-0.02915	0.3025	0.1243	0.3099	-0.737	-0.00725	-0.2345	-0.2688	0.5945	0.6871	0.3561	0.07039	0.3561	0.6323
ybgO	b0716	orf,_hypothetical_protein	0.378682	0.999875	-0.000180348	-0.304	-0.08927	0.04264	-1.252	0.09761	-1.218	-0.8625	-1.029	-0.9159	-1.12	-0.02915	0.6599	0.275	0.111	-0.5146	0.07039	0.08406	-0.3401	-0.3219	0.44885	0.5753	-0.02915	0.57325	-0.05889	0.58395	0.1763	0.08815	0.4005	0.6229	0.8639	1.22	1.787	-0.6215	-0.5995	-2.059
ybgP	b0717	putative_chaperone	0.304654	1	0	-0.3585	-0.04394	-0.454	-0.5146	-0.05889	-0.2345	-0.4344	-0.9434	-0.1047	-0.8625	0.4647	1.057	-0.2009	0.2869	0.3785	0.7049	0.6041	0.433	0.263	0.2987	0.3103	0.4222	0.1315	0.1506	0.11733	-0.1203	0.348	-0.6439	-0.2688	-0.1681	0.1506	0.4647	0.251	-0.1361	-0.3219
ybgQ	b0718	putative_outer_membrane_protein	0.534015	0.164375	-2.60494	-0.1047	-1.286	0.3334	-0.05889	0	-0.5146	-0.5778	-0.1844	-0.415	-0.4739	-0.4941	-0.3959	0.1375	0.1506	3.322	1.09897	0.09761	0.4222	0.2016	-0.49425	-0.4344	0.6135	-0.368	0.546	-0.368	1.449	1.0945	0.5261	0.6041	1.683	2.263	1.77	0.01436	1.029	0.2987
ybgD	b0719	putative_fimbrial-like_protein	0.487899	0.84825	-0.237439	0.111	-0.8365	0.5361	0.7049	1.322	0.02857	0.4436	0.1506	0.2265	0.4114	-1.12	0.7312	0.1763	0.6871	0.7991	-0.3585	1.39	1.144	0.6041	0.58935	0.4854	0.3219	0.40035	1.39	0.74075	3.513	1.8935	1.293	0.433	2.406	2.96	2.118	0.1375	0.7485	-0.0145
gltA	b0720	citrate_synthase	-0.290027	1	0	2.163	2.064	1.438	4.233	4.299	1.718	2.376	2.37	4.333	4.218	-1.059	-0.5564	0.4005	0.8074	-2.322	-1.737	-0.3585	0.3896	1.511	1.2785	1.454	1.646	0.56703	1.183	0.6599	4.764	2.3665	0.4854	0.3561	1.356	1.257	1.021	0.9635	0.433	0.4114
sdhD	b0722	succinate_dehydrogenase,_hydrophobic_subunit	-0.313692	1	0	1.077	1.043	1.17	1.967	1.531	1.064	1.245	1.604	1.852	1.714	-1.218	-1.474	-0.04394	-0.2688	-1.69	-0.9434	-0.5353	0.7485	1.195	0.0128	0.3103	0.7485	-1.976	0.2265	-2.186	3.409	1.529	0.5558	-0.0145	-1.029	-0.1681	-0.5353	-0.0145	0.02857	0.01436
sdhA	b0723	succinate_dehydrogenase,_flavoprotein_subunit	-0.232677	1	0	1.485	1.373	1.245	2.339	1.832	1.144	1.459	1.516	1.807	1.714	-1.943	-2.184	-1.644	0.6041	-1.786	-2.474	-1.152	0.848	1.433	0.3285	0.6781	1.345	-1.29345	0.6229	-2.396	3.287	1.637	0.9709	-0.02915	-1.286	-0.2345	-0.5353	0.2869	0.3674	-0.2345
sdhB	b0724	succinate_dehydrogenase,_iron_sulfur_protein	-0.254154	1	0	1.091	1.091	0.6781	1.903	1.333	0.8237	1.293	0.9635	1.328	1.17	-0.5146	-0.3401	-0.6215	-0.7131	-0.7859	-1.089	-0.3771	0.7398	1.227	0.4417	0.9486	0.848	-0.47852	0.08406	-0.91695	2.674	1.337	0.546	0.01436	-0.4739	-0.415	-0.4941	0.2987	0.2141	0.1375
b0725	b0725	orf,_hypothetical_protein	0.0526825	1	0	0.9411	0.757	0.696	0.669	0.6599	0.4751	0.09761	0.4957	0.926	0.903	-1.515	-1.434	-0.9434	0.6781	-1.786	-1.943	-1.218	0.848	1.014	0.4698	0.2987	0.9107	0.2388	0.251	0.4793	1.744	0.9495	0.2987	0.09761	-0.4941	-0.3959	-0.7131	1.05	0.9709	1
sucA	b0726	2-oxoglutarate_dehydrogenase_(decarboxylase_component)	-0.105977	1	0	1.811	1.937	1.417	1.832	1.852	0.6229	0.3896	0.263	1.31	1.098	-1.434	-2.396	-1.252	0.5361	-1.286	-2.184	-1	0.7225	1.263	0.9137	1.208	1.316	0.0778	0.8953	-1.2615	1.949	1.142	0.3674	0.6041	-0.02915	-1.12	-1.69	1.293	1.395	1.05
sucB	b0727	2-oxoglutarate_dehydrogenase_(dihydrolipoyltranssuccinase_E2_component)	-0.0255272	1	0	1.293	1.705	1.057	1.956	1.66	0.7485	0.3785	0.4114	0.926	0.7485	-0.889	-1.599	-1.286	0.09761	-0.2009	-1.358	-0.9714	0.4647	0.757	0.6847	0.7225	1.214	0.627785	0.263	-0.569	1.345	0.8975	0.5558	0.8953	0.5059	-1	-1	1.47	1.521	1.614
sucC	b0728	succinyl-CoA_synthetase,_beta_subunit	-0.14333	1	0	1.566	2.141	1.064	2.592	2.254	0.7824	0.263	0.4005	0.9782	1.057	-0.737	-1.252	-0.9714	-0.02915	0.1763	-1.12	-0.415	0.6599	1.043	0.89915	1.064	1.138	0.6352	0.84	-0.321	1.091	0.859	0.2141	0.4751	0.3103	-1.252	-1.737	1.511	1.799	1.516
sucD	b0729	succinyl-CoA_synthetase,_alpha_subunit	-0.113665	1	0	1.124	1.803	0.7824	2.163	1.824	0.7485	0.3334	0.111	0.6781	0.7398	-0.5995	-0.8365	-0.6666	0.08406	0.3896	-0.811	-0.3959	0.5361	0.6323	0.8517	0.6781	0.848	0.88185	0.2141	0.0106	0.7398	0.7055	-0.02915	0	-0.304	-0.811	-1	1.485	1.66	1.674
farR	b0730	transcriptional_regulator_of_succinylCoA_synthetase_operon	-0.3743	1	0	-0.074	-0.02915	0.04264	0.1375	-1.089	0.2388	0.02857	-0.1681	0.251	0.111	0.1375	-0.1047	0.05658	0.3334	0.275	0.2141	-0.05889	0	0.05658	-0.5575	-0.3771	0.189	-0.3586	-0.3585	-0.44825	0.111	0	-0.08927	-0.04394	-0.2688	-0.1361	-0.05889	-0.5146	-0.889	-1.98669
hrsA	b0731	protein_modification_enzyme,_induction_of_ompC	0.468496	0.7525	-0.410237	-0.3401	-0.304	-0.1844	0	0.01436	0.2869	0	0.1506	0.263	0.2016	-0.7131	-0.08927	0.6599	0.3219	1.057	0.9561	0.5059	0.5558	0.4222	0.28998	0.546	0.2869	0.4009	-0.05889	0.53605	0.2265	0.0555	0.3219	0.4436	1.057	1.888	1.696	-0.119248	-0.454	0.1375
cydA	b0733	cytochrome_d_terminal_oxidase,_polypeptide_subunit_I	0.256501	1	0	-0.9714	-1.152	-2.184	-3.059	-3.184	-0.2688	-1.029	-1.644	-2.396	-2.644	1.021	0.9928	0.04264	-0.08927	1.57	1.293	0.7312	-0.1047	0.275	-0.7748	-0.5995	0.07039	-0.76765	-1.12	-1.1117	-1.889	-1.5295	0.5753	0.8319	0.1635	-0.5146	-1.556	0.02857	-0.3585	-0.3401
cydB	b0734	cytochrome_d_terminal_oxidase_polypeptide_subunit_II	0.228094	1	0	-1.12	-1.515	-2.396	-2.837	-3.059	-0.02915	-0.811	-1.515	-2.059	-2.252	1.214	0.7824	0.263	0.02857	1.511	1.157	0.6415	-0.08927	0.111	-0.46675	-0.1203	-0.04394	-0.76455	-0.9714	-0.99125	-2.474	-1.661	0.1763	0.1375	0.02857	-0.6666	-0.9159	0.02857	-0.2863	-0.3585
ybgE	b0735	orf,_hypothetical_protein	0.381942	0.931375	-0.102566	-0.9714	-0.7131	-1.837	-3.474	-3.837	-0.2515	-0.9159	-1.69	-2.322	-2.322	0.516	-0.074	-0.6897	0	1.07	0.044153	0.757	0.263	-0.2688	-0.1088	0.251	-0.2515	0.11553	-1.286	0.090695	-1.889	-1.092	0.7137	-0.4941	0	-0.9159	-1.286	0.4114	-0.02915	-0.737
ybgC	b0736	orf,_hypothetical_protein	-0.485573	0.322	-1.63487	0.05658	0.01436	-0.02915	-0.6215	-0.7859	0.1243	0.01436	0.1635	-0.2688	-0.2345	-0.1047	-0.454	-0.811	0.5261	-1.515	-1.889	-0.7612	-0.4941	-0.7131	-1.0002	-1.089	-0.7612	-0.4437	-0.1681	-0.20122	-0.811	-0.152	-0.3771	-0.5353	-0.2515	-0.454	-0.6439	-1.556	-1.837	-2.837
tolQ	b0737	inner_membrane_protein,_membrane-spanning,_maintains_integrity_of_cell_envelope;_tolerance_to_group_A_colicins	-0.535369	0.134125	-2.89835	-0.3771	0.1506	-0.02915	-0.4344	-0.737	0.05658	0.05658	0.07039	-0.2863	-0.2515	0.04264	-0.4941	0.09761	-0.04394	-1.474	-1.396	-0.811	-0.7612	-0.5353	-0.2586	-0.889	-0.7859	-0.75035	-0.415	-0.7861	-0.8625	-0.34485	-0.3959	-0.5778	0.111	-0.2345	-0.5146	-1.69	-1.943	-2.737
tolR	b0738	putative_inner_membrane_protein,_involved_in_the_tonB-independent_uptake_of_group_A_colicins	-0.749392	0.000125	-12.9658	-0.2009	0.263	0.2141	-0.5778	-0.6666	-0.08927	-0.1681	-0.1203	-0.3959	-0.3771	0.04264	-0.3959	-0.1203	-0.304	-1.252	-1.474	-0.6666	-0.415	-1.059	-1.4745	-1.152	-1.599	-1.1815	-0.4344	-1.12	-1.943	-0.576	-1	-1.252	-0.3959	-1.252	-1.396	-1.515	-2.252	-2.474
tolA	b0739	membrane_spanning_protein,_required_for_outer_membrane_integrity	-0.563864	0.002	-8.96578	0.01436	0.1763	0.1763	-0.3771	-0.6897	-0.04394	-0.2515	0	-0.5564	-0.3959	-0.9159	-0.1047	-0.2009	-0.05889	-1.644	-1.889	-0.9434	-0.9714	-1	-2.253	-2.396	-1.556	-1.5615	-0.6666	-1.4785	-2.252	-1.06	-1.152	-1.089	-0.1681	-0.3585	-0.152	-1.286	-1.889	-0.5564
tolB	b0740	periplasmic_protein_involved_in_the_tonb-independent_uptake_of_group_A_colicins	-0.732339	0.004625	-7.75633	0.2388	0.433	0.1506	-0.074	0.02857	-0.02915	0.02857	-0.02915	0.04264	0.1506	-0.5564	-0.415	0.05658	-0.074	-0.3585	-0.9159	-0.5778	-0.4941	0.4854	-1.515	-1.059	-0.152	-1.572	-0.5778	-1.5475	-1.556	-0.8685	-1.12	-1.556	-1.029	-1.786	-1.943	0.1506	-0.4941	-0.5146
pal	b0741	peptidoglycan-associated_lipoprotein	-0.611638	0.320625	-1.64104	0.3448	0.7137	0.6599	0.2265	0.5261	0.5945	0.3674	0.5656	0.3561	0.6135	-0.7859	-0.454	-0.2176	-0.0145	-0.1681	-0.9714	-0.6897	-0.2515	0.6323	-0.41555	-0.1681	0.111	-0.6987	-0.4344	-0.94575	-1	-0.717	0.05658	-0.152	-0.3585	-1.184	-1.556	0.09761	0.3561	-0.1203
ybgF	b0742	orf,_hypothetical_protein	-0.666716	0.144125	-2.79461	0.5059	0.5361	0.3103	0	0.01436	0.09761	-0.0145	0.07039	-0.101682	0.07039	-1.152	-0.8625	0.02857	-0.08927	-0.5564	-1.786	-0.415	-0.3219	0.263	-0.73695	-0.7859	-0.3959	-1.4255	-0.6439	-1.8375	-1.434	-0.9715	-0.1681	-0.889	-0.9434	-1.943	-2.644	-0.2176	-0.1361	-0.889
nadA	b0750	quinolinate_synthetase,_A_protein	-0.327484	1	0	-0.2176	-0.1047	0.2388	0.05658	0.4222	0.07039	-0.1203	-0.1844	-0.0145	0.3103	-0.3219	0.1763	0.09761	0.04264	0.09761	-0.3401	-0.7131	-1.12	0.5558	-0.8625	-0.6897	0.2016	-0.4941	-0.2688	-0.2009	0.3448	-0.076	-0.02915	0.6599	0	0.4222	0.6041	-1.599	-1.737	-4.322
pnuC	b0751	required_for_NMN_transport	-0.115788	1	0	0.1243	-0.415	0.1506	0.4005	0.7824	-0.4344	0.1375	-0.1047	-0.1203	0.3103	-0.4344	0.2016	-0.074	0.4222	0.4222	-1.059	-0.5995	-0.454	0.08406	0.2016	-0.1844	0.7312	0.28095	-0.0145	0.3141	0.8156	0.3699	1.021	0.2987	0.2016	0	0.04264	-2.184	-2.252	0.04264
ybgR	b0752	putative_transport_system_permease_protein	0.279223	1	0	-0.05889	-0.811	0.1375	-0.02915	0.6599	-1	-0.5995	-0.6439	-0.3401	-0.3401	-0.7612	0.263	-0.454	0.2141	0.6871	-1.089	-0.7131	-0.1203	-1.943	-0.02197	0.3334	-0.0145	0.026055	-0.074	0.1692	-0.3585	0.04203	1.669	0.6323	1.832	1.214	0.9928	-1.089	-2.396	1.782
b0753	b0753	putative_homeobox_protein	0.107301	1	0	-0.4739	-0.8365	0	-0.2515	1.208	-0.811	-0.304	-0.4739	-0.3771	-0.152	0.2141	0.6415	-0.3959	-0.2863	2.345	-0.3771	-0.4739	-0.4344	0.04264	0.30955	0.1243	0.02857	0.11078	0.01436	0.29475	0	-0.31075	0.7225	0.263	0.04264	-0.1844	-0.5353	0.3219	0.7225	-0.6666
aroG	b0754	3-deoxy-D-arabinoheptulosonate-7-phosphate_synthase_(DAHP_synthetase,_phenylalanine_repressible)	-0.247485	1	0	0.01436	-0.2345	-0.2515	0.8074	1.251	-0.2009	-0.415	-0.5146	-0.2009	0.1635	-0.5146	-0.3771	-0.6439	-0.3219	-1.599	-1.358	-1.786	-2	-0.1361	-0.1844	-0.3585	-0.9714	-0.2971	-0.889	-0.11308	-0.3401	-0.34485	0.9486	0.9184	0.6229	0.8074	0.9928	-1.786	-2.644	-3.837
gpmA	b0755	phosphoglyceromutase_1	-0.719176	0.008125	-6.94342	0.6781	0.7225	0.3561	0.4647	0.9855	0.3674	0.1375	0	0.1243	0.1506	-0.7859	-0.5353	0.111	0.02857	-1.029	-1.358	-1.358	-2.184	0.3785	-0.32647	-0.6439	-0.1203	-1.0145	-0.5353	-1.52	-1.12	-0.4857	0.3674	-0.4941	-0.3219	-0.8365	-1.029	-0.8365	-1.184	-1.556
galM	b0756	galactose-1-epimerase_(mutarotase)	-0.293428	1	0	0.2265	0.3674	-0.2688	0.3334	-0.02915	0.3785	0.05658	0.04264	0.4222	0	-0.1047	0.02857	0.4542	-0.4941	0.5059	-0.5146	0.251	0.516	0.07039	-0.145085	0.08406	-0.0145	-0.27755	-0.737	-0.34425	0.1506	-0.037	-0.1361	-0.1681	0.2869	-0.3585	-0.8625	0.8319	0.07039	-0.1361
galK	b0757	galactokinase	-0.319928	1	0	0.5558	0.5753	0.111	0.3334	0.09761	0.6229	0.1243	0.2016	0.7908	0.2388	0.09761	-0.1047	0.263	-0.1203	1.922	1.09456	1.491	0.3561	0.3448	0.4572	0.7049	0.2265	0.28645	0.189	0.45935	0.4542	-0.029445	-0.1844	-0.2688	-0.2176	-1.089	-1.396	-0.3771	-0.2009	-0.5778
galT	b0758	galactose-1-phosphate_uridylyltransferase	0.499298	0.663875	-0.591016	0.9336	0.251	-0.304	0.433	-1.286	0.1506	0.189	-0.1203	0.546	-0.5995	-0.7612	-0.6215	-1	-1.218	-0.1361	-0.04394	0.8319	0.5059	1.064	0.60665	0.669	0.6135	0	0.01436	0.20155	1.787	0.18925	0.02857	0.1506	0.3896	-0.04394	-0.02915	1.401	1.401	0.903
galE	b0759	UDP-galactose-4-epimerase	0.34603	0.82775	-0.272733	-0.074	-0.08927	-0.3959	0.07039	-1.599	0.5059	0.4647	0.2388	0.7049	-0.5564	-0.415	-0.737	-0.4739	-0.0145	0.111	0.5945	0.8074	1.157	1.428	1.02585	1.029	0.856	-0.036545	0.2265	0.06215	2.516	0.30205	0.3334	-0.3219	0.1506	-0.3585	-0.6897	1.157	0.6599	0.02857
modF	b0760	ATP-binding_component_of_molybdate_transport_system	-0.523888	0.522625	-0.936152	-0.7859	-0.1844	-0.3585	0.09761	0.856	-0.3401	-0.2515	-0.1844	0.433	0.6508	-0.3219	0.111	0.4751	0.111	-0.454	0.111	0.01436	-0.074	-0.5995	-0.73615	-0.6897	-0.5995	-0.60215	-0.5778	-0.82375	0.09761	-0.16095	-1.059	-0.9434	-0.7612	-0.2345	0.1243	-2.184	-1.69	-2.556
modE	b0761	molybdate_uptake_regulatory_protein	-0.328718	0.9965	-0.00505829	-0.074	0.3219	0.1635	0.1635	-0.02915	0.1506	0.2388	0.2265	0.275	0.3334	0.5558	-0.2688	-0.1203	-0.0145	-0.304	-0.3771	-0.2688	-0.3771	-0.1361	-0.6785	-0.6215	-0.2688	-0.544	-0.3585	-0.408	0.2141	0.06875	0.251	0.8875	0.6415	0.7908	0.251	-0.6666	-1.059	-1.889
b0762	b0762	orf,_hypothetical_protein	-0.297121	1	0	0.1635	0.3448	-0.074	0.275	0.02857	0.9928	0.251	0.3103	0.2016	2.441	0.249728	0.2141	-0.8625	0.364815	0.696	1.151	0.269374	0.8797	0.2388	0.2353	-0.0145	0	0.73725	0.8074	0.634	0.05658	-0.029445	-2	1.057	-0.3771	-0.0145	-0.9434	-3.322	-2.322	-1.69019
modA	b0763	molybdate-binding_periplasmic_protein;_permease	-0.539359	0.088	-3.50635	0.1635	0.04264	-0.152	0.3103	0.2016	0.3674	0.251	-0.0145	0.3219	-0.1681	0.4647	0.01436	-0.2515	-0.4739	-0.2863	-0.811	-1.218	-1.644	-0.3401	-0.5477	-0.415	-1.029	-0.13068	-1.12	-0.133	-0.737	-0.717	-0.454	-0.0145	0.669	-0.074	0.111	-0.9159	-1.358	-1.943
modB	b0764	molybdate_transport_permease_protein	-0.439957	0.6385	-0.647241	-0.2515	-0.2863	-0.3401	0.2388	0.189	0.1375	-0.1203	-0.3401	-0.04394	-0.3401	0.3103	0.05658	-0.05889	-0.5995	-0.02915	-0.6897	-0.8625	-0.9714	-0.4739	-0.85655	-0.8365	-1.286	-0.3517	-0.6666	0.03423	-0.4941	-0.24705	-0.2515	-0.415	0.4005	0.433	-0.4344	-0.9159	-1.396	-1.474
modC	b0765	ATP-binding_component_of_molybdate_transport	-0.338859	0.9965	-0.00505829	-0.2863	-0.02915	-0.415	0.111	0.08406	-0.0145	-0.1047	-0.1203	-0.3219	-0.5995	0.3103	0.263	0.433	0.04264	0.1243	-0.304	-0.4344	-0.4941	-0.3585	-1.00245	-0.5564	-1.059	-0.4171	-0.889	-0.172595	-0.5353	-0.32195	-0.1203	-0.2688	1.029	0.669	0.1243	-1.029	-1.599	-1.737
ybhA	b0766	putative_phosphatase	-0.307495	0.994125	-0.00850083	0.1506	0.3219	-0.08927	-0.2863	-0.4344	-0.2688	-0.304	0	-0.2688	-0.5353	-0.1681	-0.6666	-0.3219	-0.3959	-1.12	-0.737	-0.1047	-0.02915	-0.4739	-0.9423	-0.9434	-1.434	-1.0295	-0.9714	-1.0002	-0.5146	-0.31075	-0.5146	-0.062126	0.6041	0.4005	0.3219	-1.152	-1.358	-2.252
ybhE	b0767	putative_isomerase	-0.113131	1	0	0.2016	0.09761	-0.454	0.05658	0.07039	-0.1203	-0.2176	-0.4344	-0.04394	0.111	-1	-0.074	0.1243	-0.4739	-0.2176	-0.61112	0.4005	-0.5778	0.1506	-0.243015	0.07039	-0.02915	-0.13615	-0.2345	-0.1845	-0.5564	-0.4857	-0.5995	-0.1681	-0.4344	-0.5353	-0.889	0.3674	0.6508	0.2987
ybhD	b0768	putative_transcriptional_regulator_LYSR-type	0.254903	1	0	0.09761	0.1375	-0.04394	0.5361	0.7225	-0.6215	-0.3585	-0.6666	-0.1681	-0.04394	0	0.696	1.799	0.5656	1.22	0.04264	1.043	1.014	0.433	-0.4857	0.005092	0.6508	-0.4857	0.7137	-0.4857	0.757	0.26805	-0.05889	0.4436	1.057	0.6599	0.7655	0.8237	1.227	0.9928
ybhH	b0769	orf,_hypothetical_protein	0.623946	0.04825	-4.37333	-0.5146	-0.2688	-0.2176	-0.4941	-0.04394	-0.889	-0.2009	-3.644	-1.286	-1.396	0.3448	1.48971	-0.3219	-0.889	1.828	1.27047	1.459	0.5261	0.516	0.67745	0.2869	0.6229	0.7068	0	0.7513	0.4751	0.34355	1.642	3.142	1.417	1.239	0.84	1.727	1.84	0.5753
ybhI	b0770	putative_membrane_pump_protein	0.28556	1	0	0.08406	-0.1361	0.111	-0.04394	-0.02915	-0.7612	-0.9714	-0.4344	-0.6897	-0.1203	0	0.84	0.4957	0.6041	0.2141	1.46073	0.9709	0.2388	-0.152	0.3593	0.1506	0.111	0.5456	0.3219	0.5998	0.05658	-0.05235	-0.3585	0.6041	0.7908	1.189	1.057	-0.7131	-0.737	-0.6897
ybhJ	b0771	putative_enzyme	-0.0198165	1	0	0.1243	0.09761	-0.1203	0.1635	-0.2515	-0.318049	-0.6439	-0.6897	-0.737	-0.6666	-0.7131	2.138	1.727	-0.737	-3.837	1.438	0.3334	0.5059	-0.2863	0.82965	0.2388	0.2869	0.6386	0.6041	0.7936	0.3785	0	-0.9714	-2.474	0.08406	-0.415	-0.2515	-2.322	-0.2345	-0.04394
ybhC	b0772	putative_pectinesterase	-0.700088	0.036375	-4.78091	0.08406	0.1763	-0.152	-0.5146	-1.218	-0.02915	-0.1203	-0.0145	-0.2345	-0.415	0.6415	0.05658	0.04264	0.696	-0.415	-0.8625	-0.3219	-0.2515	-0.2515	-1.20925	-1.089	-1.218	-1.4785	-1.515	-1.948	-0.6897	-0.5	-0.3219	-0.1844	-0.737	-0.9434	-0.9159	-1.152	-1.515	-2
ybhB	b0773	orf,_hypothetical_protein	-0.124086	1	0	-0.3771	-0.304	-0.5353	0.04264	-0.08927	0.2016	0.251	0.1506	0.2388	0.2388	1.036	0.3674	0.5261	1.384	0.6323	0.8639	0.7908	1	0.4751	0.6212	0.4222	0.3896	0.7922	-0.1361	0.51475	0.3219	0.2218	0.111	-0.3585	-0.2515	-0.2176	0.2388	-0.4344	-0.3219	-0.889
bioA	b0774	7,8-diaminopelargonic_acid_synthetase	0.0230522	1	0	-0.2515	-0.5353	-0.1047	-0.3771	0.04264	-0.1203	0.01436	0.111	-0.2009	0.3219	-0.6897	-0.5353	-0.2863	-0.3401	-0.2863	-0.454	-0.3219	-0.0145	0.3334	-0.3516	-0.2009	-0.2515	-0.2515	0.2016	-0.2515	0.7312	0.48545	0.3103	-0.2176	0.05658	0.433	0.4222	0.111	-1.059	-2.22584
bioB	b0775	biotin_synthesis,_sulfur_insertion?	-0.2949	1	0	-0.1203	-0.074	0.1763	-0.2515	0.1635	0.01436	-0.02915	-0.1361	0.2016	0.4957	-0.1681	-0.074	0.1763	0.01436	-0.1361	-0.7131	-0.1361	0.263	0.02857	-0.0145	0.04264	0.2016	-0.559075	0.1763	-0.9434	0.4542	0.5	-0.1844	0.1506	-0.0145	-0.1361	0.2265	-0.5564	-1.515	-1.396
bioF	b0776	8-amino-7-oxononanoate_synthase	0.373665	1	0	-0.1681	-0.5995	0.189	0.4114	0.3219	0	0.111	0.263	0.2987	0.2388	-0.6897	-0.2345	-0.2345	0.4751	0.7137	-0.1844	0.111	0.2016	0.111	-0.28805	-0.3771	0.3334	-0.03103	0.02857	-0.02197	0.1635	0.23755	0.3103	-0.2688	1.07	0.8639	1.417	1.043	-0.074	1.322
bioC	b0777	biotin_biosynthesis;_reaction_prior_to_pimeloyl_CoA	-0.222981	1	0	-0.074	-0.415	0.09761	-0.1844	0.2987	-0.05889	0.1635	0.111	0.3219	0.2141	-0.5564	0.04264	1.655	0.241702	0.192656	0.576399	0.110255	-1	0.4751	0.05745	-0.3219	0.4751	0.0753	0.2016	-0.08212	0.2869	0.30205	0.07039	0.3219	-0.1844	0.433	0.4854	-1.09087	-0.6666	-1.56661
bioD	b0778	dethiobiotin_synthetase	0.541127	0.380375	-1.39451	-0.1203	-0.6897	0.546	0.3334	-0.2009	-0.304	-0.5146	-0.304	0.02857	-0.1681	-0.6439	-0.152	-0.6897	-0.4344	0.696	-0.009705	0.1506	0.1243	-0.05889	0.2165	-0.1203	0.2265	0.15705	0.433	0.2383	0.8237	0.4964	0.9184	1.091	0.2869	0.9486	0.9184	-0.7612	-0.2515	-0.2009
uvrB	b0779	DNA_repair;_excision_nuclease_subunit_B	0.532941	0.96025	-0.058518	0.2141	0.4436	1.118	1.17	1.604	0.3674	0.7991	1.595	1.47	1.722	-0.074	-0.05889	-0.5146	-0.1681	0.3561	0.02857	0.2869	0.6781	0.5656	0.68365	0.774	2.195	2.0065	3.181	3.078	2.639	1.8875	0.9336	1.444	3.674	3.319	2.858	0.9561	0.7991	0.7824
ybhK	b0780	putative_structural_protein	0.419209	1	0	-0.1844	0.08406	0.3896	0.08406	0.8156	-0.0145	0.09761	0.5558	0.1243	0.516	0.263	0.2016	0.4222	0.2141	-0.3959	-0.5353	-0.454	-0.3771	-0.1681	0.05745	-0.1844	0.9486	1.1889	2.66	2.4005	1.35	1.2595	0.1506	1.151	3.381	3.707	3.07	0.111	-0.2176	-0.7612
moaA	b0781	molybdopterin_biosynthesis,_protein_A	-0.540793	0.094875	-3.39783	0.3785	0.4005	0.4222	0.3448	0.903	-0.3585	-0.304	-0.08927	-0.02915	0.2265	-0.454	-0.3219	0.263	-0.1047	-0.9714	-0.454	-0.02915	-0.5564	-1.644	-1.4555	-1.737	-1.599	-1.0457	-1.059	-0.29975	-1.322	-0.5445	0.111	-1.059	0.5361	0.1763	0.251	-2.059	-1.99297	-3.474
moaB	b0782	molybdopterin_biosynthesis,_protein_B	-0.581189	0.460375	-1.11912	0.05658	0.2265	0.189	0.3334	0.7908	-0.3219	-0.2688	-0.4739	-0.074	-0.2176	0.3674	0.6135	0.7398	-0.3771	0.2869	-0.2345	0.3674	0.251	-0.4739	-0.67815	-0.6439	-1.434	-0.6215	-1.322	-0.15377	-1.556	-0.7575	-0.1361	-0.3585	0.09761	-0.1844	-0.4739	-0.4344	-0.7859	-2.059
moaC	b0783	molybdopterin_biosynthesis,_protein_C	-0.543432	0.50075	-0.997838	0.2388	0.433	0.263	0.05658	0.6229	-0.5564	-0.5778	-0.3771	-0.304	-0.4344	-0.6439	-0.2515	-0.1361	0.2141	0.2016	-0.5778	-0.05889	-0.1361	-0.1203	-0.4442	-0.6439	-1.69	-0.304	-1.515	-0.0145	-0.8625	-0.5445	-1.059	-0.6897	-0.3959	-0.7612	-0.9434	-2.737	-2.08538	-2.059
moaD	b0784	molybdopterin_biosynthesis	-0.257307	1	0	0.263	0.3896	0.02857	0.08406	0.111	-0.304	-0.1844	-0.4739	-0.2688	-0.2688	-0.6897	0.7137	-0.7131	-0.6897	0.433	0.3219	0.6041	0.2016	-0.0145	-0.60215	-0.3771	-0.3219	-0.05575	-0.7859	-0.4706	-0.1361	-0.35655	-0.1203	-0.3585	-0.2009	-0.304	-0.2515	-4.644	-1.40317	-2.01865
moaE	b0785	molybdopterin_converting_factor,_subunit_2	-0.548595	0.722125	-0.46968	-0.3771	0.1375	-0.1361	0.3896	0.433	-0.2176	-0.454	-0.415	-0.2345	-0.3959	0.1375	0.1635	0.6135	1.077	0.4222	0.1243	0.3448	0.6323	-0.074	-0.94795	-1	-0.6897	-0.92245	-1.644	-0.6783	0	-0.7995	-0.6439	-0.6666	-0.4739	-0.304	-0.2515	-1.69	-1.396	-2.474
ybhL	b0786	orf,_hypothetical_protein	-0.0432259	1	0	-0.5564	-0.2863	-0.05889	-0.2688	0.3785	0.09761	-0.2009	-0.2345	-0.08927	-0.1844	0.4114	0.8237	1.05	0.5558	0.1763	0.111	0.2141	0.2265	0.2869	0.54095	0.1763	0.01436	0.6643	-0.3401	0.6624	-0.6439	-0.56	-0.304	-0.05889	0.4222	1.007	0.9782	-0.2345	-0.7612	-1.184
ybhM	b0787	orf,_hypothetical_protein	0.283529	0.999	-0.00144342	-0.5146	-0.3959	0	-0.2345	-0.1844	-0.811	-0.3585	-0.5564	-1.218	-0.8365	1.151	1.848	-0.05889	0.5059	1.411	1.057	1.836	1.036	0.2388	0.4895	0.3448	0.585	0.53565	0.2869	0.5255	0.2141	0.38275	0.856	0.9184	0.4854	1.47	0.7049	-0.1681	-0.3585	-1.837
ybhN	b0788	orf,_hypothetical_protein	0.338525	0.9885	-0.0166871	-0.2009	0.07039	0.1375	0.04264	0.2265	-0.2863	-0.2345	-0.1361	-0.4941	0.189	0.7312	1.287	0.4854	0.516	1.157	1.531	0.8237	0.7485	0.4114	0.74415	0.251	0.8156	0.8042	0.8718	0.8469	0.2388	0.1667	0.275	0.7398	0.7049	0.9561	1.35	-0.152	-0.1844	-0.5353
ybhO	b0789	Cardiolipin_synthase_activity_	0.186638	1	0	-0.4739	-0.5995	-0.3219	-0.3959	0.2987	-0.2863	-0.6215	-0.2863	-0.4941	-0.04394	-0.454	-1.029	-0.9159	-1.218	0.6781	-0.8365	-0.9714	-0.5146	0.4005	-0.019245	-0.2515	0.3219	-0.28805	-0.1203	0.15665	0.4751	0.2779	1.22	1.516	1.339	1.74	1.556	-0.454	-1.434	-4.644
ybhP	b0790	orf,_hypothetical_protein	0.302143	0.986	-0.0203404	-0.4941	-0.3219	0.1506	-0.4739	-0.02915	-0.5995	-0.3585	-0.2688	-0.3585	-0.6439	0.516	-0.3771	0.4114	-0.1047	0.5558	0.4957	0.8875	0.4436	0.263	0.4432	0.04264	0.848	0.63215	0.3674	0.79445	0.1763	0.2165	0.3561	0.05658	0.4957	0.903	0.8074	-1.059	-1.16373	-1.474
ybhQ	b0791	orf,_hypothetical_protein	-0.321619	1	0	-0.2345	-0.5353	-0.08927	-0.3401	-0.4344	-0.2515	-0.3771	-0.6439	0.2016	-0.2345	1.064	0.9635	1.057	0.263	-0.4739	-0.04394	0.1375	-0.02915	-0.2863	0.537905	-0.2515	-0.3959	0.6003	-0.5778	0.6863	-0.5564	-0.32195	-0.3771	-0.5995	-0.737	-0.6439	0.4957	-1.556	-1.396	-1.96451
ybhR	b0792	orf,_hypothetical_protein	-0.287565	1	0	-0.2515	-0.454	-0.454	-0.074	-0.3771	-0.5353	-0.6215	-0.737	-0.02915	-0.3959	0.01436	0.7908	0.3561	0.2265	-0.7131	0.275	0.669	0.189	-0.6439	0.4657	0.1375	-1.286	0.39355	-1.69	0.57875	-1.184	-0.45795	-0.9159	-0.7859	-1.556	-0.8365	0.04264	-0.3959	-1.218	-1.184
ybhS	b0793	orf,_hypothetical_protein	-0.133803	1	0	-0.0145	-0.5353	-0.05889	0.8639	0.6041	-0.5564	-0.7612	-0.737	0.01436	-0.3771	0.1506	0.9336	0.8156	0.251	0.306799	0.582035	0.7137	0.7655	-0.2515	0.21828	-0.0145	-0.6439	0.17283	-2.252	0.43805	-0.02915	-0.41825	-0.2863	-0.3771	-0.0145	0.1375	1.328	-1.737	-0.7612	-1.089
ybhF	b0794	putative_ATP-binding_component_of_a_transport_system	-0.0510776	1	0	-0.1047	-0.5564	-0.074	0.5945	0.84	-0.5778	-0.4941	-0.5353	0.6599	0.251	0.2869	0.669	0.04264	0.1506	-0.6215	-0.3401	-0.04394	0.3219	-0.304	0.0383	0.07039	-1	-0.001155	-1.434	0.0023	0.3448	-0.16095	-0.2515	0.2388	-0.3959	0.3561	1.157	1.696	-0.2009	-0.4739
b0795	b0795	putative_membrane_protein	-0.220668	1	0	-0.074	-0.5564	-0.02915	0.8156	0.9486	-0.5353	-0.415	-0.4739	0.757	0.433	0.4542	1.084	-0.05889	0.8074	1.709	1.406	0.5059	0.5753	-0.889	-0.8365	-0.8625	-0.8625	-0.9434	-1.152	-0.406	0.3785	-0.16095	1.449	-0.3959	0.3448	0.3219	1.138	-0.454	-0.7859	-0.889
ybiH	b0796	putative_transcriptional_regulator	-0.287117	1	0	-0.454	-0.3771	0	0.1635	0.4957	-0.889	-0.3219	-0.2009	0.6415	0.7137	1.395	0.7908	-0.3401	-0.2009	0.2869	0.275	0.546	0.04264	-0.6439	0.2008	0.2141	-0.2688	0.3152	-0.8365	0.2491	0.2388	0.10705	0.4114	0.3103	0.111	0.05658	0.3896	-1.556	-2.556	-3.837
rhlE	b0797	putative_ATP-dependent_RNA_helicase	-0.505536	0.151375	-2.7238	-0.3959	0.6781	0.5558	-0.9159	0.04264	0.5656	0.4005	0.856	-0.6215	-0.074	-0.5564	-0.737	-0.04394	-0.5778	-2.059	-1.059	-0.889	-0.811	-0.7859	-0.3772	-0.6666	-0.6666	-0.5784	-0.889	-0.43655	-0.9159	-0.4055	-1.184	-1	-1.644	-0.1681	0.05658	-1.184	-1.474	-1.322
ybiA	b0798	orf,_hypothetical_protein	-0.196569	1	0	-0.5146	-0.1203	-0.2515	0.1375	-0.1681	-0.04394	0.189	0.189	0.3561	0.251	0.7225	0.09761	-0.3219	0.08406	0.3448	0.05658	0.433	0.3448	0.08406	0.4854	0.4222	0.07039	0.51095	0.04264	0.5419	0.09761	0.18925	-0.02915	0.07039	0.09761	0.251	-0.4739	-2.943	-1.54511	-2
dinG	b0799	probably_ATP-dependent_helicase	-0.446137	0.956375	-0.0643517	-0.074	0.02857	0.546	0.5261	0.1375	0.3219	0.4436	0.6599	0.9336	1.029	0.4542	-0.1361	-0.5353	-0.05889	1.269	-0.08927	-0.3771	-0.1047	-0.02915	-0.5896	-0.6666	-0.2009	-0.14482	-0.0145	-0.2943	0.4854	0.035195	-0.2863	0.05658	0.3103	0.1506	-0.1361	-0.9159	-0.2009	-0.9159
ybiC	b0801	putative_dehydrogenase	-0.555055	0.565875	-0.821445	-0.05889	0.01436	-0.2345	0.433	1.007	0.05658	-0.0145	0.01436	0.433	0.7312	0.08406	0.7398	1.22	0.7991	-0.6215	-0.415	0.2141	-0.5353	0.3561	-0.1088	-0.2863	0.1243	-0.1617	-0.152	-0.66825	-0.454	-0.044635	0.5261	0.07039	0.3219	0.5059	0.1506	-0.6215	-1.152	-0.889
ybiJ	b0802	orf,_hypothetical_protein	-0.357454	1	0	-0.04394	0.2016	-0.1844	-0.1681	0.2016	0.08406	0.1763	0.2016	-0.1203	-0.1203	2.322	1.69418	1.10641	3.615	1.195	2.04348	1.536	1.208	-0.02915	0.10947	0.02857	-0.1203	0.31615	0	0.3426	-0.1047	-0.41825	-1.252	-0.6215	-0.6897	-0.5995	-0.2688	-0.2863	0.02857	-0.144149
ybiI	b0803	orf,_hypothetical_protein	-0.287008	1	0	0.189	0.04264	-0.304	-0.2009	-0.4739	0.2141	0.1243	-0.08927	0.1506	-0.08927	-0.2345	0.6135	0.4647	0.4222	0.585	1.176	0.7655	0.7049	0.05658	0.52385	0.1375	0.669	0.37295	-0.074	0.5537	-0.2345	0.2828	-0.9159	-0.889	-1.358	-1.286	-0.3771	-0.8365	-0.415	-2.474
ybiX	b0804	putative_enzyme	0.1522	1	0	-0.5778	-1.029	-0.3219	-0.3585	0.4222	-0.9159	-1.252	-0.9434	-0.811	-0.6897	0.4647	1.014	-0.2688	0.926	0.90456	-0.0145	1.526	0.6135	-0.6215	1.17975	0.3334	0.02857	2.7325	-0.1361	0.91615	0.5059	0.2779	0.1635	0.2265	0.02857	-0.7131	-0.5995	-0.1361	-1.69	-1.69
b0805	b0805	putative_outer_membrane_receptor_for_iron_transport	0.43037	0.999375	-0.000901966	0.111	-0.3401	-0.3219	-0.3401	0.2987	-0.415	-0.5995	-0.6666	-1.737	-0.6215	-1.837	-2.556	-2.943	-2.837	-1.152	-2.059	-1.358	-1.599	-0.1047	0.28745	0.4542	0.251	0.29745	-0.4941	0.3942	0.01436	-0.05235	1	0.7991	1.239	1.531	1.438	-0.5146	-2.322	-1.358
ybiM	b0806	orf,_hypothetical_protein	0.330303	0.875	-0.192645	-0.5146	0.111	-0.2863	-0.5995	0.04264	-0.4739	-0.3771	-0.811	-1.12	-1.286	-0.1203	0.805321	-0.7859	-0.5778	1.157	1.03086	1.459	0.433	0.2869	0.7287	-0.02915	0.08406	0.7808	-0.5353	0.83985	0.4436	0.1255	0.6323	0.3561	0.3103	0.251	-0.1203	-1.599	-0.5353	-1.32165
ybiN	b0807	orf,_hypothetical_protein	-0.254645	1	0	0.3561	0.4114	0.5656	-1.218	-0.8365	0.1375	-0.211494	0.2016	-1.556	-1.059	-0.889	-0.6897	-0.6439	-0.6897	-1.152	-1.26676	-0.889	-0.7859	-1.644	0.18227	-0.0145	-0.05889	0.12148	-0.304	0.22645	-1.12	-0.576	-2.184	-1.737	-1.322	-1.286	-0.8625	-1.322	-0.6897	-2.059
ybiO	b0808	putative_transport_protein	0.37803	1	0	0.08406	0.2141	0.2388	-0.2176	-0.2515	-0.505982	-0.5778	-0.4739	-1.322	-1.599	0.04264	-0.1047	-0.2515	-0.811	0.1375	-0.2688	-0.1844	-0.2515	-0.1844	0.47445	0.4436	-0.1681	0.52915	-0.5778	0.60065	-0.3219	-0.5	-0.8625	-0.05889	-0.2176	0.3561	0.7991	-0.04394	-0.02915	-0.737
glnQ	b0809	ATP-binding_component_of_glutamine_high-affinity_transport_system	-0.270371	1	0	0.05658	0.05658	-0.2688	0.8237	0.07039	0.4222	0.4222	0.3674	0.774	0.2141	1.328	0.9635	0.8639	0.848	2.307	1.305	1.057	0.696	0.8237	0.27445	0.263	1.014	0.1763	0.6229	-0.43915	-0.6666	-0.29975	0.4957	0.08406	0.1243	-0.2863	-0.3219	0.4647	0.4647	0.4222
glnP	b0810	glutamine_high-affinity_transport_system;_membrane_component	-0.184809	1	0	0.01436	0.2016	-0.1681	0.8797	0.111	0.3561	0.4854	0.4957	0.9336	0.3785	1.22	0.251	0.3448	0.189	1.918	0.9486	0.275	0.4751	1.077	0.4002	0.6599	1.275	0.39888	0.7312	-0.3374	-0.3585	-0.34485	0.585	0.05658	0.1763	-0.3219	-0.9434	0.516	0.6041	0.7137
glnH	b0811	periplasmic_glutamine-binding_protein;_permease	-0.415077	1	0	0.251	0.6871	0.09761	1.275	0.7991	0.8718	0.8875	0.856	1.807	1.233	1.757	1.036	1.345	0.7908	1.761	1.618	1.043	0.6781	1.257	0.6272	0.848	1.546	0.4639	1.214	-0.00871	0.02857	-0.02197	0.8074	0.6415	0.8237	-0.1047	-0.7859	0.9709	0.6508	0.84
dps	b0812	global_regulator,_starvation_conditions	-0.431042	0.977375	-0.0330159	0.5656	0.7137	0.1243	0.8953	1.043	0.05658	0.2016	0.1243	0.6415	0.3103	0.1375	0.04264	0.4957	0.5261	0.2388	-0.02915	-0.1047	-1.599	0.7312	-0.044635	0.4222	0.2265	0.1439	-0.3219	0.40995	0.3334	0.048805	-0.2176	-0.5778	-0.2176	-0.1681	-0.6897	0.8074	0.6781	0.4957
ybiF	b0813	putative_transmembrane_subunit	-0.324807	1	0	-0.2688	-0.3585	0.1375	-0.0145	-0.3771	-0.04394	0.3219	0.08406	-0.3771	-0.3959	0.04264	0.275	0.6323	0.2987	0.9561	-0.2345	0.8156	0.2388	-0.1047	-0.16025	-0.1844	-0.1681	0.154595	-0.5146	0.2141	-0.3585	0.00718	0.1635	-0.3959	-0.04394	-0.2688	-0.074	-2.252	-1.322	-2.837
ompX	b0814	outer_membrane_protein_X	0.0515174	1	0	-0.5146	0.251	-0.3401	-1.252	-0.9434	-0.2688	-0.08927	0.08406	-0.5564	-0.889	-0.7131	-0.415	0.09761	-0.3771	0	-0.3585	-0.0145	0.2016	0.4436	-0.70255	-0.7131	0.111	-0.93685	-0.08927	-1.169	-0.9434	0.1194	-0.811	-0.5995	-0.8625	-1.69	-0.889	1.322	0.8074	0.848
ybiP	b0815	putative_enzyme	0.544455	0.864875	-0.209436	-0.3959	-0.3959	0.1243	-0.7612	-0.1681	-0.3401	-0.3771	-0.3401	-1.556	-1.059	0.5656	-0.4739	-0.1844	-1.396	-0.2009	-0.1361	-0.2009	0.05658	-0.4344	0.201895	0.09761	-0.2176	-0.02922	0.2016	0.11078	0.6041	0.26805	-0.1361	0.6599	0.4854	1.183	0.9635	-0.4344	-0.5995	-0.7859
b0816	b0816	orf,_hypothetical_protein	-0.417877	0.995625	-0.00632564	-0.4941	-0.304	0.1635	0.189	0.7137	0.07039	-0.02915	-0.2345	-0.152	0.6508	0.1506	-0.1203	0.6508	0.111	0	0.2388	-0.2863	0.1506	-0.08927	0.3002	0.07039	-0.05889	0.33505	-0.2345	0.33885	-0.08927	-0.10045	-0.6215	-0.8365	-0.6897	-0.3771	-0.1047	-1.837	-2.737	-2.35333
b0817	b0817	putative_toxin	-0.551324	0.32775	-1.60933	0.275	0.3674	0.3334	0.3103	0.3103	0.8237	0.585	0.4854	0.3674	0.5261	0.08406	-0.4739	-0.2515	0.01436	-0.5564	-0.2515	-0.3401	-0.1047	-0.1361	0.134775	-0.1844	-0.2863	-0.02345	-0.3219	-0.0335	-0.074	-0.2075	0.2016	0.1375	0.2265	0.2016	-0.5564	-1	-1.556	-1.889
ybiR	b0818	orf,_hypothetical_protein	-0.0555133	1	0	-0.1844	0.07039	0.4222	0.02857	0.2388	0.251	0.2016	0.433	-0.1361	0.2265	0.4957	-0.074	-0.1681	-0.4344	0.4957	0.4436	-0.08927	0.111	-0.152	0.3002	0.433	-0.1203	0.4567	0.189	0.3135	-0.2515	-0.06805	-0.4344	-0.4344	0.09761	-0.5778	-0.2515	-0.3771	-0.4344	1.239
ybiT	b0820	putative_ATP-binding_component_of_a_transport_system	-0.0528109	1	0	0.2388	0.6229	0.4647	-0.5353	-0.6666	0.6781	0.9411	0.9411	-0.152	-0.2515	0.1243	-0.7131	-0.1681	-0.5778	-0.0145	-0.3959	-0.454	-0.2176	0.8237	-0.2432	-0.152	1.021	-0.3811	0.9107	-0.5358	-0.737	-0.014575	0.4542	-0.1844	0.585	-0.7612	-0.4344	0.84	0.4647	0.3674
ybiU	b0821	orf,_hypothetical_protein	0.084037	1	0	-0.1844	0.5753	0.516	-0.304	0.774	-0.04394	-0.02915	0.01436	-0.3959	-0.1844	-0.2688	-0.1047	0.09761	-0.2009	0.01436	-0.0145	-0.074	-0.1203	0.5059	0.5344	0.4751	0.6781	0.48985	0.4751	0.42205	-0.0145	0.20025	0.1506	-0.1203	0.4114	0.1375	0.903	-0.8625	-0.6897	-1.12
b0822	b0822	orf,_hypothetical_protein	-0.463734	0.972875	-0.0396736	-0.08927	0.2869	0.07039	-0.3771	0.696	-0.304	-0.1047	-0.05889	-0.2863	0.02857	-0.04394	0.6041	0.7225	0.5361	-0.3401	0.585	0.5361	-0.02915	-0.1844	0.3426	0.07039	-0.454	0.292185	-0.7131	0.3781	-1.252	-0.2782	-0.7612	-0.8625	-0.9714	-0.6439	0.4751	-0.5778	-1.286	-1.943
ybiW	b0823	putative_formate_acetyltransferase	-0.0111502	1	0	0.2016	-0.5353	0.4222	-0.1681	0.6135	-0.415	-0.2176	-0.2345	-0.05889	0.02857	-0.5353	-0.04394	0.04264	-0.1047	-0.043402	0.107399	0.2869	0.07039	0.2016	0.51595	0.5059	-0.5564	0.4854	-1.737	0.3802	0.02857	-0.10045	-0.152	0.3785	0.3674	0.6323	1.214	-1.515	-1.089	-1.737
ybiY	b0824	putative_pyruvate_formate-lyase_2_activating_enzyme	0.237805	1	0	-0.2176	-0.6439	-0.1203	0.111	0.3334	-0.08927	0.04264	-0.4739	-0.1361	-0.1361	-0.5353	-0.1203	-0.5146	0.04264	0.6599	1.655	-0.3959	-0.1047	0.3219	0.270605	0.2141	0.2388	0.3092	0	0.09753	0.263	-0.00725	0.848	0.6415	0.7991	1.22	0.8237	-1.358	-0.7859	-1.52898
mipB	b0825	putative_transaldolase	0.0713313	1	0	0.07039	-0.3959	0.4005	-0.2176	0.6323	-0.1203	-0.02915	-0.3585	-0.2345	-0.074	-0.1361	0.275	-0.1681	1.379	2.233	0.260992	0.275	0.7312	-0.02915	-0.16115	0.05658	0	-0.0326	0.09761	0.069785	-0.2176	0.06875	1.449	0.3334	0.7398	0.7824	0.4222	-0.1361	-0.415	-0.6897
moeB	b0826	molybdopterin_biosynthesis	-0.106125	1	0	-0.1844	0.04264	0.189	0.8237	0.4222	0.4114	0.189	0.3674	0.1635	0.07039	-0.6215	-0.2009	0.111	0.1635	1.422	0.7655	0.2141	0.5361	0.2869	-0.2224	-0.2345	0.251	-0.5589	0.251	-0.50725	0.02857	-0.08405	0.2987	-0.074	-0.1203	0.4005	0.3785	1.531	0.04264	-1.059
moeA	b0827	molybdopterin_biosynthesis	-0.323709	1	0	-0.1047	0.3448	0.04264	-0.05889	0.3896	0.4436	0.2265	0.7908	0.3561	0.433	-0.3771	0.02857	0.08406	0.2388	0.6508	0.09761	0.3561	0.2869	0.7225	-0.3614	-0.3585	0.3103	-0.7606	0.09761	-0.73715	0.3448	0.14935	0.3896	0.189	-0.4344	-0.1681	-0.2515	0.1763	0.3219	0.1375
ybiK	b0828	putative_asparaginase	-0.505231	0.826875	-0.274259	0.111	-0.304	1.316	0.7049	3.053	-0.3585	-0.074	-0.2176	1.811	1.251	0.01436	1.014	0.6871	0.3334	1.328	1.131	-0.2863	-0.4739	-0.5564	-0.56645	-0.8625	-1.12	-0.5012	-0.6215	-0.4857	-0.4344	-0.32195	0.07039	0.3448	0.04264	0.251	1.202	-1.474	-1.396	-3.059
b0829	b0829	putative_ATP-binding_component_of_a_transport_system	-0.347572	1	0	0.1375	-0.3401	0.903	0.8953	2.485	-0.3401	-0.3771	-0.3401	1.406	0.4436	0.2869	0.8797	0	-0.1681	1.77	0.856	0.09761	-0.08927	-0.2009	-0.282	-0.3219	-0.304	-0.3595	0.5558	-0.4233	0.251	0.23755	0.5753	0.516	0.757	0.4005	0.2265	-1.889	-1.837	-2.322
b0830	b0830	putative_transport_protein	-0.179489	1	0	0.2869	-0.04394	0.6508	0.3674	2.151	-0.454	-0.6666	-0.6439	1.316	-0.1047	-1.286	-0.1047	0.04264	0.2265	-0.304	2.131	0.1635	-0.415	-0.02915	-0.07225	-0.05889	-0.1681	-0.04175	-0.3585	-0.04771	-0.1681	-0.35655	0.1635	0.4222	0.6229	0.7655	0.7991	-1.515	-3.837	-1
b0831	b0831	putative_transport_system_permease_protein	0.462823	0.999875	-0.000180348	-0.02915	0	0.3103	-0.1844	1.195	-0.5778	-0.5778	-0.889	0.9635	-0.304	-0.6215	0	-0.3219	-0.6666	-0.2345	0.2869	-0.04394	0.3785	0.263	0.155855	0.3448	-0.05889	0.5252	-0.08927	0.20485	0.02857	-0.12575	0.9855	0.6508	0.856	1.281	1.111	-1.252	0.450948	3.128
b0832	b0832	putative_transport_system_permease_protein	0.136496	1	0	0.251	-0.05889	0.4436	-0.05889	0.2265	-0.05889	-0.737	-0.454	0.2016	-0.2863	-0.4941	0.5261	1.251	-0.3771	0.3561	0.949451	0.02857	0	-0.1047	0.13868	0.3561	0.1763	0.241385	0.3334	0.321035	-0.1681	0.035195	-0.1361	-0.3219	-0.05889	-0.304	0.1635	-0.6897	3.109	-0.4739
b0833	b0833	orf,_hypothetical_protein	0.178519	1	0	-0.1681	0.4542	-0.1047	0.1506	-0.4941	0.10149	-0.1203	-0.1203	-0.152	0	-0.0145	0.695288	0.9336	0.08406	0.7398	1.16113	0.3674	0.7485	-0.1361	0.69135	0.3334	-0.4739	0.7234	0.2388	1.07555	0.4957	-0.18855	-0.7859	-0.415	-0.5353	-0.2345	-0.2515	0.9635	1.655	0.3448
b0834	b0834	orf,_hypothetical_protein	0.464835	0.925	-0.112475	-0.6666	-0.2863	0	-0.889	-1.059	-0.3959	-0.5146	-0.3959	-0.7612	-1.059	0.8639	0.516	0.6599	0.2016	0.7312	0.2987	1.091	1.57	0.1243	-0.15235	-0.1681	-0.0145	-0.16966	0.05658	0.077095	0.516	0.0753	0.01436	0.5558	0.8156	1.31	1.057	-0.2345	-0.1844	-0.3959
yliG	b0835	orf,_hypothetical_protein	-0.545262	0.95875	-0.0607734	-0.5995	0.2987	0.4222	-1.322	-1.599	0.6508	0.433	0.7824	-1.599	-1.029	0.6229	-0.5353	0.1763	-0.2009	0.1635	0.2987	-0.152	-0.1203	-0.3219	-1.359	-1.089	-0.5778	-1.269	-0.889	-1.52	-1.556	-0.778	-1.059	-1.184	-1.474	-1.599	-0.9714	-1.396	-1.889	-2.396
b0836	b0836	putative_receptor	-0.178689	1	0	-0.08927	-0.4739	0	-0.2345	-0.3585	0.111	0.1506	0.1506	-0.074	-0.4344	0.5361	1.328	-0.0145	0.08406	-1.474	-0.074	0.3674	0.263	0.263	0.5261	0.3674	0.1375	0.4114	0.3334	0.5745	0.3334	0.0945	0.189	0.2141	0.111	0.3219	-0.2863	-1.089	-0.4344	-4.644
yliI	b0837	putative_dehydrogenase	0.0857561	1	0	-0.1681	-0.3585	-0.0145	-0.5778	0.3896	-0.3771	-0.2345	-0.1047	-0.454	0.08406	0.4751	0.2987	-0.3219	-0.152	-0.3771	-0.8625	-0.5995	-0.2515	-0.5564	0.25545	0.2869	-0.3959	0.08893	-0.454	0.271	-0.4739	0.06875	0.01436	0.5656	1.333	0.9709	1.379	-1.059	-1.252	-1.474
yliJ	b0838	putative_transferase	-0.250806	1	0	0	-0.2515	-0.6439	-0.3585	0.2016	-0.1681	-0.1681	-0.1047	-0.415	-0.2009	0.6229	-0.3959	-0.3771	-0.04394	-0.5353	-1.474	-1.599	-2.322	-0.08927	-0.16165	0.08406	-0.3219	0.026835	-0.8625	-0.3586	-0.5353	-0.43125	0.07039	0.2016	-0.08927	0.6508	0.2265	-1.029	-1.184	-1.434
dacC	b0839	D-alanyl-D-alanine_carboxypeptidase;_penicillin-binding_protein_6	0.0108097	1	0	0.189	0.05658	-0.1681	-0.04394	-0.074	-0.3401	-0.3219	-0.415	-0.8365	-0.6666	-0.1361	0.04264	0.3561	0.669	0.7824	-0.5353	0.3561	0.3561	-0.6439	-1.0302	-1.12	-0.1844	-0.93275	0.04264	-0.7378	-0.7859	0.00718	0.4005	0.3561	0.2869	0.2987	0.3896	0.5656	0.4222	-0.4941
deoR	b0840	transcriptional_repressor_for_deo_operon,_tsx,_nupG	0.405266	0.999375	-0.000901966	-0.08927	0.09761	-0.1844	-0.1681	-0.2863	-0.1203	-0.05889	-0.1203	-0.5778	-0.5778	0.8953	0.6508	0.1375	0.7824	0.7908	0.111	0.516	0.6599	0.04264	-0.1865	-0.304	0.3561	0.0945	0.5558	0.2239	0.1763	0.549	0.01436	0.4222	0.4436	0.4114	0.2265	0.8319	1.064	0.5361
ybjG	b0841	orf,_hypothetical_protein	0.354227	0.973375	-0.0389324	-0.2176	0.08406	-0.454	-0.9434	-0.9434	-0.05889	-0.152	0.04264	-0.8625	-1.184	0.7312	0.2869	0.5558	0.4854	0.696	0.6599	0.926	1.098	0.2265	0.2505	0.05658	0.7225	0.23855	0.9855	0.581	-0.08927	0.42	-0.3219	-0.6897	-0.04394	-0.6215	-0.6215	1.422	1.395	0.757
cmr	b0842	proton_motive_force_efflux_pump	-0.278224	1	0	-0.304	0.02857	-0.02915	-1.059	-0.9159	-0.074	-0.02915	0.07039	-1.029	-1.218	-0.08927	-0.2345	-0.02915	-0.5564	-1.059	-1.029	-0.4344	-0.3771	-0.9434	-1.09725	-0.3771	-0.6215	-0.6715	-0.3959	-0.6606	-0.5353	0.014285	-0.9159	-0.9159	-0.6439	-0.2176	0.275	-1.12	-1.358	-3.322
ybjH	b0843	orf,_hypothetical_protein	-0.535414	0.59875	-0.739974	-0.3959	0.2141	-0.1361	-0.2863	-0.3219	0.09761	0.02857	0	-0.2176	-0.3219	0.2388	0.4957	-0.05889	0.2388	-0.1844	-0.08927	-0.6439	0.5059	-0.5146	-0.14405	-0.1844	-0.6897	-0.08405	-0.1361	-0.131825	-0.6666	-0.2573	-0.9714	-1.029	-1.434	-1.515	-0.9159	-1.474	-1.474	-3.837
b0844	b0844	orf,_hypothetical_protein	0.110741	1	0	-0.05889	-0.3771	0.05658	0.02857	0.3334	-0.2515	-0.3959	-0.3771	-0.3771	-0.415	-0.2009	0.2265	1.043	0.2869	0.6508	1.16989	0.3103	0.6599	0.189	0.4397	0.1635	-0.3959	0.1008	-0.1681	0.3561	-0.08927	-0.00725	-0.4941	0.111	0.02857	0.2016	0.9107	-0.2863	-0.1047	-1.12
b0845	b0845	putative_DEOR-type_transcriptional_regulator	0.643182	0.9705	-0.0431999	0.02857	0.2141	0.01436	0.05658	0.02857	0.263	-0.04394	0.2141	0.111	0.1243	-0.2863	-0.08927	0.275	0.2388	0.1375	-0.2688	-0.811	0.4542	0.3448	0.5914	-0.0145	0.3334	0.4105	0.02857	0.8006	0.6323	0.32075	0.251	0.3334	0.6229	0.6599	0.3785	0.4005	0.5945	0.6135
b0846	b0846	putative_DEOR-type_transcriptional_regulator	-0.0578286	1	0	-0.1047	-0.454	0.02857	-0.2515	-0.5564	0.3896	0.2869	0.05658	1.227	0.263	-0.2863	-0.05889	-0.4739	2.043	1.66	-1.889	0.516	1.566	-0.304	-0.09945	-0.1203	0.275	-0.13722	-0.1844	-0.1442	0.8718	0.14935	2.018	0.5558	0.3896	0.2869	-0.2176	-0.6439	-0.6439	-0.811
b0847	b0847	putative_transport_protein	0.422139	0.897625	-0.155815	-0.1361	-0.5353	-0.3401	-0.6897	-0.3771	-0.3585	-0.2863	-0.4739	-0.6666	-0.8365	0.5945	0.3334	-0.415	0.2141	0.6781	-0.074	-0.1361	0.516	-0.074	0.110955	0.01436	0.2141	-0.051415	0.3785	0.083035	0.4854	0.1837	0.7137	0.9635	1.098	1.021	1.05	-0.454	-0.6897	-1.322
ybjM	b0848	orf,_hypothetical_protein	-0.035525	1	0	0.08406	-0.074	-0.0145	-0.074	-0.04394	-0.5564	-0.7612	-0.4739	-0.3585	-0.5146	0.05658	1.367	-0.074	-0.1844	0.7312	2.104	1.832	-1.889	-0.1047	0.4921	0.3561	0.04264	0.5737	0.01436	0.8089	0.2016	-0.05235	-1.252	0.02857	0.2141	-0.1047	-0.415	-1.474	-0.658275	-0.937861
grxA	b0849	glutaredoxin1_redox_coenzyme_for_glutathione-dependent_ribonucleotide_reductase	-0.297589	1	0	0.1375	0.3219	0.111	-0.1681	-0.05889	0.111	-0.3219	0.189	-0.2345	0.1763	2.551	1.884	1.417	0.3219	2.029	2.483	1.59	0.2388	-0.05889	0.09704	0	-0.2009	0.07039	0.4542	-0.03883	-0.152	0.18925	0.4957	-0.152	0.02857	-0.3585	-0.7612	-1.059	-0.114794	-0.338173
ybjC	b0850	orf,_hypothetical_protein	-0.32867	1	0	0.251	-0.1681	0.1635	-0.3585	-0.304	0.3674	0.1763	0.4005	0.757	0.926	0.7049	-0.1047	-0.3219	0.1243	0.111	0.4222	0.6323	0.4854	0.263	0.089585	-0.1361	0.1506	0.04055	-0.5564	-0.243	0.02857	-0.152	0.2388	0.01436	0.07039	-0.7612	-1.286	0.3219	0.7312	-0.074
mdaA	b0851	modulator_of_drug_activity_A	-0.321194	1	0	0.1635	0.3785	-0.3401	0.07039	-0.1203	0.3219	0.1635	0.275	0.5656	0.5753	0.3103	0.433	0.848	0.08406	-0.1203	-0.1203	0.3896	0.09761	0.263	-0.3041	-0.2688	-0.0145	-0.5353	-0.454	-0.7388	-0.5146	-0.12575	0.4647	0.3448	0.5059	0.08406	-0.074	0.433	0.6229	0.5753
ybjN	b0853	putative_sensory_transduction_regulator	0.0150856	1	0	0.251	0.251	-0.2863	-0.1681	-0.3219	0.09761	0.07039	0.2388	0.433	0.4957	0.04264	-0.3585	0.1375	0.04264	-0.7131	-0.9159	-0.1681	0.4222	-0.02915	-0.3219	-0.04394	-0.737	-0.49465	-0.889	-0.4344	0.1506	-0.029445	0.2869	0.05658	0.1635	0.3103	0.02857	-0.5995	-1	3.175
potF	b0854	periplasmic_putrescine-binding_protein;_permease_protein	0.613711	0.670625	-0.576422	-0.2009	0.3674	0.3561	-0.3219	0.2141	-0.3771	-0.1844	-0.1681	-0.3585	-0.6897	-0.8625	-0.7859	-0.2345	-1.434	-0.7612	-1.515	-1.059	-0.6897	0.2016	0.26917	0.2869	0.3785	0.3533	0.7824	0.00315	0.2265	0.3656	0.9782	1.036	2.409	1.868	1.433	1.35	1.433	1.356
potG	b0855	ATP-binding_component_of_putrescine_transport_system	0.463002	0.996625	-0.00487733	-0.3585	-0.0145	-0.1047	0.3103	0.01436	0.3334	0.01436	0.01436	0.4854	0.05658	-0.3959	-0.152	0.3674	0.3674	0.6135	0.189	0	0.3561	0.08406	-0.097495	0.1506	0.263	0.22885	-0.1203	0.123345	0.3334	-0.11725	-0.02915	0.9411	0.7991	0.926	0.7312	0.2869	0.926	0.275
potH	b0856	putrescine_transport_protein;_permease	0.65307	0.451	-1.1488	-0.9714	-0.5353	-0.1844	-3.322	-0.1203	-0.08927	0.189	-0.02915	0.09761	0.111	-0.415	-0.2009	0.04264	-0.1681	0.4222	0.01436	-0.02915	0.275	0.3219	0.49555	0.3103	0.516	0.4567	0.5945	0.70315	0.4436	0.23755	-0.0145	0.3103	0.7655	1.744	1.406	0.7398	0.7991	0.903
potI	b0857	putrescine_transport_protein;_permease	0.260456	1	0	-0.415	-0.1844	0.05658	-0.1361	-0.4941	-0.1681	0.2265	0.05658	-0.2688	-0.3219	0.2987	0.189	0.189	0.189	0.9336	-0.5146	-0.3219	0.2388	0.2141	0.172695	0.01436	0.3561	0.28665	0.1506	0.5311	0.251	0	1.007	0.8156	0.7312	0.9411	1.433	-1.089	-1.152	-0.6666
ybjO	b0858	orf,_hypothetical_protein	-0.0803555	1	0	0.251	-0.2176	0.05658	0.05658	-0.304	-0.2863	-0.4739	0	-0.4344	0.07039	-1.943	0.516	-0.02915	0.7225	0.02857	0.038435	-0.1844	-0.3401	0.111	0.2622	-0.02915	0.2141	0.45415	0.2265	0.4268	0	-0.00725	-0.9714	-1.599	-0.7859	-0.05889	-0.5146	-0.889	1.59	-2.252
ybjF	b0859	putative_enzyme	0.0305304	1	0	0.3103	0.3674	0.6229	-0.152	-0.4941	-0.1681	0.3896	0.6323	-0.6439	-0.6215	-0.2345	-0.3771	-0.6897	-1.12	0.04264	0.189	-0.4739	-0.1203	-0.152	-0.63545	-0.2176	0.1375	-0.31765	0.6135	-0.29735	0.05658	0.1255	-0.4941	0.05658	-0.0145	0.01436	0.2388	-0.1681	0	-1.515
artJ	b0860	arginine_3rd_transport_system_periplasmic_binding_protein	0.228398	1	0	-0.1681	-0.1361	0.5945	-0.3771	-0.3959	0.3448	0.2016	0.2388	-0.415	-0.3585	0.111	-0.152	0.5361	-0.6215	0.05658	-0.2176	-0.304	-0.304	0.111	0.05333	0	-0.2345	0.16325	0.8319	0.4484	0.01436	0.37425	0.09761	-0.05889	0.3785	0.4957	0.926	-0.3219	-0.4941	-0.4941
artM	b0861	arginine_3rd_transport_system_permease_protein	0.0724223	1	0	-0.4344	-0.1361	0.7398	-0.5146	-0.454	0.189	0.1635	0.251	-0.3959	-0.2176	-0.05889	-0.811	-0.5146	-1.152	0.5945	-0.8625	-0.6439	-0.415	-0.152	-0.50435	-0.5564	-0.6666	-0.4224	0.3103	-0.42495	0.1506	0.00718	-0.304	-0.5778	0.02857	-0.304	-1.184	0.9184	0.7398	0.6041
artQ	b0862	arginine_3rd_transport_system_permease_protein	-0.0250929	1	0	-0.6666	0.02857	0.189	-0.2009	-0.4344	0.3219	0.3674	0.2388	0.05658	0.09761	0.848	-0.0145	0.9411	0.1506	0.7991	1.384	0.1375	0.189	-0.02915	-0.008125	0.08406	-0.0145	0.10353	0.4647	0.0615	-0.1681	0.1315	-0.1681	-0.6897	0.189	-0.2345	0.251	-0.6215	0.4854	0.4647
artI	b0863	arginine_3rd_transport_system_periplasmic_binding_protein	-0.312541	1	0	-0.1681	0.2388	-0.074	-0.1844	-0.2515	0.4222	0.4647	0.07039	0.1763	0.1243	0.6323	0.1375	1.029	0.01436	0.6229	-0.2863	-0.415	0.05658	-0.074	0.3593	-0.02915	-0.1361	0.3796	0.2987	0.38173	0.05658	-0.0922	-0.8625	-0.6666	-0.737	-0.7859	-1.12	0.5261	1.007	-0.2863
artP	b0864	ATP-binding_component_of_3rd_arginine_transport_system	-0.195405	1	0	0.04264	0.4957	0.757	-0.3219	-0.304	0.4114	0.3448	0.111	-0.02915	0.1635	-0.2515	-0.2009	0.4647	-0.3585	0.2388	-0.3771	-0.152	0.1763	-0.2515	-0.82645	-0.4739	0.01436	-0.8912	0.6599	-0.91825	0.251	0.14935	-0.415	-0.7859	-0.4739	-1.184	-0.7131	1.233	1.007	0.848
ybjP	b0865	putative_enzyme	-0.0472828	1	0	-0.04394	-0.3401	-0.1361	0.04264	0.3674	0.08406	-0.3401	0.01436	0.4957	0.4647	1.263	0.9561	1.091	0.08406	0.6781	0.5945	0.2141	0.6508	0.6415	-0.0291	0.4542	0.4005	-0.01516	0.07039	0.09753	0.4222	0.15515	0.1506	-0.152	-0.4941	0.2869	-0.3401	1.064	1.057	0.5753
b0866	b0866	orf,_hypothetical_protein	-0.495464	0.993	-0.0101344	-0.7131	-0.1681	0.04264	-0.0145	0.4542	0.5656	0.1635	0.1763	0.1763	0.4114	0.2987	0.3561	0.9782	0.4542	0.8319	0.8875	0.6599	0.4542	-0.0145	0.0907	-0.3219	-0.152	0.0333	-0.152	0.079925	-0.2009	-0.18855	-0.5564	-0.5146	-0.454	-0.3771	-0.3219	-1.556	-1.515	-1.889
b0867	b0867	putative_regulator	-0.161329	1	0	-0.1361	-0.2009	-0.08927	0.05658	0.2388	-0.1844	-0.2009	-0.2176	-0.304	-0.02915	1.014	0.5261	0.09761	-0.3401	0.7225	1.131	0.433	0.2987	-0.415	-0.15235	-0.04394	-0.304	-0.08212	-0.304	-0.120635	-0.074	0	0	0.3785	0.5753	0.1763	0.02857	-1.059	-0.737	-1.599
b0868	b0868	putative_nucleotide_di-P-sugar_epimerase_or_dehydratase	-0.591472	0.06675	-3.90509	-0.1844	0.05658	-0.1203	-0.5353	-0.5146	-0.3219	-0.5353	-0.3401	-0.6439	-0.304	0.5361	0.01436	-0.074	0.2016	-0.1203	-0.2009	-0.3771	-0.05889	-1.286	-1.557	-1.644	-1.286	-1.363	-0.9714	-1.359	-0.6897	-0.39295	-1.218	-1.059	0.1635	-1.152	-0.5353	-0.8365	-1.152	-1.599
ybjT	b0869	putative_dTDP-glucose_enzyme	-0.338202	0.899	-0.153607	0.1506	-0.04394	-0.2688	0.2388	0.4222	-0.4344	-0.3401	-0.415	-0.05889	0.01436	0.3103	0.01436	-0.08927	0	-0.5146	-0.5353	-0.811	-0.889	-0.454	-0.7018	-0.811	-0.6897	-0.55655	-0.6897	-0.3614	-0.454	-0.29975	0.2869	-0.2009	0.3448	0.757	0.1243	-0.3219	-0.6215	-0.5995
ybjU	b0870	putative_arylsulfatase	-0.5814	0.0935	-3.41889	0.1375	-0.0145	-0.304	0.1243	0.4542	-0.2515	-0.1844	-0.3401	0.2265	0.1375	0.1375	-0.152	0.1243	0.01436	-0.5353	-0.5995	-0.7859	-0.5146	-0.304	-0.80765	-0.5146	-0.7131	-0.83855	-0.8365	-1.0905	-0.7612	-0.43125	0.2265	-0.5995	0.433	-1.252	-0.6666	0.2388	-0.074	-0.1047
poxB	b0871	pyruvate_oxidase	0.540734	0.633375	-0.658868	-0.2009	-0.2515	0.2141	0.1243	0.9709	-0.074	-0.2688	-0.04394	0.263	0.4542	-1	-0.2345	-0.0145	0.3448	0.7312	0.251	0.111	-0.811	0.5361	0.5653	0.07039	0.6135	0.6077	0.1763	0.48985	0.02857	0.1375	0.7137	0.84	0.7398	1.233	1.803	1.74	1.782	1.516
hcr	b0872	NADH_oxidoreductase_for_the_HCP	0.217145	1	0	-0.4344	-0.811	-0.152	-0.5353	-0.1047	0.04264	-0.7612	-0.1203	-0.152	1.373	-0.7131	-0.5995	-0.5353	-1.029	0.04264	1.333	-1	-0.02915	0.1635	0.45435	0.7655	0.516	0.5547	0.111	0.6667	0.2016	0.1724	0.5753	0.3103	0.05658	0.848	2.208	-0.625201	0.4114	-4.322
hcp	b0873	Hybrid_cluster_protein_(HCP)	0.485123	0.60025	-0.736365	-0.4739	-0.2009	-0.3585	-0.7131	-0.1203	0.02857	-0.2345	-0.2863	-0.5146	-0.8365	-0.3585	0.2388	-0.05889	-0.02915	0.07039	0.08406	0.2265	0.5945	-0.304	0.3885	0.1375	0.1506	0.60265	0.02857	0.6323	-0.04394	0.1255	0.6229	0.4114	0.6871	0.774	1.646	0.4005	-0.9714	-1.15993
ybjE	b0874	putative_surface_protein	-0.375322	1	0	-0.1361	0.04264	0.1635	0.546	-0.074	-0.2688	0.546	0.3334	0.2987	0.08406	0.1635	0.3448	0.848	0.6871	2.348	0.1506	0.7908	0.9184	0.5753	0.007035	-0.02915	0.08406	-0.0153	0	0.11733	-0.08927	-0.029445	-1.059	-0.04394	-0.4344	-0.5995	-0.5995	0.05658	-0.4344	-3.474
aqpZ	b0875	transmembrane_water_channel;_aquaporin_Z	-0.0126954	1	0	0	-0.1844	-0.1203	-0.08927	0.189	0.4436	-0.2176	0.2016	-0.152	-0.08927	-0.737	-0.3959	-0.1681	-0.1361	0.3334	-0.3771	-0.2863	-0.4344	0.6323	0.44725	0.263	0.3103	0.1763	-0.5146	0.5006	0.8156	0.1724	0.263	0.3103	-0.1681	0.08406	0.1375	-1.152	-0.415	-1.9444
ybjD	b0876	orf,_hypothetical_protein	0.0635051	1	0	-0.1361	-0.0145	-0.05889	-0.6215	-0.074	0	-0.2688	-0.152	-0.6666	-0.5146	1.157	0.7991	1.496	0.9184	0.7655	1.263	0.9782	0.7908	-0.2688	-0.2614	-0.3585	-0.1844	-0.261835	-0.08927	-0.09945	-0.2345	-0.06805	-0.3959	-0.08927	-0.4739	-0.2863	-0.1844	1.57	1.566	1.637
ybjX	b0877	putative_enzyme	-0.160733	1	0	0.2265	0.757	0.3448	-1.644	-0.811	0.189	-0.0145	0.05658	-1.089	-0.8365	0.4114	0.111	0.275	1.176	-0.05889	0.3103	0.7312	0.3561	-0.3219	-0.95	-1.059	-0.2009	-1.661	-0.3401	-2.398	-1.556	-0.3806	-0.6897	-1.218	-1.358	-1.556	-0.4739	1.692	1.996	1.696
b0878	b0878	putative_membrane_protein	0.20728	1	0	0.1635	-0.5146	0.275	0.2987	0.926	-0.1047	0.04264	0.02857	0.4005	0.3561	0.4647	0.5059	-0.2345	-0.05889	0.5261	-0.3959	-0.05889	-0.6215	0.01436	0.25545	0.04264	0.4436	0.6551	0.3103	0.59425	0.696	0.3699	0.7991	0.9782	1.305	1.531	0.8319	-0.454	0	-0.6439
ybjZ	b0879	putative_ATP-binding_component_of_a_transport_system	0.203539	1	0	0.3334	-0.4344	-0.2688	0.8953	0.3674	0.2141	-0.0145	-0.04394	1.328	1.084	-0.6439	0.275	-0.3401	-0.02915	-0.737	-1.218	0.5656	-0.2176	-0.415	-0.2033	-0.1681	-0.3771	0.121335	-0.454	-0.0023	0.4647	-0.044635	0.1635	1.22	1.536	1.098	1.546	0.84	1.104	0.8797
cspD	b0880	cold_shock_protein	-0.307789	1	0	0.2141	-0.1047	-0.3401	0.7398	0.2869	0.2869	0.1763	0.189	1.124	1.124	0.3334	0.6415	0.1506	1.22	-0.02915	0.3448	0.5361	0.02857	0.05658	0.12738	-0.1361	0.2265	-0.2688	0.4005	-0.3865	0.1243	0.0945	-0.1047	0.3561	0.111	-0.1361	-0.1844	0.848	1.138	0.669
yljA	b0881	orf,_hypothetical_protein	-0.175241	1	0	0.2987	0.05658	-0.2688	0.1506	0.9107	0.04264	-0.02915	0.05658	1.043	1.091	0.3561	0.7398	0.111	0.09761	-0.6215	0.2016	-0.04394	-0.8625	0.1243	0.145785	-0.152	0.1763	0.3778	-0.0145	0.189	0.08406	0.06875	0.05658	-0.1047	0.1763	-0.2345	-0.304	0.9635	1.195	1.111
clpA	b0882	ATP-binding_component_of_serine_protease	-0.10084	1	0	0.275	-0.2176	-0.152	2.173	2.163	-0.1844	-0.2176	-0.2176	1.516	1.333	0.5059	1.021	0.6871	0.8237	0.08406	0.2869	0.516	-0.7612	0.02857	-0.218845	0.111	0.189	0.60315	0.2987	0.4294	0.1375	0.06215	0.1375	0.84	1.144	1.021	0.5361	0.9928	1.345	1.556
infA	b0884	protein_chain_initiation_factor_IF-1	0.419889	1	0	0.251	0.2265	0.01436	-0.9159	-1.029	0.189	0.01436	0.07039	-0.4941	-0.4941	-1.599	-1.556	-1.218	-1.059	-1.184	-1.889	-0.9159	-0.5353	0.04264	-0.10045	-0.02915	0.1635	0.2133	0.7398	0.4699	-0.05889	0.23755	0.3561	-0.2009	0.02857	-0.3959	-0.415	0.6599	1.151	0.263
aat	b0885	leucyl,_phenylalanyl-tRNA-protein_transferase	0.589534	0.378625	-1.40116	-0.2176	-0.304	-0.152	-0.8625	-0.7131	-0.8365	-0.5778	-0.7612	-1.358	-1.358	-0.3219	-0.2176	-0.3401	-0.6666	0.02857	-0.7612	-0.3219	-0.1203	-0.2176	-0.45455	-0.4739	-0.2688	-0.5147	-0.04394	-0.6215	-0.6666	-0.037	-0.0145	0.5656	0.2141	0.2265	-0.074	0.7049	0.6041	0.8953
cydC	b0886	ATP-binding_component_of_cytochrome-related_transport	0.352587	0.973625	-0.0385619	0	0.2016	0.02857	-0.5995	-0.6897	-0.4941	-0.454	-0.4739	-0.9159	-0.5995	-0.9434	-0.3585	-0.2176	-0.1361	0.3103	-0.2515	0.3561	0.3674	0.01436	-0.303	0.1243	0.3785	-0.30017	0.7824	-0.73715	0.04264	0.2271	-0.811	0.2987	-1.218	-1	-0.3585	1.05	1.124	0.926
cydD	b0887	ATP-binding_component_of_cytochrome-related_transport,_Zn_sensitive	0.630867	0.158875	-2.65404	-0.05889	0.189	-0.04394	-0.2863	-0.2688	-0.04394	-0.1047	0	-0.454	-0.1361	-0.2688	-0.2688	-0.0145	-0.5146	0	-0.1203	0.2388	0.111	0.3448	-0.1955	0.1506	0.6135	-0.098625	0.9411	-0.252135	0.4647	0.4359	-0.1047	0.111	-0.152	0.4957	1.551	0.9336	1.411	1.014
trxB	b0888	thioredoxin_reductase	-0.0428254	1	0	0.04264	0.5753	0.4222	0.4854	0.6135	0.6415	0.5753	0.7225	0.9184	0.9782	0.02857	-0.1047	0.4005	0.6323	0.3103	0.516	0.926	1.356	0.9782	0.05135	0.3334	0.9855	0.2388	1.245	-0.5052	1.696	0.92	0.1375	0.4005	-0.02915	-0.7612	-0.6215	1.299	1.098	0.8797
lolA	b0891	periplasmic_protein_effects_translocation_of_lipoproteins_from_inner_membrane_to_outer	0.0821193	1	0	0.02857	0.111	0.4647	0.5361	0.4957	0.05658	0.05658	0.3896	0.5558	0.7908	0.1375	-0.5564	0.1763	-0.304	-0.05889	-0.2863	-0.2176	-0.074	0.02857	0.04825	0.5059	0.8156	0.38545	1.852	-0.2133	1.566	0.6435	-0.454	-0.2688	-0.1203	-0.8365	-0.5146	1.138	0.9782	1.036
ycaJ	b0892	putative_polynucleotide_enzyme	0.418514	1	0	0.2265	0.09761	0.5945	0.4854	0.6229	0	-0.1047	0.3896	0.3103	0.4114	-0.5995	-0.6897	-0.737	-0.3585	-0.3585	-0.6439	0.02857	0.585	-1.286	-0.016345	-0.152	0.5361	0.0352	1.585	-0.25525	0.696	0.507	0.9928	0.3448	1.021	0.433	1.239	0.8319	1.021	1.157
serS	b0893	serine_tRNA_synthetase;_also_charges_selenocystein_tRNA_with_serine	-0.581621	0.154875	-2.69082	0.2141	0.07039	-0.3959	0.2265	0.1375	0.111	-0.1844	-0.4344	0.275	0.09761	-0.5778	-1.059	-0.5995	-0.5564	-1.644	-2	-1.943	-2.12	0.1243	-0.30795	-0.4344	-0.454	-1.46075	-1.252	-2.439	-2.737	-1.322	-0.2688	-0.6215	-0.5353	-1.644	-2.184	-0.05889	-0.1681	-0.4344
dmsA	b0894	anaerobic_dimethyl_sulfoxide_reductase_subunit_A	0.448037	0.955	-0.0664274	-0.4941	-0.2176	-0.1203	-0.3401	-0.2176	-0.3771	-0.2176	-0.4739	-0.5778	-0.8625	0.3674	0.05658	0.2987	-0.2515	0.3674	0.111	-0.1844	-0.152	0.09761	0.08248	-0.2009	0.2869	0.25367	0.2016	0.228555	-0.415	0.04203	0.3561	0.546	0.7991	0.6508	0.7655	-0.889	-0.6215	0
dmsB	b0895	anaerobic_dimethyl_sulfoxide_reductase_subunit_B	0.235753	1	0	-0.415	0.07039	-0.1361	-0.3585	-0.5778	0.1375	-1.218	0.08406	-0.2515	-0.4739	-0.08927	-0.04394	-0.6897	-0.889	0.111	-0.6897	-0.4941	-0.2176	0.3785	0.074765	0.585	0.8718	0.23683	-0.1047	0.0549	-0.074	0.20025	-0.2863	-0.3771	-0.2009	-0.5778	-0.5353	-1.252	0.696	-0.4941
dmsC	b0896	anaerobic_dimethyl_sulfoxide_reductase_subunit_C	-0.186248	1	0	-0.4344	0.05658	-0.2176	-0.304	-0.3401	0.1635	-0.1203	-0.1681	-0.0145	-0.02915	-0.2863	0.263	0.4647	0.09761	0.04264	-0.04394	-0.2176	0.275	0.1506	0.2851	0.1635	0.2141	0.119905	0.07039	0.07883	-0.2176	0.06875	-0.3219	-0.9434	-0.304	-0.889	-0.9434	0.2016	-0.3959	0.1375
ycaC	b0897	orf,_hypothetical_protein	-0.0527284	1	0	0.1375	-0.2345	0.07039	-0.2863	-0.3401	-0.2515	0.08406	0.189	0.026026	0.3103	0.40645	-0.3771	0.9411	2.943	0.1635	0.840793	0.5361	-0.6215	0.2265	0.32185	0.1243	0.1635	0.114005	-0.3585	0.42615	-0.04394	-0.31075	0.2016	0.1375	-0.08927	-0.1844	0.09761	1.104	1.345	0.774
ycaD	b0898	putative_transport	-0.0254647	1	0	0.01436	0.1506	-0.1361	-0.04394	-0.304	-0.2009	-0.2176	-0.302893	-1.218	-0.9159	0.1375	0.757	-0.1361	0.111	0.8875	0.1375	0.3896	0.6323	-0.152	-0.0545	0.2265	-0.1681	0.20069	-0.3771	-0.04517	-0.6215	-0.11725	-0.2345	-0.037055	0.2987	0.02857	-0.08927	-0.6897	-0.4941	-1.644
b0899	b0899	putative_transport	-0.431697	0.924375	-0.11345	0.2869	0.1243	-0.1047	-0.1047	-0.1844	-0.02915	-0.08927	-0.4344	-0.7131	-0.5146	-0.1047	1	0.263	0.4114	-0.6439	-0.1203	-0.1047	-0.6666	-0.1681	-0.037455	-0.2688	-0.889	-0.26925	-1	-0.138245	-0.0145	0.08815	-1	-0.1681	-0.415	0.04264	-0.074	-1.396	-1.059	-1.837
ycaN	b0900	putative_transcriptional_regulator_LYSR-type	-0.212717	1	0	-0.08927	-0.5353	0.01436	-0.08927	0.189	-0.2515	-0.5146	-0.6666	-0.6215	-0.5564	-0.074	1.084	0.4751	0.2265	-1.184	-0.2345	-0.4344	-0.2515	-0.074	0.33885	0.2388	-0.2863	0.20785	-0.4941	0.3504	0.02857	-0.152	-0.3219	0	-0.415	-0.02915	0.5945	-2.322	-1.889	-2.61027
ycaK	b0901	orf,_hypothetical_protein	-0.0516826	1	0	0.3219	0.189	-0.2688	-0.415	-0.9434	0.1243	0.1635	0.02857	-0.6666	-0.4344	-0.811	0.9782	1.043	-0.074	0.2388	0.736289	0.8718	-0.02915	0.05658	0.238055	0.1243	-0.454	0.2265	-0.4739	0.1008	0.111	-0.41825	-0.454	0.251	-0.4941	-0.304	-0.6215	-0.04394	0.1763	-0.08927
pflA	b0902	pyruvate_formate_lyase_activating_enzyme_1	0.563331	0.311125	-1.68443	-0.1203	0.2141	0.3561	-0.3771	-0.02915	0.5945	0.7312	1.007	0.4436	0.5361	-0.3585	-0.3771	0.111	0.1243	0.3334	0.1506	0.4114	0.6871	0.9411	0.57145	0.8797	1.379	0.378755	1.379	0.24773	0.5261	0.428	0.9336	1.157	0.6871	0.3674	0.84	1.7	1.59	1.251
pflB	b0903	formate_acetyltransferase_1	-0.108822	1	0	-0.1361	-0.074	-0.5778	-1.152	-1.252	0.4436	0.01436	-0.4739	-0.5995	-0.7859	0.2265	0.5261	0.6323	0.8237	0.275	0.3561	0.6229	0.516	0.84	-0.145085	-0.08927	0.2869	-1.06185	-0.4739	-1.863	-0.4344	-0.5295	0.3674	0.3219	-0.5146	-1.556	-1.396	0.8797	0.6599	0.5558
focA	b0904	probable_formate_transporter_(formate_channel_1)	0.161251	1	0	-0.454	-0.1844	-0.02915	-0.889	-1.556	-0.1681	-0.5146	-0.6897	-0.8625	-0.9434	0.4222	0.6871	-0.1203	0.433	1.35	0.7991	0.7137	0.8237	-0.2688	-0.454	-0.1681	-0.05889	-0.6666	0.4114	-0.45365	0.2265	0.04203	-0.2009	-0.811	-0.4941	-0.889	-0.454	0.07039	0.4114	-0.1203
ycaO	b0905	orf,_hypothetical_protein	0.329005	1	0	-0.1361	0.5945	0.5261	-1.059	-1.358	0.848	0.7049	1.007	-0.4344	-0.2176	-0.2863	-1.786	-0.8365	-1.556	-0.5146	-1.12	-0.8365	0.1375	0.8156	-0.29015	-0.2345	0.856	-0.4129	0.8319	-0.63475	0.6135	0.31145	0.585	0.5361	-0.3401	-0.08927	0.3448	1.043	0.8875	0.6323
ycaP	b0906	orf,_hypothetical_protein	0.405552	0.996625	-0.00487733	-0.6666	-0.5564	0.01436	-0.1844	0.02857	0.6415	0.1763	-0.4739	0.111	-0.074	0.2265	-0.3401	0.4542	0.1763	0.4436	0.4114	0.8156	0.433	-0.08927	0.2468	-0.1844	-0.1361	0.31594	-0.2009	0.43155	0.3561	-0.029445	-0.4739	0.5059	0.3103	0.3219	0.696	1.098	0.669	0.05658
serC	b0907	3-phosphoserine_aminotransferase	-0.297724	1	0	0.04264	0.111	0.1243	0.3674	0.8953	0.189	-0.04394	0.111	0.3896	0.7485	0.09761	-0.2009	-0.454	0.2141	-0.7859	-0.3401	-0.2176	-1.152	0.1635	0.11582	0.1375	0.08406	0.090695	-0.415	-0.26765	-0.4739	-0.1088	0.6508	0.5361	-0.04394	-0.1047	0.2141	0.3334	0.251	-0.1361
aroA	b0908	5-enolpyruvylshikimate-3-phosphate_synthetase	-0.0294443	1	0	0.2141	0.3674	0.251	-0.2345	0.3785	-0.05889	-0.1047	-0.152	0.05658	0.3219	-1.322	-0.9159	-0.3959	-0.0145	-1.599	-0.9159	-0.454	-1.286	0.275	0.180225	0.09761	-0.0145	-0.032855	-0.5353	-0.44445	-0.415	-0.17005	0.8797	0.275	0.04264	-0.1047	0.2265	0.1506	0.1635	-0.3219
ycaL	b0909	putative_heat_shock_protein	0.343044	0.995375	-0.00668794	-0.2009	-0.2688	-0.0145	0.05658	-0.1681	0.1243	-0.04394	-0.08927	-0.2009	-0.4344	1.227	0.546	-0.2688	0.433	1.233	0.8074	0.2388	0.5361	0.1635	0.5546	0.4854	0.3334	0.42815	0.251	0.6423	0.01436	0.1724	1.07	0.903	0.4542	1.444	1.014	-0.3585	-0.4344	-0.4739
cmk	b0910	cytidylate_kinase	0.214334	1	0	0.02857	0.585	0.1635	-0.7131	-1.599	0.7137	0.7137	0.8319	-0.2515	-0.08927	-0.3959	-0.02915	-0.2345	-0.5778	0.3785	-0.1203	-0.0145	0.1763	0.433	-0.25575	-0.1047	0.3785	-0.2378	0.111	-0.70525	-0.0145	0.08175	0.3674	0.1763	0.2388	-0.3219	-0.2863	0.9855	1.362	1.202
rpsA	b0911	30S_ribosomal_subunit_protein_S1	-0.0786646	1	0	0.546	0.9782	0.6323	-0.6215	-1.059	0.5656	0.4542	1.077	-0.415	-0.02915	-1.029	-0.5564	-0.5353	-0.8365	0	-0.074	0	-0.4739	0.4751	-0.252135	0.07039	0.2869	-0.577715	0.111	-1.287	-0.737	-0.4055	0.3219	0.3561	-0.1047	-1.218	-1.786	1.151	1.299	1.118
himD	b0912	integration_host_factor_(IHF),_beta_subunit;_site-specific_recombination	0.159061	1	0	0.3561	0.696	0.1375	-0.4344	-0.5564	0.3561	0.4854	0.8237	-0.3585	0	0.08406	0.02857	0.111	-0.1361	0.546	0.111	-0.074	-0.0145	0.3561	0.73815	-0.074	0.6041	0.61605	0.3561	0.7569	-0.3219	-0.227	-0.1203	-0.1047	-0.3771	-0.7612	-0.5564	1.39	1.774	1.696
ycaI	b0913	orf,_hypothetical_protein	0.0325622	1	0	0.1243	0.275	0.4854	0.01436	0.2388	0.4114	0.4957	1.104	-0.5353	-0.2009	-0.1047	-0.415	0.757	-0.1681	-0.3771	-1.515	-0.7612	-0.4739	-0.2345	0.12279	0.1506	-0.0145	0.090695	0.251	0.30185	0.1635	0.11325	-0.5564	0.263	0.3561	0.669	1.064	0.07039	0.111	0.263
msbA	b0914	ATP-binding_transport_protein;_multicopy_suppressor_of_htrB	-0.770538	0.000125	-12.9658	-0.3771	0.433	0.3674	-0.1844	-0.6439	0.6041	0.6229	0.669	-0.2009	-0.1047	-0.04394	-1.059	-0.0145	0.09761	-1.152	-1.252	-1.737	-1.12	-0.8365	-1.515	-1.252	-0.4739	-1.17575	-0.5564	-1.27	-1.286	-0.576	-1.12	-1.252	-1.599	-1.218	-0.8365	-0.7859	-0.7859	-1.434
ycaH	b0915	putative_EC_1.2_enzyme	-0.497662	0.646125	-0.630115	0.05658	-0.1203	0.2141	-0.3585	-1.089	0.04264	-0.2176	-0.1047	-0.6897	-0.3585	0.08406	0.01436	-0.2515	0.08406	0.3219	-0.811	-0.737	-0.2515	-0.7859	-1.0145	-1.059	-0.6666	-0.8542	-1.059	-0.9159	-0.5564	-0.5	-0.5778	-0.08927	-0.6215	-0.2176	-0.3771	-0.9434	-0.7612	-2.737
ycaQ	b0916	orf,_hypothetical_protein	-0.101319	1	0	-0.2515	-0.2688	0.2869	-0.4739	-0.4344	-0.3771	-0.3959	-0.2688	-0.8625	-0.415	0.251	-0.05889	-0.6666	-0.2176	-0.2345	-0.7612	-0.5146	-0.3401	-0.5564	-0.15793	-0.2345	-0.7859	-0.2873	-0.8625	0.0007	-1.029	-0.5145	-0.5564	-0.2863	1.214	0.04264	0.3785	-1.059	-1.515	-1.322
ycaR	b0917	orf,_hypothetical_protein	-0.611127	0.652375	-0.616227	-0.152	-0.3219	-0.4739	-0.2515	-0.3959	0.2265	0.1375	0.275	-0.0145	0.111	0.5753	0.04264	0.1243	0.2987	0.2388	-0.152	-0.05889	-0.1203	0.05658	-0.14405	0.1635	0.07039	-0.23695	-0.8365	-0.32205	-0.6666	-0.45795	-0.152	-0.8365	-0.3585	-0.6439	-0.8365	-1.184	-0.889	-1.434
kdsB	b0918	CTP:CMP-3-deoxy-D-manno-octulosonate_transferase	-0.75641	0.024125	-5.37333	-0.3585	0.2869	0.02857	-0.2009	0.05658	0.4751	0.4436	0.3448	0.3896	0.3103	0.433	-0.2009	0.5059	0.263	0.2265	0.02857	0.516	0.08406	0.01436	-0.3151	-0.3959	-0.2176	-0.53125	-1.184	-0.81655	-1.556	-0.592	-0.7131	-1.474	-2	-1.69	-1.322	-0.1047	-0.6897	-1.089
b0919	b0919	orf,_hypothetical_protein	-0.453076	1	0	-0.1681	0.08406	0.04264	-0.2345	0.4005	-0.2345	-0.304	-0.05889	-0.3959	-0.2863	0.6871	0.6041	0.7991	0.5261	-0.2009	0.2265	1.176	0.1375	-0.4739	0.213245	0.07039	-0.4344	0.3263	-0.3959	0.30185	-0.5995	-0.14315	0.263	-0.8625	0	-0.6439	-0.3771	-0.7612	-0.9714	-1.286
ycbC	b0920	orf,_hypothetical_protein	-0.0443319	1	0	-0.4344	-0.3401	-0.2009	-0.1844	-0.2176	-0.2009	-0.2176	-0.2345	-0.2345	-0.454	0.4647	0.251	0.4005	-0.1361	-0.0145	-0.2515	-0.1047	0.757	0.09761	0.24385	0.4222	-0.3585	0.2774	-1.12	0.41135	-0.3585	-0.23695	-0.08927	0.08406	0.01436	2.539	0.8718	-3.837	-2.943	-1.943
smtA	b0921	S-adenosylmethionine-dependent_methyltransferase	-0.747545	0.000125	-12.9658	0.05658	0.4005	0.4114	-0.0145	-0.2688	0.5261	0.3448	0.2869	0.4854	0.2016	0.669	0.05658	-0.02915	0.2987	-0.9714	-1.089	-0.5564	-1	-0.889	-1.405	-1.556	-1.644	-0.9555	-1.943	-1.667	-1.218	-0.5145	-0.811	0.4005	-0.4941	-0.889	-0.7859	-2.322	-2.943	-3.644
mukF	b0922	mukF_protein_(killing_factor_KICB)	-0.842778	0.000125	-12.9658	-0.08927	0.1243	0.08406	0.189	0	0.3334	0.09761	0.05658	0.263	0.08406	0.4751	0.2016	0.546	0.08406	-0.2688	-0.8365	-0.4739	-0.5564	-1	-1.3175	-1.556	-2.059	-1.676	-2.474	-1.7135	-2.644	-0.737	-1.396	-0.9159	-0.5995	-1.599	-1.252	-1.943	-2.556	-2.943
mukE	b0923	orf,_hypothetical_protein	-0.766471	0.000625	-10.6439	-0.2009	0.08406	-0.1047	-0.1047	-0.152	0.111	-0.04394	-0.08927	0.2016	-0.152	0.5656	0.1506	0.433	-0.04394	-0.1844	-0.5146	-0.304	-0.4344	-0.304	-1.1835	-1.515	-1.69	-1.6055	-2	-1.476	-2.396	-0.9445	-0.2515	-0.7612	-0.1844	-0.6897	-0.9714	-1.737	-2.059	-2.474
mukB	b0924	kinesin-like_cell_division_protein_involved_in_chromosome_partitioning	-0.786202	0.0055	-7.50635	-0.1047	0.2016	-0.2345	0.1506	-0.3219	0.07039	-0.415	-0.1844	-0.02915	-0.5146	0.275	1.077	1.057	0.111	0.2016	-0.6666	-0.2688	-0.3401	0.05658	-1.06825	-1	-1.69	-1.1176	-2	-1.439	-3.059	-1.3685	-0.737	-1.556	-0.415	-2.737	-2.322	-1.556	-2.252	-3.644
ycbB	b0925	putative_amidase	-0.179644	1	0	0.011286	-0.1844	0.111	0.4005	0.856	-0.5778	-0.6666	-0.8625	-0.3401	-0.2176	0.3674	0.4436	-0.4344	-0.415	-0.1681	-0.2009	-0.3585	-0.4344	-1.434	-0.6556	-0.9714	-1.515	-0.6785	-2	-0.7149	-1.786	-0.35655	0.5558	0.275	0.7049	0.669	0.2265	-0.1203	-0.2009	-0.2688
ycbK	b0926	orf,_hypothetical_protein	-0.780547	0.000125	-12.9658	-0.1844	-0.2863	-0.2345	-0.3771	-0.2515	-0.737	-0.6666	-0.9159	-0.6439	-0.6897	-0.1681	-0.152	-0.1047	0.1243	-2.184	-1.599	-2.322	-1.69	-1.737	-1.1235	-1.599	-1.644	-1.3915	-2.737	-1.044	-2	-0.9445	-1.184	-1.515	-1.69	-1.786	-0.7131	-1.599	-2.184	-2.556
ycbL	b0927	orf,_hypothetical_protein	-0.584189	0.053375	-4.22769	-0.304	-0.1047	-0.4344	-0.415	-0.3771	-0.454	-0.5353	-0.5778	-0.5778	-0.6897	-0.4941	-0.1047	0.08406	0.263	-1.089	-0.8625	-1.12	-0.6215	-1.152	0.13534	-0.152	-1.396	-0.09327	-1.943	0.09753	-2.059	-1.06	-1.737	-1.786	-2.184	-2.252	-0.7859	-1.252	-1.786	-1.889
aspC	b0928	aspartate_aminotransferase	-0.273289	1	0	0.4542	0.4436	-0.2176	0.1506	-0.02915	0.2265	0.02857	-0.3959	-0.5778	-0.6439	-0.6897	-1.059	-0.5995	-0.2515	-1.089	-1.737	-1.69	-2.396	0.4751	-0.3163	-0.08927	0	-0.4344	-0.9714	-1.4185	-0.9159	-0.8685	0	-0.304	-0.737	-0.5353	-0.152	0.09761	0.04264	-0.152
ompF	b0929	outer_membrane_protein_1a_(Ia;b;F)	-0.564327	0.573875	-0.801192	1.064	0.8875	-0.1047	1.705	0.926	0.9855	0.7908	-0.1361	1	0.263	-0.9714	-1.184	-1.943	-2.943	-1.029	-2.644	-4.059	-4.059	0.669	-0.33325	-0.1361	0.01436	-0.9975	-1.737	-1.905	-3.059	-1.278	-0.3219	-0.2688	-0.811	-2.252	-2.396	-2.184	-3.059	-1.396
asnS	b0930	asparagine_tRNA_synthetase	-0.694854	0.042875	-4.54372	0.189	0.4751	0.3674	-0.2863	-0.3959	0.6508	0.848	0.6599	0.5059	0.4222	-0.2688	-0.2863	0.2869	0.3334	-0.1361	-0.1844	0.05658	0.05658	0.2141	-0.6617	-0.6897	-0.454	-1.274	-0.7859	-2.6	-1.837	-1.092	-0.152	-0.1047	-0.7131	-1.644	-1.252	-0.2515	-0.04394	-0.6439
pncB	b0931	nicotinate_phosphoribosyltransferase	-0.814288	0.000125	-12.9658	-0.05889	0.275	0.2869	-0.1047	0.1375	0.1506	-0.08927	0.3448	0.04264	0.09761	0.08406	-0.2176	0.2388	0.4114	-0.6666	-0.2345	0.01436	-0.304	-0.811	-1.771	-2.184	-1.059	-1.5975	-1.556	-1.69	-0.9714	-1.0295	-1.837	-0.7612	-1.943	-1.089	-0.5995	-1.837	-1.837	-2.396
pepN	b0932	aminopeptidase_N	-0.793676	0.00025	-11.9658	0.7049	0.4647	0.4436	1.556	0.9928	0.4436	0.433	0.189	1.438	0.903	-0.5146	-0.4739	-0.4344	0.1506	-1.218	-1.322	-0.6666	-1.396	-0.0145	-0.87305	-1.152	-0.9434	-2.1815	-1.556	-2.559	-1.943	-1.198	0.04264	-1.029	-1.434	-1.599	0.251	-1.12	-1.434	-2
ssuB	b0933	Probable_component_of_ABC_transporter	-0.25886	1	0	-0.152	-0.3771	-0.152	0.4436	0.6871	-0.04394	0.04264	-0.2515	0.09761	0.111	0.6781	0.5059	-0.0145	0.08406	0.8718	-0.2176	0.6229	-0.2009	-0.05889	0.5443	0.3896	-0.3585	0.3751	-0.4739	0.61345	-0.1681	0.06215	0.111	0.3896	0.1763	0.5361	0.5361	-2.556	-1.83921	-4.059
ssuC	b0934	Probable_component_of_ABC_transporter	0.355519	0.999875	-0.000180348	-0.08927	-0.5564	0.08406	0.111	0.251	-0.2009	-0.02915	-0.2515	-0.6215	-0.5778	-0.6439	0.1243	0.2265	-0.1047	0.06431	0.128823	-0.5353	-0.2345	0.3561	0.4567	0.3448	0.05658	0.41635	-0.2345	0.4854	0.4854	0.014285	1.281	1.433	1.39	1.585	1.526	-0.86836	-0.752917	-1.358
ssuD	b0935	Alkanesulfonate_monooxygenase	0.451277	0.846625	-0.240205	-0.1681	-0.6439	-0.2176	-0.7131	0	0.01436	-0.02915	-0.3401	-0.3959	-0.152	-0.04394	0.2869	0.1243	0.4114	0.531367	0.200991	-0.2345	-0.2345	0.6135	0.58915	0.251	-0.1203	0.6289	0.251	0.6732	0.6135	0.0753	0.9928	1.202	1.239	1.86	1.541	-0.902123	-0.0145	-1.004
ssuA	b0936	Probable_component_of_ABC_transporter	0.578818	0.26375	-1.92276	-0.2009	-0.4739	0.3448	-0.6215	-0.2009	0.05658	-0.6897	-0.1844	-0.1681	-0.6897	-1.69	0.166212	-1.556	-0.130451	0.280535	0.289621	0.074515	0.7991	0.1763	0.263	0.02857	0.1375	0.35595	0.1375	0.53325	0.189	0.10705	1.774	1.077	1.47	1.84	0.9184	-0.7612	-0.681178	0.111
ssuE	b0937	Reducing_enzyme_for_SsuD	0.0448979	1	0	-0.2863	-0.6666	-0.304	-0.2176	-0.2863	-0.05889	-0.2009	0.07039	-0.02915	-0.1047	1.202	0.7655	-0.3401	-0.7612	4.138	0.08406	1.35	-0.2688	0.2141	0.5597	0.3219	0.6041	0.5509	0.2388	0.68175	0.7225	0.25295	0.5753	0.08406	0.02857	0.4957	-0.6215	-3.837	0.1243	-0.956843
ycbS	b0940	putative_outer_membrane_protein	0.415464	0.631125	-0.664002	0.05658	-0.3959	0.1635	-0.5353	0.08406	-0.6215	-0.811	-0.454	-1.252	-0.6666	0.4647	0.2987	0.3785	0.07039	0.7049	2.785	1.664	0.696	0.4436	-0.60215	-0.1681	0.3219	-0.5353	0.4957	-0.8028	0.2987	0.36125	0.1243	1.214	0.9411	0.6871	0.926	0.6871	1.183	-0.1844
b0941	b0941	homolog_of_Salmonella_FimH_protein	0.193451	1	0	-0.304	-0.152	-0.2176	-0.2009	0.07039	-0.7612	-0.2515	-0.6215	-0.9159	-1	-0.3585	0.4957	0.7824	-0.4941	-0.6215	0.5059	0.1243	-0.2345	-0.2345	0.3073	-0.1361	-0.3219	0.2982	-0.08927	0.3327	0.2016	-0.044635	-0.5146	0.9336	0.4647	1.029	0.9561	-1.474	-1	-1.81754
b0942	b0942	putative_fimbrial-like_protein	0.0507699	1	0	-0.3219	-0.3401	-0.04394	-0.1203	-0.4941	0.2388	0.1375	0.07039	-0.6215	-0.5778	0.263	0.3896	0.1635	-1.644	0.5558	0.6229	0.8237	0.3103	0.3561	-0.0336	0.2388	0.4542	0.190345	0.1635	0.269	0.3785	0.1667	-0.1203	0.251	-0.3771	0.111	-0.3585	-2.556	-0.6897	-1.30436
b0943	b0943	putative_fimbrial-like_protein	0.152103	1	0	-0.6666	-0.6215	-0.04394	-0.4739	0.05658	0.3103	-0.5564	-0.1203	-0.9714	-0.2515	0.2016	0.757	0.5945	0.4436	0.848	0.5261	0.7824	1.251	-0.08927	-0.0883	-0.454	0.1506	0.2669	-0.074	0.3025	-0.02915	-0.037	-0.3401	-0.0145	0.6415	0.8074	1.406	-1.10306	-0.889	-1.358
ycbF	b0944	putative_chaperone	-0.00376261	1	0	-0.5564	-0.5353	0	-0.1203	-0.5995	-0.3219	-0.2688	-0.2515	-0.415	0.3561	-0.7859	0.1763	0.02857	-0.5995	0	-0.8365	-0.5995	-0.3401	0.189	0.31605	0.2987	0.2016	0.1635	-0.152	0.54095	0.2987	0.1375	0.3674	0.2265	0.4005	0.4436	0.3674	-3.837	-1.98082	-2.07903
pyrD	b0945	dihydro-orotate_dehydrogenase	-0.0231193	1	0	-0.3219	0	-0.04394	-2.252	-2.474	-0.4344	-0.4739	-0.3959	-2.322	-1.943	0.1375	-0.4739	-0.9714	-0.02915	-0.415	-1.089	-0.8625	-0.3959	-0.6215	-1.0457	-0.7612	-1.089	-0.76645	-1.599	-1.415	-2.184	-1.237	0.01436	0.5059	-0.454	-0.7131	-0.6666	-0.9714	-1.12	-1.358
ycbW	b0946	orf,_hypothetical_protein	-0.233909	1	0	-0.2515	-0.1844	-0.1844	-0.3771	-0.9434	-0.5146	-0.4941	-0.4941	-1.218	-1.322	0.9336	0.4647	0.02857	0.4436	0	-0.05889	-0.415	-0.3219	-1.059	-0.16115	-0.3771	-0.6215	-0.0143	-1.089	-0.066445	-1.184	-0.609	-0.2345	0.09761	0.5558	-0.08927	-0.1844	-1.358	-2.12	-2.943
b0947	b0947	orf,_hypothetical_protein	-0.589674	0.035625	-4.81097	-0.2345	-0.1361	-0.02915	-0.2863	-0.2345	-0.1203	-0.2688	-0.3585	-0.454	-0.2345	0.2265	-0.5778	-0.2009	-0.3219	-0.8365	-1.252	-1.474	-1.599	-0.889	-0.33125	-0.7859	-1.434	-0.6013	-1.252	-0.3801	-1.943	-0.9445	-1.152	-0.6666	1.036	-0.9434	-1.089	-1.286	-2.184	-2.737
ycbY	b0948	putative_oxidoreductase	-0.662072	0.048	-4.38082	0.3219	0.4222	0.2141	-0.3585	-0.811	0.4854	0.5261	0.585	-0.2515	-0.2863	0.8156	-0.1844	0.05658	-0.3585	0.08406	0.04264	-0.2863	-0.1203	-0.2688	-1.377	-1.358	-1.029	-1.161	-1.434	-1.0777	-1.69	-0.5145	-0.304	-0.6215	0.07039	-0.5778	-0.9714	-1.029	-0.7612	-1.322
uup	b0949	putative_ATP-binding_component_of_a_transport_system	-0.655953	0.0455	-4.45799	0.02857	0.6229	0.3896	-0.7859	-1.089	0.263	0.3219	0.4751	-0.737	-0.6439	-0.0145	-0.737	0.111	-0.2009	-0.152	-0.8365	-0.811	-0.1681	-0.3585	-1.702	-2	-1.889	-2.396	-2.322	-2.359	-2.943	-1.237	-0.1844	-1.12	0.3103	-1.737	-1.12	-1	-1.69	-2.059
pqiA	b0950	paraquat-inducible_protein_A	-0.0704697	1	0	0	0.07039	0.3896	-0.737	-0.8625	-0.454	-0.3401	-0.08927	-1.12	-0.889	-0.737	0.02857	0.189	0.251	-0.6897	-0.3219	-0.2688	-0.1047	-0.02915	-0.8478	-0.8365	-0.889	-0.44135	-0.5353	-0.91825	-1.152	-0.7575	1	0.275	0.5558	0.263	0.9107	-0.7612	-2	-1
pqiB	b0951	paraquat-inducible_protein_B	0.0786348	1	0	-0.2688	0.09761	0.09761	-0.9159	-0.7612	-0.6897	-0.7131	-0.5564	-1.152	-1.152	-0.3771	-0.0145	-0.1361	-0.4739	-0.2009	-0.737	-0.737	-0.3771	-0.1361	-0.69645	-0.6215	-0.7131	-1.0205	-1.889	-1.557	-2.837	-0.679	0.4542	0.4114	0.7137	0.3896	0.5656	0.1635	-0.074	0.2016
ymbA	b0952	orf,_hypothetical_protein	-0.123375	1	0	-0.4739	-0.2176	-0.04394	-0.9714	-0.6439	-0.811	-0.5778	-0.7131	-0.7612	-0.9434	-0.04394	-0.4941	0.1635	-0.3219	-0.2345	-0.4739	-1.059	-0.02915	-0.6897	-0.10162	-0.4344	-0.5146	-0.24991	-1.599	-0.4954	-1.152	-0.626	-0.6215	-0.9434	-1.184	-0.6439	-0.074	-0.2688	-0.454	-0.8625
rmf	b0953	ribosome_modulation_factor	-0.346378	1	0	0.3219	0.3674	0.2016	-0.3219	-0.2688	0	0.059733	0.4854	-0.304	-0.2009	-0.5995	-0.5353	0.4957	0.08406	0.251	-0.464233	0.3219	-0.9714	0.111	0.2626	0.4957	0.1635	0.043	0.3448	0.16295	0.4436	-0.227	-0.415	-0.1844	-0.5353	-0.9714	-1.322	-0.2176	-1.515	-0.4344
fabA	b0954	beta-hydroxydecanoyl_thioester_dehydrase,_trans-2-decenoyl-ACP_isomerase	-0.57557	0.316125	-1.66143	0.4436	0.585	0.1763	0.2265	-0.2176	0.1635	0.2265	0.3219	-0.08927	-0.2863	-0.7859	-0.7131	-0.4941	-0.7859	-0.3585	-1.434	-1.218	-1.184	0.111	-0.55705	-0.3585	-0.2688	-0.97245	-0.6215	-1.0895	-1.12	-0.7995	-0.3585	-0.5778	-0.4941	-0.737	-0.5995	-0.9714	0.1635	-1.837
b0955	b0955	putative_ATP-dependent_protease	-0.418619	0.997125	-0.00415372	-0.2176	0.3103	-0.0145	-0.5564	-0.7131	0.5945	0.3219	0.189	-0.2345	-0.2345	-0.5146	-0.811	-0.2863	-0.1844	-0.2863	-0.5564	-0.6666	0.189	0.2869	-0.79885	-0.6897	0.7485	-0.82375	0.6415	-1.235	-1.434	-0.778	-1.515	-1.786	-2.12	-2.059	-1.252	0.4647	-0.1047	-0.7131
ycbG	b0956	putative_dehydrogenase	-0.655427	0.032875	-4.92687	-0.2009	-0.1047	-0.4344	0.1243	-0.074	-0.05889	-0.074	-0.02915	0.01436	0.09761	0.3448	0.4854	0.2016	0.2987	-0.5353	-0.7612	-0.3401	-0.5995	-0.5353	0.0285	-0.2345	-0.3771	-0.01812	-0.2863	0.017515	-0.8365	-0.34485	-0.4739	-0.4739	-0.5353	-0.2176	-0.7612	-0.737	-1.396	-1.889
ompA	b0957	outer_membrane_protein_3a_(II*;G;d)	0.0767918	1	0	-0.1361	0.5059	-0.02915	-0.2688	0	0.6041	0.2141	0.4436	0.01436	-0.02915	0.1243	-0.1844	0.1635	0.2869	0.2016	0.189	-0.1844	0.01436	0.7991	-0.3703	0.09761	0.5753	-0.407525	0.2987	-0.2176	0.5558	0.2271	0	-0.02915	0.08406	0.04264	-0.415	1.014	0.8718	0.7991
sulA	b0958	suppressor_of_lon;_inhibits_cell_division_and_ftsZ_ring_formation	0.0501759	1	0	-0.2688	0.8237	1.511	2.233	3.727	0.6229	1.646	2.37	4.247	4.414	0.3785	-0.1203	0.696	0.4957	0.111	0.6135	0.6871	1.104	0.263	0.221205	0.5753	1.459	1.8445	4.431	3.055	5.076	2.33	-0.7859	-0.1203	2.173	3.242	2.454	0.9411	0.669	0.5656
b0959	b0959	orf,_hypothetical_protein	0.236802	1	0	-0.1047	-0.2515	0.3334	-0.08927	0.516	0.08406	0.1635	0.07039	0.09761	0.6781	-0.3401	-0.1844	0.3103	0.3103	-0.2345	0.07039	0.05658	-0.1681	-0.2176	0.7248	0.1763	-0.2176	0.8437	0.4542	0.85955	0.546	0.4668	-0.3219	0.1763	0.6135	0.696	1.043	-0.074	-0.02915	-0.6897
b0960	b0960	orf,_hypothetical_protein	-0.00330571	1	0	-0.1681	0.2265	0.3103	-0.6666	-0.2688	0.3103	0.2141	0.6508	-0.6666	-0.04394	0.4222	0.1243	0.2869	0.2388	-0.152	-0.1681	0.4114	0.856	-0.05889	-0.58035	-0.7131	-0.4344	-0.7127	0.7312	-0.3058	0.5945	0.6135	-0.1203	0.3674	-0.05889	0.4854	0.6781	-0.2009	-0.2345	-0.6215
yccF	b0961	orf,_hypothetical_protein	-0.0691242	1	0	0.1506	0.3561	0.1375	-0.811	-0.6439	0.251	0.2987	0.6135	-0.4344	-0.2345	0.251	0.263	0	-0.6439	-0.1047	-0.04394	0.5656	0.7655	0.3785	-0.5671	-0.304	0.02857	-0.4954	0.5656	0.0098	0.4751	0.3912	-0.8365	-0.2515	-0.6897	-0.9159	-0.1681	-0.0145	-0.074	-0.101462
helD	b0962	DNA_helicase_IV	-0.465279	0.7525	-0.410237	-0.074	0.111	0.01436	0.189	0.6135	0	0.02857	-0.2345	0.1506	0.3448	0.516	0.3103	0.3219	0.4005	0.05658	-0.0145	0.5753	0.4222	-0.5564	-0.7227	-1.029	-1.059	-0.79645	-0.1047	-0.5462	0.4647	0.45535	-0.5564	0.6781	0.251	0	-0.3771	-1.089	-0.9159	-1.515
mgsA	b0963	methylglyoxal_synthase	-0.652039	0.258625	-1.95107	0.251	-0.1844	-0.6897	0.433	-0.2688	0.1763	0.4114	-0.1844	0.7655	0.5059	-0.1047	0.05658	0.6229	0.5059	-0.2863	-0.152	0.1375	0.01436	0.111	-0.097495	-0.1681	-0.304	-0.41592	-0.9159	-0.8495	0.5361	0.2111	-0.8625	-1.152	-2	-1.474	-1.152	-0.5778	-1.059	-1.943
b0964	b0964	orf,_hypothetical_protein	0.303268	1	0	0.111	-0.1203	0.3561	-0.6215	0.09761	-0.4941	-0.1681	-0.5995	-0.415	-0.3585	-0.7859	0.6135	-1.396	2.513	0.774	-0.2009	0.3674	-0.3585	0.1763	0.36165	0.6041	0.1635	0.36255	0.2388	0.3011	0.01436	0.1837	-0.02915	0.4114	0.3219	0.856	0.02857	0.2987	1.157	0.5945
b0965	b0965	orf,_hypothetical_protein	0.0443691	1	0	0.04264	-0.3401	-0.1361	0.08406	-0.074	0.08406	0.2388	0.1375	0.1635	0.4854	0.3785	0.5059	-0.5778	0.189	0.8319	-0.08927	0.2388	0	0.6135	0.3444	0.08406	0.5361	0.3002	0.1763	0.23265	0.5261	0.26305	0.3896	0.2265	-0.02915	-0.304	-0.5146	0.1506	0.4222	0.05658
yccV	b0966	orf,_hypothetical_protein	0.256439	0.999875	-0.000180348	0.07039	-0.02915	-0.1203	0.7137	-0.1203	0.09761	0.1243	0.111	0.6135	0.1506	0.09761	1.269	-0.074	0.2869	0.9336	0.9855	1.333	0.6599	0.5361	0.083035	-0.0145	0.5945	0.086225	0.926	0.2181	0.3334	0.5	0.263	0.3674	0.4647	0.09761	-0.454	1.208	1.692	1.17
b0967	b0967	putative_oxidoreductase	-0.17336	1	0	0.07039	0.1635	-0.2688	-0.7131	-0.9159	-0.1047	-0.1203	1.799	-0.3959	-0.4941	-0.1047	-0.2345	-0.2515	-0.415	-0.6439	-0.415	0.111	-0.3219	-0.4941	-1.2575	-1.358	-0.8365	-1.7935	-0.5778	-1.0905	-0.2515	0.06875	-0.1681	-0.04394	0.251	0.4751	0.5558	-0.2515	-0.3959	-0.6897
b0968	b0968	orf,_hypothetical_protein	-0.304667	1	0	0.2388	0.1763	0.08406	0.05658	-0.152	0.1635	0.5361	0.3334	0.09761	0.04264	-0.6439	-0.2863	-0.2009	-0.1047	-0.9714	-0.6215	-0.415	-0.7859	0.04264	0.16753	-0.0145	-0.2688	0.1837	-0.08927	0.424	0.5059	0.32995	-0.737	-0.2688	-0.6439	-0.8625	-0.6666	-0.08927	0.1635	-0.7859
yccK	b0969	putative_sulfite_reductase_(EC_1.8.-.-)	-0.275215	1	0	0	0	0.3674	-0.454	-0.2345	0.7991	0.5656	0.6323	0.1763	0.2016	-0.2515	-0.5146	0.433	0.251	-0.05889	-0.1844	0.4957	0.2869	0.04264	-1.0905	-0.3585	-0.2863	-1.3225	0.1375	-1.152	0.04264	0.10705	0.3103	-0.4941	-1	-0.5778	-0.4344	1.111	1.233	0.2265
yccA	b0970	putative_carrier/transport_protein	-0.489083	0.980125	-0.0289623	0.4114	0.4222	0.1635	0.5656	0.6508	1.526	0.8718	0.856	1.339	1.157	0.4005	0.6415	0.3103	0.7485	0.7908	1.585	0.5059	0.7824	0.6871	-0.0169	0.3448	0.3674	-0.85935	0.111	-0.718	0.3674	0.4891	0.6415	-0.1203	-1.12	-0.7859	0	0.8875	0.8074	0.3448
hyaA	b0972	hydrogenase-1_small_subunit	0.168148	1	0	-0.3401	-0.4941	-0.1047	-0.2515	-0.04394	0	-0.08927	0.3448	-0.0145	-0.08927	0.02857	-0.1361	-0.2009	-0.2345	0.1243	-0.3959	-0.2688	0.275	-0.2176	0.38395	0.3896	0	0.2491	-0.02915	0.3561	0.5558	0.1255	-0.2863	-0.2688	0.3448	0.585	0.1635	-2	-0.3771	-0.3771
hyaB	b0973	hydrogenase-1_large_subunit	0.263282	0.999	-0.00144342	-0.889	-0.3585	-0.3401	-0.04394	-0.2688	-0.454	-0.2009	-0.1681	-0.304	-0.6215	-1.515	-0.415	-1.059	-1.556	4.196	-1.396	0	-0.08927	0.3896	0.2383	-0.2863	0.275	0.0128	-0.02915	-0.089595	-0.304	0.0945	1.674	1	1.395	1.945	1.333	-2.252	-1.04116	-2.37532
hyaC	b0974	probable_Ni/Fe-hydrogenase_1_b-type_cytochrome_subunit	0.361476	0.994125	-0.00850083	-0.6215	-0.2515	-0.2345	-0.4739	-0.2688	-0.1047	-0.3959	0.1763	-0.2863	-0.2515	1.091	0.519775	1.05	-0.3585	1	-0.9159	0.6323	0.9855	0.4222	0.94725	0.7655	0.4647	0.7125	0.5656	0.6205	0.8237	0.387	0.7137	0.04264	1.036	1.293	0.6135	-0.406811	-0.293934	-0.771339
hyaD	b0975	processing_of_HyaA_and_HyaB_proteins	0.453255	0.387625	-1.36727	-0.454	-0.2345	-0.304	-0.2176	-0.6666	-0.1203	0.111	-0.0145	-0.05889	-0.2176	0.2869	-0.3401	-0.737	-0.2863	1.718	0.1506	-0.2863	0.8718	0.3896	0.5287	0.1763	0.4647	0.68255	0.2388	0.58485	-0.0145	0.1008	0.3103	-0.04394	0.5558	0.3561	0.546	-0.761583	-0.187855	-0.514967
hyaE	b0976	processing_of_HyaA_and_HyaB_proteins	-0.258055	1	0	-0.1844	0.251	-0.2009	-0.05889	-0.304	0.1243	0.07039	0.1243	0.07039	0.08406	0.263	0.735507	0.789474	0.7137	0.189	1.01855	0.658174	0.08406	0.2265	0.57325	0.5261	0.5059	0.41135	0.263	0.37745	0.4005	0.08175	-0.3585	-0.3959	-0.454	-0.2345	0.3448	-1.184	-1.14482	-1.66283
hyaF	b0977	nickel_incorporation_into_hydrogenase-1_proteins	0.164507	1	0	-0.02915	-0.5353	0.263	-0.5564	0.1763	0.02857	-0.2688	0.189	0.3334	0.1375	-1.889	0.08406	0.275	3.051	3.151	0.836209	0.07039	0.4222	0.251	0.238055	-0.1203	0.2869	0.32435	0.433	0.2987	0.6599	0.23235	2.014	0.433	0.669	0.3674	0.9184	-0.1681	0.275	-0.2515
appC	b0978	probable_third_cytochrome_oxidase,_subunit_I	0.498342	0.181375	-2.46295	-0.811	-0.8365	-1.322	-2.184	-1.599	-0.05889	-0.889	-0.9714	-1.396	-1.358	0.05658	-0.04394	0.09761	0.2388	0.6599	3.007	0.856	0.275	0.251	0.1952	0.433	0.04264	0.249055	-0.7131	0.33175	-0.8365	-0.737	0.2869	0.4114	-0.05889	-0.3401	-0.05889	0.696	0.8875	0.8319
appB	b0979	probable_third_cytochrome_oxidase,_subunit_II	0.548203	0.294	-1.76611	-0.3401	-0.454	-1.089	-1.059	-1.059	-0.2345	-0.5778	-1.089	-1	-0.6439	0.585	0.2016	-0.2688	-0.2515	1.59	0.288635	-0.3959	-0.1844	-0.05889	-0.051415	-0.3959	-0.1844	-0.023315	0.2016	-0.181445	-0.811	-0.17925	0.8718	0.9635	0.6323	0.8074	0.7225	-0.08927	0.5558	0.4005
appA	b0980	phosphoanhydride_phosphorylase;_pH_2.5_acid_phosphatase;_periplasmic	0.322492	1	0	-0.152	-0.6666	0.2141	0.4222	0.7655	-0.454	-0.5146	-0.2176	0.3219	0.3561	0.2265	-0.2688	-0.4941	-0.4344	0.5059	-0.7131	-1.029	-0.2176	-0.04394	-0.39905	-0.5995	0.1506	-0.4344	0.05658	-0.32295	0.3448	0.258	1.064	0.9855	0.4751	1.157	1.05	0.516	0.4751	0.3103
yccC	b0981	orf,_hypothetical_protein	0.596683	0.079	-3.662	0.07039	-0.3959	0.1375	-0.6439	0.3103	-0.05889	-0.04394	-0.074	-0.304	-0.1844	0.3561	0.7655	-0.304	0.01436	0.189	1.16903	1.516	-0.074	0.189	0.48175	0.516	0.5656	0.5829	0.7312	0.70055	0.5261	0.16095	1.322	0.6781	1.915	1.48	1.722	0.2265	0.4436	-0.1844
yccY	b0982	putative_phosphatase	-0.0591639	1	0	-0.1844	-0.074	-0.02915	-0.05889	0.3674	0.013522	1.895	-0.08927	-0.08927	-0.3401	-0.415	1.138	1.623	-1.837	0.3785	0.940062	0.64787	0.6781	0.07039	0.19965	0.01436	0.07039	-0.15235	0.275	0.129695	0.05658	0.06215	-0.3401	-0.3401	-0.6666	-0.08927	-0.2176	0.02857	0.4542	0.073811
yccZ	b0983	putative_function_in_exopolysaccharide_production	0.485524	0.852625	-0.230017	-0.3771	-0.6215	0.111	-0.2863	-0.1361	0.09761	-0.02915	-0.152	-0.3959	-0.2688	0.2987	0.7824	0.1243	-0.2688	0.5656	0.4005	0.3561	0.433	0.07039	0.1375	-0.1203	0.3785	0.3985	0.5059	0.6508	0.3448	0.32075	0.189	1.257	1.17	1.705	1.433	-0.6666	-0.3959	-0.4739
ymcA	b0984	orf,_hypothetical_protein	0.529903	0.60175	-0.732764	-0.8625	-0.9714	-0.02915	-0.889	0.1243	0.3561	-0.1361	-0.1844	-0.3771	-0.304	0.02857	0.275	0.6229	0.263	0.7398	0.516	0.3896	0.4114	0.01436	0.42155	0.4222	0.4542	0.6066	0.546	0.73405	0.3785	0.24785	0.189	0.669	0.9635	1.795	1.705	-0.1844	-0.3585	-0.6666
ymcB	b0985	orf,_hypothetical_protein	0.227503	1	0	-0.3401	-0.4344	0.01436	0.01436	-0.2176	-0.4344	-0.1681	-0.1844	-0.7612	-2.396	0.2141	-0.1844	-0.1361	0.585	1.744	0.8319	0.4114	0.3334	-0.1844	0.4259	0.251	0.2388	0.5134	0.189	0.6636	0.1506	0.06215	0.4957	0.774	1.151	1.546	0.9561	-2.474	-1	-2.556
ymcC	b0986	putative_regulator	0.219457	1	0	-0.5146	-0.5146	-0.152	-0.6666	0.2869	-0.7859	-1.322	-0.5564	-1.252	-0.6215	0.09761	1.856	0.2987	0.516	0.275	1.655	0.902175	-1.69	0.2141	0.52	0.3896	0.2388	0.4657	0.9184	0.6552	0.2388	0.28765	-0.5778	-0.1681	1.131	1.043	0.926	-0.5564	-1.029	-1.029
ymcD	b0987	orf,_hypothetical_protein	-0.156271	1	0	-0.2009	-0.2345	-0.04394	-0.05889	-0.3771	-0.304	-0.1203	-0.04394	-0.3959	-0.2688	1.465	1.043	0.7824	0.6323	1.531	1.884	1.043	0.8953	-0.152	0.59805	-0.04394	-0.02915	0.5252	-0.2515	0.983	-0.304	-0.16095	-0.3401	-0.4941	-0.3585	-0.2176	-0.6666	-0.1361	-0.5778	-1
insB_4	b0988	IS1_protein_InsB	-0.67923	0.00025	-11.9658	0.1635	-0.02915	-0.1844	0.4957	-0.1047	-0.2009	-0.0145	0.01436	0.2141	0.263	-0.2009	-0.1681	0.2265	-0.2009	-0.6897	-0.3771	-0.1681	-0.3771	-1.474	-0.6574	-0.889	-1.556	-0.49425	-1.474	-0.06087	-1.184	-0.5445	-1.286	-1.286	-0.6666	-0.8365	-0.4344	-0.5353	-0.5353	-1.059
cspH	b0989	cold_shock-like_protein	-0.492665	0.738	-0.438307	-0.2176	0.1763	-0.1203	-0.1047	-0.2688	0.251	0.02857	0.1375	-0.2009	-0.1203	-0.1203	-0.5146	0.4751	-0.2009	-0.6439	-0.4739	-0.2176	-0.4739	-0.2515	0.28765	0.189	-0.1361	0.4539	-0.4344	0.33885	-0.9714	-0.3806	-0.7131	-1.252	-0.5564	-1.184	-0.9159	-2.396	-1.889	-2.322
sfa	b0991	suppresses_fabA_and_ts_growth_mutation	-0.555957	0.655375	-0.609607	-0.152	-0.08927	-0.2863	-0.1047	-0.2345	-0.3585	0.07039	-0.05889	0.251	0.09761	0.433	0.433	0.856	0.2388	-0.5995	0.2141	0	-0.454	0.04264	-0.03545	-0.1203	-0.152	-0.15925	-0.8625	-0.153435	-0.4941	-0.10045	-0.2176	-0.2688	-0.04394	-0.2009	-0.6439	-0.9714	-0.7859	-0.3959
yccM	b0992	orf,_hypothetical_protein	-0.274719	1	0	-0.2863	0.07039	-0.2345	0.2016	0.6781	-0.811	-0.7131	-0.5778	-0.7859	0.01436	0.2869	0.5261	0.4854	-0.074	-0.9434	0.1506	-0.1047	-0.5778	-0.2515	0.2612	0.3896	-0.2688	0.32337	-0.7612	0.55175	-0.4739	-0.35655	-0.4739	-0.5564	-0.7612	-0.04394	0.433	-1.358	-1.556	-2.184
torS	b0993	sensor_protein_torS_(regulator_TorR)	0.149129	1	0	0.263	0.1375	-0.04394	-0.4344	0.3219	-0.5146	-0.5353	-0.2688	-0.4941	-0.05889	-0.9434	-0.3959	-0.2345	-0.6666	-0.3219	-0.5778	-0.1047	-0.3585	-0.4739	0.121335	0.4436	-0.3219	0.1503	0.6415	0.28685	0.111	0.10705	-2.252	0.7312	0.4542	0.9928	0.8237	-0.7131	-2.322	-0.8625
torT	b0994	part_of_regulation_of_tor_operon,_periplasmic	-0.0814619	1	0	-0.0145	0.09761	0	0.1635	0.111	-0.8625	-0.3771	-0.5564	-0.3219	-0.1203	0.9486	1.293	1.459	-0.08927	0.9107	0.8875	2.409	0.7137	0.1243	0.07135	-0.3401	-0.1203	0.1698	0.2388	0.08815	0.251	0.1375	0.275	0.3448	0.4005	0.7485	0.275	-2.396	-0.877423	-0.970526
torR	b0995	response_transcriptional_regulator_for_torA_(sensor_TorS)	-0.213102	1	0	-0.4344	-0.152	-0.1681	0.1763	0.3219	-0.2345	0	-0.2688	0.3674	0.08406	0.8718	0.7824	1.263	1.05	1.501	1.151	1.007	1.131	0.02857	-0.3259	0.111	-0.08927	-0.08565	-0.02915	-0.153355	0.516	0.31615	-0.1203	-0.1361	-0.3219	0.4436	0.4854	-3.322	-0.737	-1.358
torC	b0996	trimethylamine_N-oxide_reductase,_cytochrome_c-type_subunit	0.616749	0.511	-0.968605	-1.029	-0.2863	-0.1203	-3.184	0.02857	-0.2176	0.05658	-0.3401	-0.02915	-0.1047	0.10635	0.54431	0.263326	0.117825	0.6508	-0.05889	0.4114	0.7137	0.05658	0.5509	0.2987	0.7991	0.70065	0.07039	0.85835	0.433	0.11325	0.4751	0.5753	0.6229	1.852	1.683	1.575	0.4436	0.9184
torD	b0998	part_of_trimethylamine-N-oxide_oxidoreductase	0.207053	1	0	-0.4344	-0.3959	-0.1203	-0.2009	0.1375	0.2016	-0.2688	0.1375	-0.074	-0.2009	-0.811	-1.434	0.1506	-0.2176	0.3785	0.2388	0.02857	0.4114	-0.05889	0.22565	-0.074	-0.737	-0.06175	0.3448	0.18765	0.2987	0.2057	0.1243	0.1243	0.09761	0.5261	0.7485	-0.683582	-0.889	-1.55178
yccD	b0999	orf,_hypothetical_protein	-0.0888988	1	0	-0.04394	0.08406	-0.4941	0.04264	-0.152	-0.152	-0.304	0.05658	-0.2345	0.3561	0.3785	1.245	0.08406	1.491	2.807	5.379	1.604	1.183	0.2141	0.3099	0.1506	0.2016	0.08248	-0.1681	0.45945	-0.1681	0.04203	0.4542	0	-0.1681	-0.5995	-0.5564	-3.059	-0.8365	-0.737
cbpA	b1000	curved_DNA-binding_protein;_functions_closely_related_to_DnaJ	-0.5431	0.740125	-0.434159	-0.04394	0.02857	-0.3959	0.5656	0.7655	-0.074	-0.05889	-0.1844	0.1763	0.4647	0.6599	0.2016	0.7049	0.05658	-0.2345	-0.1681	0.1506	-0.2688	0.251	-0.3678	0	-0.5353	-0.51165	-0.5353	-0.8227	-0.5146	0.0555	0.2265	-0.2515	0.6229	0.516	-0.2863	-0.454	-0.8365	-1.059
yccE	b1001	orf,_hypothetical_protein	0.314367	1	0	0	-0.454	0.07039	-0.424198	-0.04394	-1.837	-1.12	-1.322	-1.00256	-1.029	2.441	2.508	2.852	-0.5778	1.305	2.03381	2.548	0.2016	-0.6897	0.35695	0.3103	-0.1844	0.7418	0.2869	0.87165	0.5753	0.1948	0.3561	1.77	1.803	1.551	1.934	-0.454	0.041925	0.4542
agp	b1002	periplasmic_glucose-1-phosphatase	-0.213851	1	0	0.2987	0.2141	-0.5778	1.546	0.6508	0.3896	0.3448	-0.3585	1.982	0.9486	0.3674	-0.2176	0.189	-0.1681	-0.737	-0.304	-0.2345	-0.152	0.2388	0.9107	0.622692	0.3334	0.9107	-0.4344	0.01436	0.669	0.348	-0.3959	-0.2345	0.4751	-0.304	-0.2515	0.4114	-0.02915	0.4542
yccJ	b1003	orf,_hypothetical_protein	-0.112161	1	0	0.1506	0.01436	-0.3585	0.251	0	-0.2515	0.08406	4.858	0.04264	0.585	0.2141	1.356	0.9561	-1.218	0.8074	0.7312	1.491	1.157	0.1635	0.8496	0.1506	0.189	0.73485	0.3448	0.7653	-0.3771	0.1315	-0.6897	-0.303335	-0.04394	-0.737	-0.811	0.5753	1.299	0.696
wrbA	b1004	trp_repressor_binding_protein;_affects_association_of_trp_repressor_and_operator	0.226662	1	0	-0.1203	-0.2515	-0.304	0.2987	-0.2515	-0.04394	-0.1203	0.05658	0.2265	-0.02915	0.2987	1.064	0.848	0.433	0.6135	0.1506	0.263	0.4957	0.4005	0.4276	0.5261	0.3334	0.37205	0.01436	0.28525	0.2388	-0.014575	0.09761	-0.1361	-0.2345	-0.074	0.433	0.7312	0.848	1.057
ycdF	b1005	orf,_hypothetical_protein	-0.0599197	1	0	-0.08927	0.2388	-0.1844	-0.2009	-0.3585	0.111	0.1635	0.07039	0.07039	0	1.766	0.7908	0.4436	0.8237	1.111	2.18	1.01068	1.07	0.4542	0.1699	0.263	0.04264	0.09128	-0.0145	0.24475	-0.1047	-0.2172	-1.152	-1.556	-1.322	-1.837	-0.5778	2.257	2.004	1.868
ycdG	b1006	putative_transport_protein	0.269154	1	0	-0.074	-0.5353	0.1506	-0.3771	0.275	-0.08927	-0.2688	-0.2009	-0.304	-0.1203	-0.6215	-0.0145	0.01436	0.3896	1.996	-0.3771	0.3448	0.6229	0.02857	0.056515	0	-0.152	0.28525	0.1243	0.381	0.4436	0.3954	0.903	0.9486	0.7485	1.516	1.82	-1.37222	-1	-1.46449
b1007	b1007	orf,_hypothetical_protein	-0.0936218	1	0	-0.05889	-0.3401	-0.1203	-0.2515	0.09761	0.2388	0.111	0.1506	0.3785	0.5059	0.5261	1.367	0.3448	0.9486	2.755	1.40866	0.7991	0.3448	0.1506	0.027455	-0.152	0.2388	-0.07913	0.3896	0.076435	0.4957	0.17805	0.251	0.05658	0.1635	0.2265	0.05658	-0.1361	-0.2515	0.171312
b1008	b1008	putative_enzyme	0.58084	0.292125	-1.77534	0.1243	-0.7612	0.251	-0.6215	0.2016	-0.5353	-0.4344	-0.2863	-0.074	0.05658	0.189	0.430574	-2.059	-0.216625	0.873032	0.224988	-0.04394	-0.3401	-0.0145	0.59705	0.5656	0.1763	0.4411	-0.02915	0.5036	0.05658	0.11325	1.118	1.322	0.8074	0.8156	1.07764	1.585	1.077	0.258005
b1009	b1009	putative_acetyltransferase	-0.0217255	1	0	-0.04394	-1.252	-0.0145	-0.4739	0.2016	-0.08927	-0.5353	0.1243	-0.0145	-0.2688	0	0.3334	-1.089	-0.811	2.091	0.275	0.1375	0.08406	0.1763	-0.4344	-0.415	0.2388	-0.47395	0.4114	-0.15793	0.5059	0.34355	1.322	1.163	0.5558	1.293	1.124	-2.12	-1.089	-6.644
b1011	b1011	putative_synthetase	0.259152	1	0	0.01436	-0.304	-0.4344	0.1506	0.02857	0.04264	-0.4344	0.08406	-0.454	-0.2009	-0.4941	-0.2009	-0.9714	-0.9434	0.07039	-0.6439	-0.3585	0.2265	0.2869	0.3675	0.3561	0.4647	-0.1614	0.2869	0.3621	0.6599	0.2111	1.057	0.856	0.757	0.757	0.8319	-4.059	0.6041	-1.089
b1012	b1012	orf,_hypothetical_protein	-0.0384801	1	0	0.1375	-0.1844	0.2265	0.3334	0.585	0.04264	-0.3959	-0.0145	0.4114	0.4647	-0.7859	-0.415	-0.2688	1.263	-0.415	-0.152	-0.3219	-0.1203	0.05658	0.4489	0.3334	-0.08927	0.63175	0.8237	0.6849	0.4436	0.4515	0.1243	0.8875	0.84	0.7398	0.8237	-6.644	-1.786	-0.6666
ycdC	b1013	putative_tet_operon_regulator	-0.169488	1	0	0.3103	-0.04394	-0.0145	0.6135	1.144	0.01436	0.3103	0.2265	0.774	0.3674	-0.5995	0.251	0.3674	-0.4344	-0.5564	0.7225	0.5059	0.5558	-0.0145	-0.06565	-0.2863	-0.152	-0.13068	0.09761	0.36385	2.29	0.37425	-0.3959	-0.3959	-0.9434	-0.415	-0.2009	0.669	0.546	-1.218
putP	b1015	major_sodium/proline_symporter	-0.220575	1	0	0.8875	0.111	0.4957	1.911	0.5059	0.6871	0.7824	0.3785	1.978	0.4647	-1.152	-0.6897	-0.4941	-0.6666	3.239	-2.396	-1	-0.811	-0.152	-0.5477	0.07039	-0.454	-0.67315	-0.6439	-0.935	2.866	0.1948	0.2141	0.1243	-0.415	0.1763	1.239	-1.358	-0.8625	-1.396
b1016	b1016	orf,_hypothetical_protein	-0.35734	1	0	-0.2863	-0.3401	-0.2009	-0.2176	-0.4739	0.4436	-0.04394	-0.1361	-0.2863	0.02857	0.251	0.7908	1.157	0.1635	0.4957	0.774	0.9486	0.8237	0.2141	-0.737	-0.5564	0.251	-0.7378	-0.152	-0.24425	0.4854	-0.11725	-0.1203	-0.2345	-0.6666	-0.4739	-0.3585	0.1506	-1.152	-2.737
b1017	b1017	putative_cytochrome	-0.0608118	1	0	-0.9159	-0.737	-0.4739	-0.3401	-0.0145	0.01436	-0.6215	-0.415	-0.7859	-0.2688	-0.4941	0.1243	0.8953	0.1375	0.9486	0.1635	0.5059	-0.2345	-0.1203	0.2509	0.189	-0.1203	0.2427	-0.1844	0.35575	0.6229	0.06215	-0.7131	-0.7131	-0.7612	-0.7859	-0.1681	-1.322	-1.358	-1.152
ycdO	b1018	orf,_hypothetical_protein	0.00245206	1	0	-0.1361	-0.4739	-0.8365	-0.9714	-0.5778	-0.4941	-0.8625	-0.811	-1.644	-0.8625	0.3219	0.07039	-0.8625	0.9561	0.8074	-0.304	-0.3959	0.05658	-0.04394	-1.235	-1.029	-0.5564	-1.63	-0.4344	-1.416	0.02857	-0.10045	-0.1047	0.07039	0.2869	-0.0145	0.09761	-1.556	-0.8625	-1.152
phoH	b1020	PhoB-dependent,_ATP-binding_pho_regulon_component;_may_be_helicase;_induced_by_P_starvation	0.231892	1	0	-0.05889	-0.074	0.2388	1.628	2.954	-0.074	0.08406	0.111	0.9486	1.604	-1.059	-0.1681	-0.4739	0.546	1.39	0.252677	0.3103	-0.08927	0.2388	0.3359	0.1375	0.6871	0.5583	0.774	1.161	0.6508	0.48545	0.3785	1.251	1.678	2.021	2.039	-0.1203	0.5261	0.5059
ycdP	b1021	orf,_hypothetical_protein	0.054239	1	0	-0.7131	-0.1681	0.05658	-0.1844	0.696	0.2869	-0.3401	0.09761	-0.02915	0.433	0.2388	2.398	-0.454	0.1243	0.4751	0.8319	-0.1361	1.057	0.3896	0.3938	0.2388	0.2388	0.27255	0.5558	0.6879	0.516	0.34355	-0.2863	-0.304	0.2141	1.328	0.263	-0.7612	-0.737	-0.454
ycdQ	b1022	orf,_hypothetical_protein	0.565899	0.4395	-1.18606	0	-0.304	-0.2176	0.251	0.7824	-0.737	-0.7612	-0.7859	-0.7612	-0.1203	-0.3771	-0.5564	-0.6897	-1.599	0.09761	-0.5146	-0.5353	-0.3771	0.1243	0.50445	0.6599	1.007	0.83725	0.5656	0.9923	0.2141	0.273	1.251	1.036	1.373	1.757	1.475	-0.5995	-0.9159	-0.4344
ycdR	b1023	orf,_hypothetical_protein	0.360814	0.9965	-0.00505829	0.1635	-0.2009	-0.05889	-0.2009	0	-0.5564	-0.6897	-0.6897	-0.6666	-0.8625	-0.1844	-0.0145	0.4005	-0.152	0.1375	-0.3219	0.516	0.669	-0.08927	0.6334	-0.3585	0.111	0.4025	-0.0145	0.59435	0.1506	0.15515	0.9486	0.6508	1.683	1.183	1.438	-0.9434	-1.434	-1.252
ycdS	b1024	putative_outer_membrane_protein	-0.342834	1	0	0.07039	0.6041	-0.152	0.6599	1.618	-0.7612	-0.3959	-0.3219	-0.6439	0.2265	0.7655	-1.089	-0.9159	-1.059	0.1375	-0.529727	-0.423445	0.3103	-1.358	0.04065	0.04264	-1.474	0.2239	-1.837	0.18924	-0.737	0.02132	-1.474	-0.737	-1.029	-0.3771	0.3896	-1.889	-2.644	-3.322
ycdT	b1025	orf,_hypothetical_protein	-0.138868	1	0	1.163	-0.02915	-0.152	0.2265	0.8797	-0.5353	-0.7612	-0.4739	-0.737	-0.1203	-0.2176	-0.454	-0.737	0.3103	0.8718	-0.9434	-0.08927	1.227	-1.434	0.2622	0.1635	-0.737	0.3662	-0.8365	0.67295	-0.415	-0.17005	-1.322	-0.9159	-0.8625	-0.2688	-0.08927	-0.9434	-1.152	-0.811
tra5_3	b1026	IS3_putative_transposase	0.144771	1	0	0.1635	0.189	0	0.189	0.6781	-0.4344	-0.1203	-0.3585	-0.6439	-0.2863	-0.1361	0.3896	-0.2009	0.6041	-0.05889	0.189	0.3561	0.09761	-0.6897	-0.26455	-0.2863	-0.3585	-0.120635	0.111	0.3508	-0.2515	0.00718	0.01436	-0.04394	0.6599	0.4854	0.6871	-0.2688	0.07039	0.01436
b1027	b1027	orf,_hypothetical_protein	-0.328234	1	0	-0.02915	-0.0145	0.3674	-0.0145	0.08406	0.1763	0.2388	0.1243	-0.2176	-0.02915	-0.3771	-0.0145	0.9336	1.566	0.3785	0.858133	0.774	0.4751	-0.1203	-1.10095	-0.5353	-0.3585	-0.84095	-0.05889	-0.2782	-0.2345	-0.18855	-0.3219	-0.5564	0.04264	-0.1361	0.09761	-0.2345	0.2869	0.111
b1028	b1028	orf,_hypothetical_protein	-0.143538	1	0	-0.2009	-0.5564	0	-0.737	-0.1047	-0.074	0.2388	0.2016	-0.304	0.1375	0.07039	1.546	0.3103	0.4005	-0.2345	1.08992	0.6781	1.077	0.111	0.0871	-0.2515	0.1635	0.09761	0.02857	0.4005	0.275	0.1837	0.3448	0	0.2016	0.1375	-0.1361	-0.5995	-1.434	-1.86573
ycdU	b1029	orf,_hypothetical_protein	0.46267	0.9885	-0.0166871	-0.304	-0.8365	-0.0145	-0.7612	-0.1844	-0.9159	-0.6439	-1.218	-1.556	-1.059	0	3.399	-0.3219	1.945	1.646	1.68975	0.9184	0.3334	-0.2515	0.4007	0.5656	0.251	1.1895	-0.0145	1.4355	0.669	0.29725	0.1635	1.144	2.807	2.568	1.926	-0.4739	0.275	0.4751
b1030	b1030	orf,_hypothetical_protein	-0.305855	1	0	0.1635	-0.5564	-0.2176	-0.08927	-0.6215	0.3785	0.4436	0.2388	0.5059	0.4114	0.5361	1.189	-0.5778	1.118	1.144	0.3219	0.8639	0.6323	0.2141	0.15979	-0.4941	0.09761	0.56505	-0.5146	0.65015	0.4854	0.10705	0.04264	-0.04394	-0.3585	-0.3959	-0.8625	-0.5995	-0.3585	-1.218
ycdW	b1033	putative_dehydrogenase	-0.248804	1	0	0.5261	0.696	0.1375	0.4436	0.8156	0.2141	0.1635	0.1635	0.251	0.5361	-0.3959	0.263	0.2265	0.4957	-0.5146	0.01436	0.3896	0.3785	0.4542	-0.37455	0.08406	0.01436	-0.3838	-0.3959	-0.134855	0.4114	0.29725	0.433	0.516	0.5656	0.8319	0.5059	-0.2688	-0.2863	-0.304
ycdX	b1034	orf,_hypothetical_protein	-0.3071	1	0	0.3785	0.4222	0.3334	0.1635	0.2388	0.3674	0.1375	0.2265	0	0.2265	-0.4739	-0.1681	0.3561	-0.7859	-0.1844	0.6135	0.8718	0.09761	-0.1681	-0.2515	-0.152	-0.454	-0.57555	-0.1844	-0.58035	0.7398	0.02132	-0.1844	-0.5146	-1.184	-0.8365	-0.889	0.7824	0.903	-0.1844
ycdY	b1035	putative_oxidoreductase_component	-0.0180527	1	0	0.2016	0.251	0.09761	0.05658	-0.1203	0.263	0.1763	0.1763	0	-0.02915	-0.6666	-0.2345	-0.04394	-0.2515	-0.304	-0.2515	0.2869	0.6323	0.2869	0.06875	-0.1361	-0.152	0.16515	-0.074	0.0358	0.09761	0.035195	-0.3401	-0.304	-1	-0.6439	-0.2688	0.4647	0.546	0.4542
ycdZ	b1036	orf,_hypothetical_protein	0.197318	1	0	-0.304	-0.304	-0.5778	-0.737	-0.5353	-0.04394	-0.4344	-0.2009	-0.5564	-0.811	-0.1047	-0.3959	-0.454	0.05658	0.111	-0.3959	-0.1203	0.7137	0.3448	-0.73305	-0.9434	0.3334	-1.0637	0.4436	-0.93745	0.3103	0.1315	0.07039	0.1243	-0.3959	-0.0145	-0.2176	0.02857	0.251	-1.029
csgG	b1037	curli_production_assembly/transport_component,_2nd_curli_operon	0.662515	0.164875	-2.60056	-0.2863	-0.5564	0.4751	-0.5353	0.1635	-0.7859	-0.6215	-0.5564	-0.2009	-1.12	0.189	0.6871	-0.2345	-0.02915	0.4647	-0.1681	-0.415	0.8074	0.189	0.38275	0.1375	0.6508	0.52435	1.064	0.6545	0.2265	0.348	1.104	0.6323	0.585	1.131	1.007	-0.1047	0.09761	0.1506
csgF	b1038	curli_production_assembly/transport_component,_2nd_curli_operon	-0.219862	1	0	-0.074	-0.2863	0.02857	-0.415	0.1635	-0.9434	-0.1361	-0.3771	-0.4739	-1	0.9855	2.934	2.31	1.202	0.8953	1.54038	1.986	0.09761	0.02857	0.348	-0.737	0.1243	0.0888	0.1375	-0.21527	0	0.11325	0.1506	0.1375	0.275	0.02857	-0.074	-1.474	-0.603269	-1.04247
csgE	b1039	curli_production_assembly/transport_component,_2nd_curli_operon	0.0290588	1	0	-0.4739	-1.943	-0.454	-0.05889	0.433	-0.550309	-0.446837	-1.286	-0.5146	-1	0.4751	3.24	1.144	-0.6897	1.157	1.48	1.293	0.4114	0.1763	-0.5778	-0.4941	0.5261	-0.5778	0.3103	-0.10045	0.7991	0.1724	-0.1047	0.1375	0.2869	0.1763	-0.05889	-0.6666	-1	-1.15736
csgD	b1040	putative_2-component_transcriptional_regulator_for_2nd_curli_operon	0.112838	1	0	0.251	-0.3585	-0.1361	-2	0.3448	0.2869	-0.9159	-0.5564	-2.556	-0.3959	-0.1844	2.336	0.263	0.07039	0.433	1.832	0.9411	-0.074	0.5059	0.1362	0.09761	-0.304	0.27985	0.1243	0.45935	0.4222	0.035195	-0.3219	0.3674	-0.0145	0.3334	0	-1.644	-0.722763	-1.09638
csgB	b1041	minor_curlin_subunit_precursor,_similar_ro_CsgA	-0.030615	1	0	-0.2688	-0.0145	0.09761	-0.08927	-0.415	-1.322	-0.08927	-0.2345	-0.3771	-0.3401	0.07039	1.599	0.903	-0.6439	0.07039	0.995258	0.3103	0.2016	-0.05889	0.06805	-0.3771	0.111	0.065055	-0.1681	0.3561	0.4542	0.3656	-0.08927	0.01436	-0.3771	-0.3585	-0.5146	-0.2863	2.223	-3.184
csgA	b1042	curlin_major_subunit,_coiled_surface_structures;_cryptic	0.000125396	1	0	-0.3401	-0.2345	0.1375	-0.3585	-0.2009	0.1375	-0.1844	-0.2515	-0.0145	-0.1681	0.4854	0.546	0.5261	0.3103	0.6135	0.669	0.5656	0.3896	0.2987	0.38375	0.2869	0.3561	0.593	-0.074	0.71615	0.2016	0.06875	0.01436	-0.2863	-0.1681	-0.152	0.1243	-1.434	-0.3959	-0.5353
csgC	b1043	putative_curli_production_protein	-0.0219328	1	0	-0.3771	-0.2688	0.1375	-0.454	-0.7612	0.3448	-0.02915	-0.2009	-0.811	-0.4941	0.3219	-0.2863	-0.4941	-0.4344	-0.1203	-0.4344	-0.3585	-0.3771	0.09761	0.283045	0.09761	0.04264	0.070125	-1.434	0.40145	0.08406	0.08175	0.08406	-0.3401	-0.6666	0.1243	-0.152	-0.7131	-0.8365	-1.286
b1044	b1044	orf,_hypothetical_protein	-0.126369	1	0	0.1506	0.4647	-0.2863	-0.4739	-0.9159	0.251	0.1375	-0.1844	-1.218	-1.837	0.5945	0.546	0.1375	0.4751	0.7991	0.9486	1.687	0.6415	-0.5564	-0.3959	-0.3771	-0.1361	-0.351395	-0.5995	-0.4409	-1	-0.227	0.02857	0.3219	-0.1361	-0.3959	-0.5995	-0.5995	-0.811	-0.737
b1045	b1045	putative_polyprotein	-0.106346	1	0	-0.05889	0.2869	-0.1203	-0.737	-0.5146	-0.1203	-0.0145	-0.2863	-1	-1.322	0.189	-0.1844	-0.8625	-0.4344	0.903	-0.1681	0.05658	-0.2176	-0.9434	-0.43705	-0.2176	-0.5778	-0.40295	-0.6666	-0.3358	-1.434	-0.661	-0.2515	-0.08927	-0.074	-0.4941	-0.3219	-0.8625	-0.8625	-0.6897
ymdC	b1046	putative_synthase	0.560301	0.88625	-0.174214	-0.1047	0.3674	0.3674	-0.5353	-0.4739	-0.454	-0.3219	-0.5353	-1.286	-1	-0.0145	-0.3401	-0.4941	-0.737	-0.3219	-0.454	-0.454	-0.0145	-0.3219	-0.16095	-0.1361	-0.2688	0.1162	-0.04394	-0.1203	-0.2688	-0.06805	0.6599	0.8319	1.35	1.531	1.064	-0.02915	-0.08927	-0.02915
mdoC	b1047	Essential_for_succinylation_of_osmoregulated_periplasmic_glucans	0.276326	1	0	-0.1681	0.3674	0.2388	-0.7859	-0.6666	-0.3219	-0.3585	-0.304	-1	-1.089	0.2987	-0.05889	-0.2688	-0.2515	-1.029	-0.3585	-0.1203	-0.6439	-0.415	-0.5105	-0.5564	-0.4344	-0.06785	-0.1203	-0.19285	-0.1203	0.16095	0.4436	0.263	0.903	0.5656	0.3785	-0.6666	-0.4739	-0.2345
mdoG	b1048	periplasmic_glucans_biosynthesis_protein	0.1799	1	0	-0.08927	0.6323	0.585	-0.1681	-0.074	0.696	0.8156	0.7312	0.4005	0.09761	-0.2515	-0.3401	-0.04394	-0.1361	0.7655	0.5558	0.516	0.926	1.029	-0.38895	0.5261	1.227	-0.27775	1.655	-0.1204	0.757	0.4668	0.3103	-0.3219	-0.6439	-0.3401	-0.3401	1.683	1.491	1.362
mdoH	b1049	membrane_glycosyltransferase;_synthesis_of_membrane-derived_oligosaccharide_(MDO)	0.21123	1	0	-0.3585	0.2016	0.02857	-0.6439	-1.089	0.1243	-0.05889	-0.2863	-0.5995	-0.6666	0.2987	0	-0.04394	0.2987	0.8875	0.7824	0.6781	0.9486	0.2987	-0.7491	-0.6666	0.5261	-0.65025	0.4957	-0.8912	-0.05889	0.0555	-0.3401	0.2016	-0.415	-0.3771	-0.3585	0.8797	0.926	0.6041
yceK	b1050	orf,_hypothetical_protein	0.00482578	1	0	0.2869	0.2141	0.07039	0.263	0.1375	-0.4941	0.09761	0.275	-0.3401	-0.3219	-0.5353	-0.04394	0.07039	-0.1681	-0.2176	-0.3771	-0.304	0.251	0.189	0.11644	0.2987	-0.1681	0.18255	-0.0145	0.2323	0.2388	-0.02197	-0.8625	-0.3959	-0.5564	-0.7859	-0.304	0.4005	0.4957	0.3448
msyB	b1051	acidic_protein_suppresses_mutants_lacking_function_of_protein_export	-0.147189	1	0	-0.2345	-0.1203	0.01436	-0.304	0.08406	0.111	-0.2863	0.1243	-0.1203	0.1506	0.1375	0.07039	0.7049	0.263	-0.3771	-0.6897	-0.454	-0.3585	0.04264	-0.37015	0.04264	0.04264	-0.02705	0.2388	-0.17925	-0.737	-0.152	-0.3585	-0.304	0.3448	0.1506	0.189	0.2141	0.2265	0.111
b1052	b1052	orf,_hypothetical_protein	-0.137969	1	0	0.2016	0.01436	-0.6897	0.516	-0.4739	0.01436	0.04264	-0.1361	-0.2009	0.08406	0.516	0.636058	0.551554	-1.644	1.202	1.0527	1.556	1.561	-0.6439	0.5434	0.263	-0.3771	0.6041	0.2388	0.88275	-0.2345	-0.06015	-0.7612	-0.7612	-0.6215	-0.5778	-0.7612	-5.644	-1.24514	-1.51135
yceE	b1053	putative_transport_protein	0.195854	1	0	-0.5353	-0.4344	-0.074	-0.2515	-0.02915	-0.3401	-0.4941	-0.1681	-0.3959	-0.2345	0.3785	0.3334	0.3448	0.3448	1.22	-0.1203	0.3334	0.5656	0	-0.123375	0.08406	0	0.36985	0.07039	0.49315	0.111	0.08175	0.05658	0.7312	0.2869	0.848	0.6508	-0.7859	-0.4941	-1.474
htrB	b1054	heat_shock_protein	-0.442297	0.806125	-0.310925	-0.304	0.189	-0.1203	-0.2688	-0.5353	0.251	0.189	0.1243	-0.3771	-0.1844	0.4542	-0.3959	0.07039	-0.4344	-0.3219	-0.3959	-0.152	0.1243	-0.5778	-1.437	-1.184	-0.1681	-1.0485	-0.1203	-1.169	-0.5146	-0.05235	-0.2863	-0.5353	0.2141	0.05658	-0.3219	-0.737	-1.059	-1.396
yceA	b1055	orf,_hypothetical_protein	-0.69382	0.007875	-6.9885	-0.152	0.6135	0.02857	-1.252	-1.599	0.08406	-0.074	0.2265	-1.184	-1	-0.05889	-1.322	-0.1203	0.3103	-1.286	-1.737	-0.7859	-0.1844	-1.434	-2.144	-2.474	-2.059	-1.7026	-2.252	-2.2275	-2.252	-0.8685	-1.69	-1.358	-1.943	-1.737	-1.286	-1.434	-1.644	-3.059
yceI	b1056	orf,_hypothetical_protein	-0.183592	1	0	-0.114691	0.111	-0.1361	-0.4344	-0.2345	0.3103	0.1763	0.1375	-0.415	-0.415	0.7049	0.7991	0.3674	1.138	0.1506	0.01436	0.04264	-0.02915	0.3785	-0.32745	-0.074	0.3448	-0.31075	-0.1047	-1.04425	-0.454	0.0945	0.275	0.04264	0.04264	-0.1203	-0.02915	0.4222	0.4854	0.516
b1057	b1057	putative_cytochrome	-0.348696	1	0	-0.3219	0.2265	0.1375	-0.1203	-0.1681	-0.0145	-0.02915	-0.2009	-0.2176	-0.415	0.3448	1.021	0.8875	0.433	0.6508	0.4854	0.757	0.7485	-0.2345	-0.27885	-0.074	0.05658	-0.1344	-0.2863	0.16325	-0.5564	0.1837	-0.889	-0.7131	-1	-0.7612	-0.074	0.07039	-0.6439	-0.3959
yceO	b1058	orf,_hypothetical_protein	-0.412057	1	0	-0.05889	0.04264	0.2141	-0.2688	-0.1681	0.263	0.2869	0.09761	0.2016	-0.304	0.500401	2	0.516772	0.524659	0.693192	0.916359	0.671554	0.495562	-0.1047	-0.133	0.09761	0.07039	0.04203	0.1506	-0.14455	-0.2515	-0.06805	-0.454	-0.1361	0.263	0	-0.304	-1.26354	-2.184	-1.98681
solA	b1059	sarcosine_oxidase-like_protein	-0.472359	0.799125	-0.323507	0.08406	-0.02915	-0.1047	0.1635	0.5945	0.263	-0.05889	0.02857	0.3785	0.546	-0.0145	0.263	0.4436	0.4751	0.1506	0.2016	-0.4344	-0.6666	0.275	-0.038065	0.08406	0.05658	-0.271635	-0.4941	-0.5589	-0.2176	-0.24705	0.433	0.3334	-0.2863	-0.1361	0.8718	-0.7131	-0.5146	-0.6439
yceP	b1060	orf,_hypothetical_protein	0.152572	1	0	0.1243	-0.3219	0.3561	0.1635	0.09761	-0.05889	-0.1844	0.3785	0.5558	0.3785	1.787	1.736	0.251	0.6415	1.379	2.15837	1.993	0.1506	0.1506	0.0098	0.02857	0.2016	0.3496	0.9709	0.3835	0.7824	0.23755	1.195	0.05658	1.157	1.007	0.02857	1.202	1.655	0.7312
dinI	b1061	damage-inducible_protein_I	-0.208127	1	0	-0.7131	0.2987	0.6135	0.757	1.151	0.1506	0.3219	0.3561	1.269	0.9709	0.251	-0.3219	-0.1844	-0.4941	-0.1203	0.3448	0.2141	0.5059	0.05658	0.013715	0.09761	0.05658	0.1754	1.705	0.6411	2.381	0.976	-0.6897	-1.218	-0.3219	-1.152	-0.9159	-0.3585	-0.6897	-0.5995
pyrC	b1062	dihydro-orotase	-0.0928838	1	0	-0.2345	-0.02915	-0.5778	-2.12	-2.322	-0.5564	-1.286	-1.029	-1.943	-1.786	0.1243	-1.786	-1.786	-0.304	-0.811	-0.9714	-1.358	-0.8625	0.02857	-0.53775	-0.3771	-0.5564	-0.7772	-2.184	-1.515	-3.184	-1.3685	-1.152	-1.322	-1.889	-2.184	-1.322	-0.5995	-0.6439	-0.8625
yceB	b1063	orf,_hypothetical_protein	-0.531566	0.984	-0.0232698	-0.454	-0.152	-0.4344	0.1635	-0.05889	0.1375	-0.3401	0.3103	0	-0.0145	0.9336	0.1763	-0.1047	0.546	-0.6439	0.1243	0.5261	0.1243	0.01436	-0.49425	-0.4344	-0.4344	-0.39605	-0.3959	-0.5881	-0.6439	-0.05235	-0.05889	-0.05889	0.05658	-0.3585	-0.6439	-0.3959	-0.3771	-0.5146
grxB	b1064	glutaredoxin_2	-0.496269	0.906375	-0.14182	0.3785	0.3561	0.2869	0.8718	1.124	0.2388	0.05658	-0.04394	0.6041	0.7824	-0.454	0.1243	0.8237	0.3103	-0.2863	-0.074	0.263	0.7908	0.4114	-0.05897	0.1763	0.3896	0.1375	-0.04394	-0.104785	-0.4941	-0.11725	-0.6439	-0.8625	-0.2863	-0.8365	-1.089	0.6041	0.4114	0.251
yceL	b1065	orf,_hypothetical_protein	0.146472	1	0	-0.1047	-0.7131	0.1635	-0.3771	0.1763	-0.5146	-0.304	-0.415	-0.304	-0.4739	-0.5995	0.01436	-1.218	-0.05889	0.1243	-0.7612	-0.3219	-0.3401	-0.1681	0.1505	0.2987	-0.2009	0.0333	0.02857	0.29585	0.1763	0.08815	1.891	1.551	1.669	1.536	1.642	-1.556	-3.059	-2.943
rimJ	b1066	acetylation_of_N-terminal_alanine_of_30S_ribosomal_subunit_protein_S5	-0.626881	0.042625	-4.55216	0.3674	0.02857	0.3103	0.585	0.4957	0.275	0.07039	-0.2345	0.8156	0.3785	-0.304	0.05658	-0.3401	0.5059	-0.5778	-0.5564	-0.2345	-0.9434	-0.1203	-0.5539	-0.2863	-0.5564	-0.7878	-1	-0.88995	0.6415	-0.56	-0.3401	-0.3401	-0.454	-0.02915	0.04264	-1.69	-1.737	-2.556
yceH	b1067	orf,_hypothetical_protein	-0.358733	1	0	-0.1361	-0.2863	-0.5778	0.4436	0.08406	-0.2863	-0.2345	-0.3219	0.2869	-0.1844	0.4005	0.5261	0.05658	-0.737	0.4005	0.4005	-0.074	-0.152	0.275	-0.63375	-0.7612	-0.6666	-0.9302	-1.286	-0.95	-0.2863	-0.23695	0.111	-0.04394	-0.1203	0.1635	0.6508	-1.737	-1.218	-2.837
mviM	b1068	putative_virulence_factor	0.156524	1	0	0.07039	0.02857	-0.04394	0.2388	0.1506	-0.3771	-0.5146	-0.2688	-0.1681	-0.4941	-0.3771	-0.2009	-1.059	0.1635	-0.2515	-0.371423	-0.1047	-0.5146	-0.5778	0.00417	-0.2863	-1.059	-0.08212	-0.737	0.03535	0.4114	-0.10045	-0.3771	-0.5778	1.438	1.257	1.48	-0.1203	-1.10913	-0.9434
mviN	b1069	putative_virulence_factor	0.381375	1	0	0.6229	0.9486	1.111	-0.0145	0.585	0.3334	0.3103	0.2869	-0.5995	-0.6215	0.696	0.07039	-0.415	-1.152	0.848	-0.2688	-0.9159	-2.12	1.208	0.4802	0.2869	1.727	0.5109	1.683	0.9411	0.7908	0.1948	0.3103	0.433	1.546	1.269	0.6323	1.674	1.907	1.864
flgN	b1070	protein_of_flagellar_biosynthesis	0.246012	1	0	0.3896	0.7398	0.8319	0.263	0.5059	0.8237	0.5945	0.546	0.3334	0.07039	-0.1047	-0.5146	-0.5778	-0.811	0.07039	-0.454	-1.644	-2.556	1.459	0.509	0.6323	1.475	0.7133	1.362	0.61605	0.669	-0.076	0.5059	0.757	1.104	0.84	0.189	1.475	1.599	1.614
flgM	b1071	anti-FliA_(anti-sigma)_factor;_also_known_as_RflB_protein	0.19759	1	0	0.5059	0.7225	0.516	0.2141	0.1375	0.8953	0.7655	0.4542	0.4436	0.1763	0.04264	-0.3401	-0.8365	-0.5778	0.3334	-0.2345	-0.8365	-2.184	0.9336	0.5206	0.5361	0.8237	0.3947	0.84	0.57775	0.4114	0.1008	0.6781	0.516	0.9107	0.6599	-0.1361	1.118	1.632	1.516
flgA	b1072	flagellar_biosynthesis;_assembly_of_basal-body_periplasmic_P_ring	0.305094	1	0	0.4647	0.7312	0.6229	-0.0145	-0.5353	0.848	0.669	0.3561	-0.08927	-0.3401	-0.0145	-1.029	-1.12	-0.9159	-0.05889	-0.8365	-1.786	-2.059	1.422	0.74635	1.176	1.637	1.0175	1.316	0.75645	0.3219	0.02132	0.6871	0.4114	0.6871	0.08406	-0.889	1.475	1.77	2.014
flgB	b1073	flagellar_biosynthesis,_cell-proximal_portion_of_basal-body_rod	0.113782	1	0	0.5261	0.9411	0.4005	-0.3219	-0.8625	0.5558	0.2141	0.275	-0.2176	-0.889	-0.7859	-1.252	-2.252	-2	-0.5353	-0.6897	-1.786	-2.943	0.9928	0.32075	0.4854	1.433	-0.73695	0.757	-1.217	-0.304	-0.609	0.1375	-0.415	-0.5564	-1.556	-0.9714	1.516	1.778	1.856
flgC	b1074	flagellar_biosynthesis,_cell-proximal_portion_of_basal-body_rod	0.212886	1	0	0.251	0.6599	0.07039	-0.250223	-0.6666	0.1635	0.09761	-0.1361	-0.3771	-0.9434	-0.4941	-1.286	-2.12	-2.12	-0.6215	-1.184	-1.943	-3.184	0.9928	0.37235	0.6135	1.345	-0.389485	0.7137	-1.3075	-0.3959	-0.609	0.4854	0.05658	0.5059	-0.5995	-1.12	1.438	1.674	1.761
flgD	b1075	flagellar_biosynthesis,_initiation_of_hook_assembly	0.024907	1	0	0.6415	1.05	0.4542	-0.454	-0.5353	0.1763	0.1243	-0.05889	-0.2863	-0.9159	-1.184	-1.69	-1.322	-2.474	-0.9714	-1.322	-1.786	-3.644	0.7312	0.271	0.2987	1.17	-0.2176	0.6781	-1.354	-0.3771	-0.643	-0.2515	-0.5778	-0.9714	-1.786	-2.184	1.521	1.692	1.731
flgE	b1076	flagellar_biosynthesis,_hook_protein	0.0463838	1	0	0.6323	1	0.5059	-0.3585	-0.889	0.1375	0.07039	-0.1844	-0.2176	-1.029	-1.152	-1.434	-2.644	-2.737	-1.089	-1.396	-2.252	-4.322	0.8797	0.21065	0.5656	1.233	-0.20866	0.6871	-1.382	-0.3959	-0.626	-0.05889	-0.5995	-0.7612	-1.943	-2.556	1.333	1.618	1.848
flgF	b1077	flagellar_biosynthesis,_cell-proximal_portion_of_basal-body_rod	-0.0783388	1	0	-0.08927	0.4854	0.251	-0.415	-0.8365	0.08406	-0.2515	-0.2688	-0.6897	-1.434	0.111	-0.5564	-0.9434	-0.415	-0.1844	-0.02915	-0.811	-1.474	0.8074	-0.2782	0.05658	1.454	-0.752	0.9635	-1.668	-0.3219	-0.7995	-0.1203	-0.889	-1.644	-2.556	-2.943	1.281	1.551	1.566
flgG	b1078	flagellar_biosynthesis,_cell-distal_portion_of_basal-body_rod	0.0122029	1	0	-0.3401	0.516	0.08406	-0.6215	-1.089	0.1506	-0.1681	-0.415	-0.8625	-1.434	-0.9714	-1.152	-1.474	-1.358	-0.1203	-0.5146	-1.322	-2.059	0.8639	-0.28525	0.4647	1.316	-0.56647	1.316	-1.8495	-0.4739	-0.698	-0.3771	-1.184	-2.184	-2.943	-3.322	1.637	2.124	1.428
flgH	b1079	flagellar_biosynthesis,_basal-body_outer-membrane_L_(lipopolysaccharide_layer)_ring_protein	0.117452	1	0	-0.2515	0.251	0	-0.9434	-1.218	-0.2009	-0.4941	-0.6897	-1.152	-1.837	-1	-1.059	-2.252	-2.396	-0.5995	-0.5778	-1.943	-2.943	0.6415	-0.73615	-0.3771	1.138	-1.201	0.546	-2.1325	-0.6897	-0.737	-0.737	-0.7131	-1.644	-2	-2.184	1.465	1.501	1.293
flgI	b1080	homolog_of_Salmonella_P-ring_of_flagella_basal_body	0.0743873	1	0	-0.2176	0.01436	0.08406	-0.8365	-1.396	-0.5564	-0.7612	-0.9714	-1.474	-2.184	-0.8365	-1.152	-1.218	-2	-0.3959	-0.6215	-1.089	-1.556	0.6041	-0.61755	-0.1361	1.239	-1.03595	0.6135	-1.787	-0.6897	-1.06	-1.515	-1.889	-1.556	-3.059	-2.737	1.454	1.299	1.189
flgJ	b1081	flagellar_biosynthesis	0.0734745	1	0	-0.1844	0.4005	-0.04394	-0.5778	-1.396	-0.5995	-0.889	-1	-1.599	-2.059	-0.6666	-1.515	-1.837	-2.474	-0.8365	-1.184	-1.599	-2.837	0.5558	-1.198	-0.7859	0.9486	-1.7615	0.5361	-2.6555	-1.218	-0.9185	-1.059	-2	-0.9434	-2.12	-2.184	1.556	1.556	1.531
flgK	b1082	flagellar_biosynthesis,_hook-filament_junction_protein_1	-0.149065	1	0	-0.074	0.4647	0.3103	0.08406	0.2265	0.2987	0.1763	0.111	0.02857	-0.3585	-0.3219	-0.4344	-0.2515	-1.644	-0.2688	-1.184	-1.184	-2.322	0.7049	-1.2432	-1.252	1.084	-1.00195	0.9184	-0.85	-0.3401	-0.4857	-1.184	-2.556	0.05658	-0.5995	-0.7612	1.35	1.208	0.9709
flgL	b1083	flagellar_biosynthesis;_hook-filament_junction_protein	0.0287714	1	0	0.275	0.4005	0.08406	-0.1047	-0.05889	-0.05889	-0.074	-0.2515	-0.3219	-0.6439	-0.1361	-0.304	-0.415	-1.286	0.251	-0.5353	-0.5146	-1.943	0.3448	-1.2815	-1.184	0.9336	-1.3335	0.669	-1.126	-0.811	-0.737	-0.4941	-1.322	-0.074	0	-0.1361	1.937	1.799	1.531
b1085	b1085	orf,_hypothetical_protein	-0.754393	0.001375	-9.50635	0.3561	0.01436	-0.0145	0.275	-0.2863	-0.3219	-0.3219	-0.6215	-0.4344	-0.5778	-1.152	-0.2863	0	-0.1844	-0.9714	-1.889	-0.2345	-1.434	-1.599	-1.0416	-1.434	-2.322	-1.463	-2.252	-1.0457	0.2388	-1.092	-3.474	-3.184	-4.059	-3.837	-3.184	-1.69	-3.184	-3.322
yceC	b1086	orf,_hypothetical_protein	-0.751138	0.00025	-11.9658	-0.2515	0.1375	0	-0.2863	-0.8365	0.08406	0.111	-0.02915	-0.4941	-0.5778	0.2016	-0.1203	-0.3219	0.3674	-1.184	-1.029	-0.5778	-0.304	-1.556	-3.474	-2.837	-2.474	-2.87	-2.322	-2.5795	-1.889	-1.278	-1.152	-1.286	-1	-1.599	-0.9714	-1.69	-2.943	-4.322
yceD	b1088	orf,_hypothetical_protein	-0.188808	1	0	0.04264	0	-0.2688	-0.2515	-0.2863	0.05658	-0.1203	-0.2009	-0.3959	-0.2345	-2.396	-1.943	-1.889	-0.683902	-0.737	-0.5995	0	-1.474	0.01436	-1.1235	-0.737	-0.454	-1.61	-0.9159	-1.744	-0.9714	-0.3806	-1.059	-1.322	-1.515	-1.089	-1.474	0.06226	0.8953	-0.455595
rpmF	b1089	50S_ribosomal_subunit_protein_L32	-0.424604	0.99325	-0.00977121	0.275	0.5361	0.546	-0.2688	-0.3219	0.6871	0.6781	1.118	0.3896	0.3334	-0.5564	-0.6439	-0.3959	-0.5564	0.1763	-0.4941	-0.4941	-0.304	0.1375	-0.63305	-0.7131	-0.1203	-1.1783	-0.0145	-1.943	0.01436	-0.0922	0.02857	-0.08927	-0.2863	-0.6215	-0.304	-0.02915	0.02857	-0.1844
plsX	b1090	glycerolphosphate_auxotrophy_in_plsB_background	-0.749249	0.00175	-9.15843	0.251	0.774	0.8875	-0.415	-0.7612	0.848	0.5753	1.029	-0.0145	0.2265	-0.2009	-0.3959	-0.04394	-0.04394	-0.3401	-0.8625	-0.1361	0.251	-0.1681	-2.1355	-2.184	-1.837	-2.6555	-2.059	-1.943	-0.2009	-0.778	-1.152	-1.358	-2.059	-1.286	-1.184	-0.8625	-1.599	-2.644
fabH	b1091	3-oxoacyl-[acyl-carrier-protein]_synthase_III;_acetylCoA_ACP_transacylase	-0.695554	0.01575	-5.9885	0.2265	0.5558	0.5558	0.251	-0.08927	0.4751	0.4854	0.774	0.4005	0.856	-0.5564	-0.6215	-0.9159	-0.3585	-0.5564	-1.029	0.07039	0.3334	0.1763	-1.515	-0.9434	-1.396	-2.184	-1.837	-2.1165	-2.322	-1	-0.2345	-1.322	-1.12	-1.322	0.07039	-0.811	-1.322	-1.943
fabD	b1092	malonyl-CoA-[acyl-carrier-protein]_transacylase	-0.635495	0.12425	-3.00868	0.1635	0.4114	0.7398	0.3103	-0.074	0.4542	0.5945	0.7398	0.4436	0.6871	-0.08927	-0.3219	-0.6439	-0.2688	0.111	-0.811	-0.1681	0.3674	0.5059	-0.86465	-0.811	-0.5564	-1.9945	-1.889	-2.329	-2.184	-1.278	0.3561	0.1506	-1	-1.152	-1	-0.05889	-0.3401	-0.5995
fabG	b1093	3-oxoacyl-[acyl-carrier-protein]_reductase	-0.490642	0.812625	-0.299338	0.2265	0.6229	0.4751	0.2987	-0.152	0.5059	0.4957	0.6599	0.4005	0.4957	-0.7859	-1.059	-0.7131	-1	-0.2515	-1.089	-0.8365	-0.2009	0.2265	-0.47925	-0.4739	-0.2515	-1.5475	-2.059	-2.398	-2.556	-1.322	0.275	-0.04394	-0.6215	-1.599	-0.7131	0.09761	0.02857	-0.1203
acpP	b1094	acyl_carrier_protein	-0.26899	1	0	0.09761	0.5261	0.05658	-0.3219	-0.415	0.1375	0.1635	0.1243	0.275	0	-0.1844	-0.5146	-0.5146	-0.6215	-0.2515	-0.6666	-0.6897	-0.4941	0.4751	0.3778	0.2141	0.4647	-0.65768	-0.5564	-2.0895	-0.737	-0.778	0.111	-0.0145	-0.2176	-0.737	-1	0.3448	0.433	0.1243
fabF	b1095	3-oxoacyl-[acyl-carrier-protein]_synthase_II	-0.35048	1	0	0.275	0.669	0.3674	-0.1203	-0.4344	0.4114	0.2987	0.84	0.275	0.4222	-1.059	-0.9159	-0.8365	-1.12	-0.2009	-0.9714	-0.6215	-0.415	0.263	-0.048855	-0.05889	-0.04394	-0.8602	-0.7859	-1.889	-1.737	-0.9185	0	-0.152	-0.9714	-1.556	-1.599	0.7312	0.696	0.3674
pabC	b1096	4-amino-4-deoxychorismate_lyase	-0.337676	0.98775	-0.0177822	0.07039	0.3561	0.433	0.05658	-0.05889	0.01436	0	0.1635	-0.2688	-0.1047	-0.2863	-1.184	-0.074	-0.737	-0.9434	-1.644	-1.029	-0.737	-0.4941	0.3742	0.2388	-0.9159	0.6415	-1.184	0.7186	-0.9714	-0.32195	-0.454	-0.2009	-0.4941	0.09761	-0.4344	-2.184	-2.322	-2.644
tmk	b1098	thymidylate_kinase	-0.74734	0.00075	-10.3808	0.01436	0.04264	0.4114	-0.2009	-0.1361	0.2388	0.1375	0.189	-0.1844	-0.2176	0.433	0.251	0.516	0.4751	-0.2009	-0.415	-0.4344	0.1506	-0.5146	-0.8509	-0.6897	-1.152	-0.557	-1.644	-0.79845	-0.9714	-0.845	-0.7612	-1.737	-1.644	-1	-0.7612	-2.474	-2.396	-2.837
holB	b1099	DNA_polymerase_III,_delta_prime_subunit	-0.49328	0.935625	-0.0959977	-0.6215	0.05658	0.2987	-1.12	-0.3959	0.1763	0.02857	-0.1203	-0.3959	-0.5564	-0.02915	0.189	0.546	0.2141	0.3103	-0.04394	0.433	0.4854	-0.5353	-0.2473	-0.3771	-0.6666	-0.19645	-1.515	-0.73715	-2.059	-0.717	-1.396	-1.69	-2.474	-1.943	-0.7612	-0.8625	0.6041	-2.396
ptsG	b1101	PTS_system,_glucose-specific_IIBC_component	0.309594	1	0	-0.3219	-0.2176	-0.4941	-0.7131	-0.9434	0.07039	-0.1047	-0.3401	-0.5778	0.1375	0.1243	-1.358	-1.358	-0.08927	0.189	-0.5564	-1.396	-1	0.4114	-0.34718	-0.1203	0.251	-0.33272	-0.5995	-1.346	-1.12	-0.4055	0.4647	0.8718	0.4854	0.3219	0.1506	0.7824	0.7049	0.6323
fhuE	b1102	outer_membrane_receptor_for_ferric_iron_uptake	0.051218	1	0	-0.5146	-0.3959	-0.2863	-0.7612	0.2388	-0.2688	-0.5995	-0.6666	-0.4739	-0.1361	0.1635	-0.2345	0.2987	-0.4941	-0.074	0.1763	-0.6439	-0.2009	-0.304	-0.16025	-0.04394	-0.1047	0.08495	-0.4344	-0.10443	-0.2176	0.08815	0.111	0.7225	1.287	0.9855	1.333	-2.252	-2.943	-2.17478
ycfF	b1103	orf,_hypothetical_protein	-0.557803	0.831375	-0.266429	0.07039	-0.2176	-0.08927	0.2987	0.3219	0.09761	-0.5564	0.04264	0.4542	-0.05889	-0.3401	0	-0.2515	0.433	-0.3401	0.09761	-0.2345	-1.322	-0.05889	-0.3143	-0.1681	0.4222	-0.5505	-0.6897	-0.90295	-0.1361	-0.17925	0.1506	-0.1844	0.1635	-0.415	-0.889	-0.7859	-0.7131	-1.943
ycfL	b1104	orf,_hypothetical_protein	-0.742583	0.016375	-5.93236	0.4647	0.1243	0.2016	0.7991	0.5656	0.04264	-0.1047	-0.1844	0.1763	0.4542	-0.6897	0.3896	2.322	-0.3771	-0.9714	-0.580771	-0.5353	-1.286	0.02857	-0.2581	-0.2863	-0.6439	-0.6666	-1.322	-0.78935	-1.252	-0.8685	-0.7131	-0.2688	-1	-1.322	-0.6439	-0.9714	-1.286	-2.556
ycfM	b1105	orf,_hypothetical_protein	-0.682234	0.0575	-4.12029	-0.02915	-0.1203	-0.3959	0.669	0.4222	0.111	-0.2176	-0.3585	0.2388	-0.08927	0.04264	0.1375	0.4854	0.251	-0.1844	-0.304	-0.3219	-0.4739	0	-0.60095	-0.2863	-0.5995	-0.41555	-1.69	-0.6588	-0.737	-0.737	-0.1681	-0.02915	-0.737	-0.4739	-0.9714	-1.515	-1.599	-2.943
ycfN	b1106	putative_beta-glucosidase_(EC_3.2.1.21)	-0.627063	0.092125	-3.44026	-0.3959	-0.3959	-0.2863	0.275	0.3103	-0.08927	-0.1681	-0.5146	0.07039	0.1375	0.2265	0	0.516	0.189	-0.6439	-0.6439	-0.3401	-0.5564	-0.3771	-0.2994	-0.7131	-1.184	-0.6653	-2.252	-0.67315	-1.396	-0.7995	-0.889	-0.5778	-1.69	-0.9714	-0.2688	-2.322	-3.184	-5.059
ycfO	b1107	orf,_hypothetical_protein	-0.668357	0.0105	-6.57347	0.2141	0.189	-0.08927	0.3103	0.5261	-0.08927	-0.2863	-0.2688	0.02857	0.1506	0.3896	0.09761	-0.2176	0.08406	-0.6439	-0.7131	-0.3219	-0.8365	-0.2009	-0.84025	-0.9714	-1.556	-0.84155	-2.184	-1.27	-1.152	-0.661	0.2141	0.02857	0.09761	-0.5353	-0.2515	-1.396	-1.889	-2.737
ycfP	b1108	orf,_hypothetical_protein	-0.761268	0.001125	-9.79586	-0.1361	0.111	-0.05889	0.3785	0.3896	0.2265	-0.1203	0.05658	0.6041	0.275	0.7991	0.2265	0.2016	0.3785	-0.4344	-0.1361	-0.4739	-0.6666	-0.1361	-0.5147	-0.2863	-0.9434	-0.92245	-1.515	-1.387	-1.059	-0.56	-0.08927	-0.08927	0.111	-0.7131	-0.454	-1.029	-1.737	-2.322
ndh	b1109	respiratory_NADH_dehydrogenase	-0.0221537	1	0	-1.396	0.3448	-0.152	-2.396	-1.837	-1.556	-2.252	-1.474	-3.322	-3.184	1.131	0.84	0.9336	-1.218	0.8718	1.057	0.8074	-1.396	-0.737	-1.515	-1.786	-1.152	-1.556	-0.9159	-1.1365	-3.059	-0.737	-1.252	-1.474	-0.1047	-1.12	-1.252	-0.0145	-1.089	-1.599
ycfJ	b1110	orf,_hypothetical_protein	0.120194	1	0	0.04264	0.08406	-0.1361	0.1375	0.4542	-0.02915	0.111	0.3103	0.1635	0.3896	1.05	1.098	-0.04394	1.014	1.84	1.411	-1.029	1.787	0.3103	-0.096985	-0.1844	0.9486	0.1503	0.7908	0.47495	0.5945	0.41185	0.5656	-0.0145	0.189	0.1243	-0.04394	1.888	1.208	-0.074
ycfQ	b1111	orf,_hypothetical_protein	0.174667	1	0	0.2265	0.585	0.3785	0.1635	0.09761	0.5558	0.4751	0.6599	0.7485	0.8156	0.4854	0.6041	0.07039	-0.074	0.3785	0.2265	0.4222	1.07	1.163	-0.16115	0.07039	1.501	-0.0744	1.31	0.74875	1.328	0.7295	-0.04394	0.1635	0.3674	0.3674	0.433	1.803	1.214	-0.1203
ycfR	b1112	orf,_hypothetical_protein	-0.212317	1	0	-0.4344	0.263	-0.3401	-0.05889	0.4854	-0.6897	-0.3219	-0.05889	-0.8365	-0.6897	1.043	1.293	0.7137	0.1763	1.333	1.029	1.778	0.4436	-0.2345	-0.0551	-0.1203	0.01436	0.23399	-0.02915	0.57505	-0.5146	0.2271	-0.415	-0.889	-0.4344	-0.3959	-0.7859	0.3103	-0.7131	-1.152
ycfS	b1113	orf,_hypothetical_protein	-0.542212	0.754875	-0.40569	0.7908	1.111	0.696	1.084	0.1506	1.345	0.8797	2.503	0.4436	0.1243	0.1635	0.7225	-0.5353	-0.9714	0.4222	-0.347721	-0.5995	-0.454	0.2265	0.1028	0.111	-0.3219	0.22565	-0.02915	0.0929	0.111	0.02829	-0.2515	-0.304	-0.9714	-0.5778	0.08406	0.263	-0.4344	-2.737
mfd	b1114	transcription-repair_coupling_factor;_mutation_frequency_decline	-0.69085	0.026	-5.26534	-0.5146	0.1763	-0.152	0.6508	0.07039	0.2265	0	0.2141	0.757	0.2388	0.696	1.864	0.6415	1.118	-0.04496	1.438	0.208293	0.774	-0.3585	-1.502	-1.786	-0.7612	-2	-0.7131	-1.786	-1.434	-0.43125	-0.8365	-1.599	-0.2515	-2.322	-1.786	-3.644	-1.53191	-1.99664
ycfT	b1115	orf,_hypothetical_protein	-0.325445	0.991	-0.013043	-0.1844	0.2141	-0.2863	-0.2515	0.5261	0.2016	0.111	-0.1681	-0.1361	0.1763	-0.415	1.674	0.5361	0.4436	-0.5778	-0.5146	-1.322	-0.0145	-0.1203	-0.179035	-0.1047	0.263	0.27865	-0.3771	0.070125	0.07039	-0.06015	-0.889	-0.1681	-0.7859	0.6415	0.696	-1.04715	-0.98291	-1.75161
ycfU	b1116	orf,_hypothetical_protein	-0.62991	0.077	-3.699	-0.2688	-0.3401	0.4114	-0.1681	0	0.1243	-0.1203	0.111	0.2987	0.4751	-1.152	-1.218	0.09761	0.3448	-0.8625	-0.0145	0.111	0.4542	-1.152	-1.271	-1.837	-1.12	-1.09725	-1.434	-1.1647	-0.9714	-0.26765	-2.059	-2.322	-2.396	-2.184	-0.8625	-0.4941	-0.8365	-1.889
ycfV	b1117	putative_ATP-binding_component_of_a_transport_system	-0.508074	0.864625	-0.209854	-0.3401	-0.2009	-0.1203	-0.1047	-0.2863	-0.454	-0.2515	-0.2515	-0.02915	-0.0145	-0.4739	-0.2515	0.01436	0.263	0.3103	-0.541301	0.263	0.2141	-0.2863	-0.82525	-1.152	-0.5995	-0.8018	-0.9159	-0.5147	-0.7131	-0.45795	-1	-0.454	-1.218	-0.9159	0.08406	-0.2863	-0.3959	-2.12
ycfW	b1118	putative_kinase	-0.60728	0.302125	-1.72678	-0.2176	-0.1203	0.2869	-0.2345	-0.4941	-0.4344	-0.4941	-0.5146	-0.2515	-0.1203	-1.358	-0.889	-0.811	-0.02915	-1.184	-1.286	0.1763	0	-0.9714	-1.4085	-1.286	-1.396	-1.382	-2.059	-1.582	-2.556	-0.661	0.3896	-2.556	-1.322	-1.599	-1.252	-0.454	-0.9434	-1.889
ycfX	b1119	putative_NAGC-like_transcriptional_regulator	-0.392058	0.999875	-0.000180348	0.05658	-0.1203	0.1243	-0.2345	-0.2345	-0.5146	-0.5778	-0.6666	-0.415	-0.5146	-0.152	0.04264	-0.9159	0.1506	-0.0145	-0.3401	0.2016	0.3561	-0.7859	-0.8912	-0.7612	-1.644	-0.7018	-1.474	-0.8112	-1.152	-0.592	0.2016	-0.6666	-0.2345	-0.5146	0.2987	-1.059	-1.434	-2.644
cobB	b1120	putative_nicotinic_acid_mononucleotide:5,6-dimethylbenzimidazole_(DMB)_phosphoribosyltransferase	-0.548	0.66675	-0.584782	0.2388	0.3448	0.02857	-0.1047	-0.1203	-0.811	-0.7612	-0.5778	-0.5995	-0.7859	-1.252	-0.9714	-1.12	-0.2515	-0.737	-1.322	-0.2176	-0.4344	-0.7131	-0.7256	-0.9159	-1.556	-0.60215	-2.943	-0.7149	-1.218	-1	-0.9714	-2.12	-1.69	-2	-1.089	-0.2176	-1.49024	-1.474
b1121	b1121	homolog_of_virulence_factor	0.534282	0.90075	-0.150801	0.189	0.111	0.5753	-0.3771	-0.4941	-1.089	-0.9434	-0.9434	-1.69	-2.184	-1.059	-0.8625	-1.434	-1.515	-0.6215	-1.286	-0.9159	-0.6215	-0.2863	0.50307	-0.1844	-0.4739	0.6037	-0.6666	0.8865	0.4854	-0.23695	-0.02915	0.3896	0.585	0.3674	0.433	0.1635	-0.074	-1.252
ymfA	b1122	orf,_hypothetical_protein	0.19107	1	0	0.1243	0.111	0.5753	-1.396	-0.415	-0.6215	-1.515	-0.6666	-1.889	-1.599	-0.8625	-0.889	-0.9434	-1.358	0.1635	-1.943	-0.5995	-0.6215	-0.04394	0.10947	0.07039	-0.2863	0.1667	-0.6897	0.2505	0.05658	-0.16095	-1.786	-0.8365	-1.737	-1.152	-0.4739	0.4005	-0.415	-1.152
potD	b1123	spermidine/putrescine_periplasmic_transport_protein	-0.221301	1	0	0.3561	0.9411	0.7225	-0.5353	-0.9714	0.3334	0.251	0.5059	-0.7859	-1.089	-0.1047	-0.3401	-0.1361	-0.4941	0.2987	-0.3771	-1.358	-1.515	0.5945	-0.86645	-0.5995	0.1243	-1.07355	-0.4941	-1.4185	-1.358	-0.9185	0.01436	-0.152	0.2016	-0.152	-0.737	0.5753	0.4542	0.516
potC	b1124	spermidine/putrescine_transport_system_permease	-0.55591	0.565	-0.823677	-0.3401	0.4647	0.4957	-1.184	-1.515	-0.08927	-0.2009	-0.04394	-1.218	-0.889	0.04264	-0.3959	0.04264	-0.454	0.4542	-0.5564	-1.322	-1.396	-0.4344	-2.0295	-2.252	-0.6666	-2.2405	-0.9714	-1.778	-1.737	-0.822	-0.5995	-1.515	-1.599	-1	-1.12	-0.5995	-1.12	-0.8365
potB	b1125	spermidine/putrescine_transport_system_permease	-0.509029	0.739875	-0.434647	0	0.4222	1.144	-1.786	-1.889	0.3674	0.111	0.251	-1.474	-1.029	-1	-0.6897	-0.4344	-0.4739	0.01436	-1.30558	-0.6215	-1.059	-1.252	-2.363	-2.12	-1.12	-1.985	-1.396	-1.3915	-2	-0.9445	-1.556	-2.252	-1.69	-1.556	-0.7859	-0.9714	-0.6215	-1.434
potA	b1126	ATP-binding_component_of_spermidine/putrescine_transport	-0.542506	0.194	-2.36587	0.3785	0.7312	1.014	-1.218	-1.737	0.4436	0.4222	0.546	-1.12	-1	-0.7131	-1.089	-0.7612	-0.4941	-0.5564	-2.556	-2.059	-1.737	-0.7612	-2.218	-2.322	-1.059	-1.829	-1.218	-1.448	-1.737	-0.822	-1.556	-1.837	-1.644	-1.12	-0.4739	-1.059	-1.029	-1.218
pepT	b1127	putative_peptidase_T	-0.316534	0.999875	-0.000180348	-0.04394	-0.2176	0.09761	0.1243	0.5558	-0.1361	-0.2688	0.1243	-0.3959	-0.2345	-0.454	0	-0.1681	-0.2176	-0.304	-1.0012	-0.889	-1.358	-0.304	-0.28075	-0.04394	-0.2863	-0.5046	-1.434	-0.5778	-2.059	-0.26765	0.669	-0.5564	0.01436	-0.1203	0.1375	0.5558	0	-0.7612
ycfD	b1128	orf,_hypothetical_protein	-0.830709	0.00075	-10.3808	0.2265	0.275	0.09761	-0.5353	-0.2688	-0.2009	0.02857	0.04264	-0.3585	-0.415	-0.2863	0.4436	0.5558	0.111	0.251	-0.962517	0.02857	-0.6666	-0.5146	-1.1147	-1.12	-0.889	-1.1755	-1.152	-0.9857	-1.089	-0.737	-1.059	-1.943	-1.184	-1.218	-1.184	-0.4344	-1.474	-1.786
phoQ	b1129	sensor_protein_PhoQ	-0.282801	0.90025	-0.151602	0.251	-0.08927	0.2987	-0.2863	0.09761	-0.1361	-0.415	-0.08927	-0.5778	-0.5564	-0.454	-0.1361	-0.454	-0.2863	-1.252	-0.8365	-0.8625	-0.811	-0.9714	-1.252	-1.474	-0.811	-1.00585	-0.889	-0.53595	-0.4344	-0.12575	0.1506	-0.3585	-0.2345	-0.074	0.05658	0.1635	-0.074	-0.7131
phoP	b1130	transcriptional_regulatory_protein	-0.490883	0.2745	-1.86512	0.2987	0.07039	0.3674	-0.5778	0.09761	-0.05889	-0.02915	-0.1844	-0.2515	-0.4344	-1	-0.4941	0.09761	-0.2515	-1.644	-0.889	-0.7859	-0.889	-0.9714	-0.78935	-0.2176	-0.9714	-0.67315	-0.889	-0.30501	-0.5995	-0.044635	-1.837	-3.474	-1.089	-1.556	-1.286	0.1375	0.09761	-1.69
purB	b1131	adenylosuccinate_lyase	0.4581	0.864625	-0.209854	0.09761	0.5261	0.4542	-1.474	-2	-0.04394	-0.1203	0.07039	-1.089	-0.8365	-0.8365	-1.184	-0.6215	-0.1681	0.01436	-0.304	0.4542	1.47	0.3561	0.25015	0.4751	0.433	-0.545715	0.111	-0.71215	0.2265	0.4592	0.08406	-0.1203	-0.5146	-1.029	0.04264	1.465	1.485	1.138
ycfC	b1132	orf,_hypothetical_protein	0.250101	1	0	0.1635	0.4957	1.287	-0.737	-1.089	0.3103	0.3674	0.757	-0.4739	-0.4344	-0.4941	-0.2863	-0.5564	-0.3585	0.3219	-0.074	1.151	1.674	0.5558	-0.38675	-0.1681	0.585	-0.6949	0.9107	-0.155765	1.22	0.961	-0.2515	0.3448	-1.029	-0.5353	-0.5995	1.384	1.163	1
ycfB	b1133	orf,_hypothetical_protein	-0.180161	1	0	0.5361	0.903	0.696	-0.4941	-0.8365	0.4751	0.7398	5.663	0	-0.1047	-0.889	-0.7859	-0.4941	-0.4941	0.111	-0.2515	0.8156	0.6415	0.3103	-0.56175	-0.415	0.3674	-1.474	1.157	-0.4815	1.157	0.7805	-0.7612	-2.644	-2.184	-1.396	-1.089	1.705	1.48	0.8237
b1134	b1134	putative_phosphohydrolase	0.303048	0.997625	-0.00343048	0.1635	0.2141	0.516	-0.5146	-0.4739	0.08406	-0.3585	0	-0.5353	-0.5146	-1.358	-0.6439	-0.6215	0.546	0.04264	1.632	-0.04394	0.275	0.8953	-0.0392	0.2141	0.8953	-0.243	0.9411	-0.12835	0.669	0.604	-0.2515	-0.6897	-1.434	-0.8625	-0.304	1.411	1.655	1.077
ymfC	b1135	orf,_hypothetical_protein	0.393193	0.489125	-1.03172	-0.1047	0.04264	0	-0.08927	-0.415	0.433	0.07039	0.3334	-0.2515	-0.2688	-0.08927	-0.454	-0.04394	0.1635	0.4005	0.3103	0.4542	0.774	0.7991	0.0469	0.4114	0.84	-0.00029	1.05	0.083035	0.9928	0.664	0.3785	-0.0145	-0.454	-0.3401	-0.4739	1.245	1.138	0.6229
icdA	b1136	isocitrate_dehydrogenase,_specific_for_NADP+	-0.340099	1	0	0.856	1.299	1.208	1.556	1.891	0.7908	1.05	1.356	1.722	1.718	-1.152	-0.9714	0.01436	0.02857	-0.2515	-0.3959	0.1635	0.1506	0.5656	0.068615	0.2987	0.3219	-0.18145	0.2987	-0.9101	1.411	1.047	0.4647	0.6599	0.05658	-1.396	-1.152	1.189	1.536	0.7824
ymfD	b1137	orf,_hypothetical_protein	0.491227	0.89575	-0.158832	-0.6215	-0.4739	-0.1681	-0.02915	0.04264	0.01436	-0.2345	-0.737	-0.2863	-0.3959	0.2987	0.5945	0.6041	0.05658	-0.2863	0.4751	0.9411	1.131	0.2265	0.2323	-0.02915	0.3103	0.38675	0.04264	0.35695	0.4957	0.1194	-0.3401	-0.1681	-0.4941	0.585	0.3674	0.8875	0.9635	1.22
ymfE	b1138	orf,_hypothetical_protein	0.645188	0.0905	-3.46594	-0.238956	-0.9159	0.04264	-0.2009	0.3674	-0.3959	-0.2863	-0.8625	-1.434	-0.5778	0.6135	0.9928	-0.2515	0.08406	0	1.245	1.722	1.599	0.3561	0.5292	0.2265	0.2388	0.4978	0.4957	0.4895	0.01436	0.24785	1.183	0.7991	0.5945	1.183	0.6599	0.3674	0.8639	1.118
lit	b1139	phage_T4_late_gene_expression;_at_locus_of_e14_element	0.62948	0.208125	-2.26448	-0.1203	-0.6666	0.433	-0.120544	1	-1.786	-0.889	-0.270852	-0.334291	-0.5778	-2.322	-0.074	-0.1361	-1.152	-0.7612	0.2388	0.7824	0.251	0.1763	0.2297	0.251	1.506	0.0164	-0.074	0.013715	0.433	0.525	1.208	0.7655	0.6041	1.014	0.546	1.35	1.795	1.872
intE	b1140	prophage_e14_integrase	0.680548	0.011375	-6.45799	-0.4344	-0.3585	-0.2688	-0.2515	0.1243	-0.2345	-0.2176	0	0.04264	-0.3585	-0.7859	0.4542	-0.3219	-0.152	0.1375	0.5361	0.05658	0	0.1763	0.51245	0.251	0.3785	0.40425	-0.074	0.4119	-0.1203	0.1194	0.848	0.7137	0.7908	1.379	0.1763	1.257	1.138	1.35
b1141	b1141	orf,_hypothetical_protein	0.36161	0.99475	-0.0075941	-0.1203	-0.1203	-0.1844	-0.1844	-0.811	0.07039	0	0.2016	-0.1203	0.04264	0.4957	0.6781	-0.4739	-0.3771	0.4957	0.3103	-0.04394	0.189	0.4114	0.65535	0.4647	0.516	0.39605	-0.02915	0.8237	0.275	0.2271	-0.304	-0.3959	-0.1844	-0.3771	-0.3959	0.9411	1.47	0.9709
ymfH	b1142	orf,_hypothetical_protein	0.239296	0.97225	-0.0406008	-0.6897	-0.5564	-0.2515	0.1375	-0.2863	-0.6666	0.1635	0.05658	-0.074	-0.2176	0.516	-1.12	-0.4739	0.2388	4.459	0.7655	0.86298	0.3334	-0.0145	0.3119	0.848	-0.0145	0.7979	0.3785	0.7257	0.01436	0.28765	-0.304	-0.737	-0.3401	0.3674	-0.3959	0.5361	0.6229	-0.1203
ymfI	b1143	orf,_hypothetical_protein	-0.209628	1	0	0.08406	-0.1844	-0.1844	0.1635	-0.2515	0.4114	-0.3959	-0.23641	-0.3959	-0.4344	0.02857	0.3674	0.5261	0.09761	-0.8625	-0.3585	-0.7612	-0.8625	0.05658	0.3927	0.4114	0.09761	0.53565	0.251	0.5988	0.4542	0.08175	-0.454	-0.5353	-0.6439	-0.4344	-0.1047	-0.6666	-0.3401	-1.97765
ymfJ	b1144	orf,_hypothetical_protein	0.061093	1	0	-0.2176	0.08406	-0.152	0.1243	-0.1681	-0.0145	0.1763	-0.304	-0.1203	-0.304	0.08406	1.345	-0.0145	-0.4941	0.4436	1.356	0.5059	-0.1361	0.189	0.0285	0.111	-0.6666	0.22	-0.1844	0.090835	-0.2345	-0.02197	-0.8625	-0.811	-0.9434	-0.7859	-0.2515	1.491	1.511	1.485
b1145	b1145	putative_phage_repressor	0.137058	1	0	-0.2863	-0.7859	0.263	-0.4739	-0.2009	-0.074	-0.152	-0.5778	-0.074	0.08406	0.2987	0.7824	0.9561	0.6229	1	1.77	1.428	0.9635	-1.184	0.4088	0.4436	-0.152	0.22885	-0.8625	0.31525	0.1635	-0.05235	0.263	0.2388	0.5656	0.7485	0.8718	0.1506	0.04264	-1.286
b1146	b1146	orf,_hypothetical_protein	0.34723	0.83125	-0.266646	-0.415	-0.9159	-0.2515	-0.4344	-0.2345	-0.4344	-0.2688	-0.04394	-0.5353	0.07039	0.4114	0.5945	0.9336	0.4222	0.9928	2.54731	1.281	0.848	0.5361	-0.02197	-0.074	-0.0145	0.41455	-0.1047	0.242	0.3896	0.08815	0.8237	0.5656	0.05658	0.3785	0.2016	0.3674	0.757	0.3103
ymfL	b1147	orf,_hypothetical_protein	0.276616	1	0	-0.1047	-0.737	0.1375	-1.089	-0.08927	-0.811	-0.5995	-0.152	-0.4739	-0.6439	-1	0.484637	-0.4344	3.129	-0.1361	0.567013	-0.152	-0.5564	0.1243	0.28745	0.5059	0.111	0.17705	-0.2515	0.41605	-0.4941	-0.06805	0.4542	0.09761	0.2265	0.7485	0.3785	0.4751	1.057	0.7398
ymfN	b1149	orf,_hypothetical_protein	0.110221	1	0	-0.074	0.08406	-0.02915	-0.304	-0.1681	-1.059	-0.1844	-0.1844	-1	-0.6215	0.5753	1.669	0.263	1.098	4.2	2.658	1.753	0.5656	0.1506	0.18855	0.09761	0	-0.09575	-0.454	0.33175	0.2987	0.1837	0.9336	0.1635	0.4647	-0.1361	0.5945	-0.5995	0.103367	-0.2688
ymfR	b1150	orf,_hypothetical_protein	0.365824	1	0	0.02857	0.251	-0.1361	0.3674	-0.2176	0	0.189	0.5059	0.2016	0.1506	-4.644	-0.915682	-2.252	-1	0.1375	-0.364942	-1	1.401	0.6508	0.047575	0.07039	0.5059	-0.22005	-0.1361	0.06309	0.5656	-0.076	0.1763	0.07039	-0.0145	-0.05889	-0.6666	1.131	1.761	0.590527
b1152	b1152	orf,_hypothetical_protein	0.419356	1	0	0.1243	-0.1844	-0.1844	-0.811	-0.3401	-0.2176	-0.3401	0.2265	-0.3219	-0.6666	-0.8625	1.356	0.263	0.3561	0.3334	-0.5778	-1.434	0.4005	0.1243	0.89025	0.6871	0.2141	0.5361	0.05658	0.9373	0.02857	0.15515	0.2141	0.696	0.2016	0.08406	0.6871	1.48	1.384	-0.6215
b1153	b1153	orf,_hypothetical_protein	0.304647	0.982	-0.0262051	-0.304	-0.5564	-0.2515	0.4114	-0.1361	0.08406	-0.3585	-0.415	-0.1844	-0.454	0.3561	0.8797	1.227	0.2869	1.91867	0.8074	3.17	0.3219	0.4436	0.2202	0.3896	0.5059	0.36165	0.3896	0.4083	0.6599	0.1948	0.2987	0.7225	-0.04394	0.7824	-0.2515	0.306685	0.6781	0.272235
ycfK	b1154	orf,_hypothetical_protein	0.0358927	1	0	-0.04394	-0.3585	0.1763	0	-0.04394	-0.085347	0.1635	-0.13419	-0.2863	-0.2688	-0.093864	0.4005	-0.9714	0.02857	0.2987	0.26644	0.189	0.1375	0.3896	0.59375	0.4751	0.2141	0.3674	0.07039	0.65425	0.5059	0.25295	0.1243	-0.5353	0.05658	0.02857	0.3785	-0.7131	-1.644	-1.44758
b1155	b1155	orf,_hypothetical_protein	-0.16357	1	0	-0.4739	-0.454	-0.3959	-0.0145	-0.3401	0.3103	-0.3771	-0.6215	-0.6897	-0.1844	0.4751	0.2869	1.454	0.7991	1.31	0.4647	0.8074	1.043	0.3561	0.27945	0.04264	0.1635	0.34915	0.275	0.21199	0.1243	-0.014575	-0.1361	-0.454	-0.6215	0.05658	0.5945	-1.54375	-3.474	-2.05522
ycfA	b1156	orf,_hypothetical_protein	-0.0941308	1	0	-0.3959	-0.6897	-0.2863	-0.3219	-0.4739	-0.1681	0.4222	-0.1361	-0.9434	-0.5353	1.195	1.417	0.8797	1.511	2.856	0.926	0.6599	0.3896	0.189	-0.12105	-0.1203	0.2987	0.104715	-0.04394	0.04948	0.6415	0.18925	0.08406	0.3103	-0.1047	0.4005	-0.3771	-1.434	-0.7131	-0.964518
b1157	b1157	putative_tail_fiber_protein	0.0531774	1	0	-0.222582	-1.396	-0.3585	-0.3585	-0.2515	-0.152	-0.2345	-0.2009	-0.5146	-0.8625	0.4222	-1.837	-0.2688	0.07039	1.157	-0.152	-0.1681	0.757	0.4542	-0.131825	-0.2863	-0.2009	-0.4941	0.1375	-0.19265	0.7049	0.23755	0.6599	0.01436	-0.1681	0.2869	-0.415	-0.9714	-2.059	-2.46621
pin	b1158	inversion_of_adjacent_DNA;_at_locus_of_e14_element	0.236093	1	0	-0.3771	-0.5995	0.1635	0	0.189	-0.2345	-0.3219	0.02857	-0.1844	0.01436	-0.4739	0.669	-0.2688	-0.1203	0.3785	-0.304	-0.1361	0	0.2987	0.34975	0.3561	0.251	0.2626	0.3561	0.3173	0.2869	0.1667	0.8639	0.6323	0.6041	1.163	0.8953	-1.556	-0.02915	-1.61755
mcrA	b1159	restriction_of_DNA_at_5-methylcytosine_residues;_at_locus_of_e14_element	-0.191433	1	0	-0.1681	-0.9434	0.3896	-0.05664	0.8953	0.1243	0.1243	0.4114	-0.1681	-0.1203	-0.152	0.9855	0.5558	-0.08927	-0.5995	-0.04394	-0.2345	-0.4739	-0.3219	0.32185	0.3674	0.07039	0.23795	0.4854	0.39045	0.1635	0.273	0.1635	0.4222	-0.415	0.848	0.9336	-3.322	-1.69	-2.837
ycgW	b1160	orf,_hypothetical_protein	-0.121924	1	0	-0.2863	0.1635	0.01436	0.2141	-0.074	0.5059	0.5753	0.263	0.5059	0.3674	1.86	2.205	1.604	1.401	0.585	2.06	1.449	1.35	0.6041	0.0204	-0.1361	0.2987	1.12265	0.6415	0.74785	0.696	0.5755	-0.304	0.04264	0.5753	0.585	-0.3219	0.3334	0.6508	0.5558
ycgX	b1161	orf,_hypothetical_protein	-0.158125	1	0	-0.4941	-0.1047	0.1243	-0.3585	-0.3771	-0.2688	-0.02915	-0.074	-0.7131	-0.2345	1.832	1.322	0.757	0.6871	0.696	1.151	1.245	0.903	0.111	0.29498	-0.08927	-0.0145	0.3787	0.5753	0.741	-0.04394	0.2218	-0.2176	-0.2176	-0.1361	-0.3401	-0.454	-0.6215	-0.6439	-1.152
ycgE	b1162	putative_transcriptional_regulator	-0.449016	0.766	-0.384584	-0.2176	0.251	-0.05889	-0.1681	0.516	-0.4941	-0.3585	-0.3585	-0.3219	0.04264	0.7485	0.07039	0.02857	-0.152	-1.184	-0.152	-0.6439	-1.474	-0.7131	0.2218	-0.416501	-0.8625	0.2218	-0.5995	0.2218	-1	-0.02197	-0.2009	-0.889	0.3334	-0.3219	-0.2863	-0.6215	-1.599	-1.943
b1163	b1163	orf,_hypothetical_protein	0.170832	1	0	0.08406	0.2388	0.189	-0.5564	0.09761	-0.304	-0.152	-0.3959	-0.454	-0.7131	-1.556	-1.252	-1.089	-1.69	-2.252	-2.059	-1.515	-2.059	0.2388	0.29245	0.7137	0.8953	0.8874	0.9561	0.99535	0.3219	0.387	0.1243	-0.1047	0.6781	1.501	1.333	0.02857	-0.454	-5.059
ycgZ	b1164	orf,_hypothetical_protein	-0.468101	1	0	-0.2176	0.2388	-0.2009	0.2016	0.5059	-0.1047	-0.304	-0.1844	0.07039	0.546	0.5558	2.922	2.671	2.336	-0.454	1.989	2.094	1.379	0.1243	-0.02406	-0.304	-0.05889	0.116315	-0.08927	0.64125	-0.2176	-0.18855	-0.9159	-1.252	-0.889	-0.6439	-0.152	-1.152	-1.837	-2.12
ymgA	b1165	orf,_hypothetical_protein	-0.128755	1	0	-0.0145	-0.02915	0.275	0.1375	1.687	-0.4739	-0.6897	-0.2009	-0.05889	1.444	0.2388	1.379	2.057	1.795	0.774	3.388	2.433	1.362	0.09761	0.59145	0.263	0.1243	0.60255	-0.08927	1.02355	0.1763	0.20025	-0.02915	0.02857	1.59	1.31	0.3561	-0.6439	-0.737	-2.12
ymgB	b1166	orf,_hypothetical_protein	-0.19348	1	0	-0.2863	-0.3585	0.189	-0.1361	0.856	-0.454	0.2016	-0.1203	-0.1844	0.669	1.3064	1.214	1.787	3.109	5.044	2.52402	3.113	1.305	0.251	-0.2211	-0.0145	-0.04394	-0.051415	-0.04394	-0.0367	0.3448	0.29725	0.09761	0.09761	-0.2009	-0.2515	-0.5778	0	-0.02915	-0.074
ymgC	b1167	orf,_hypothetical_protein	0.0134189	1	0	-0.1844	-0.3771	0.2987	-0.6439	0.8319	-0.7131	-0.5353	-1.252	-0.9159	3.875	0	0.7137	0.585	1.556	2.322	-1.889	1.585	0.05658	-0.1203	0.19845	0.02857	0.2016	0.34915	0.757	0.5036	0.3448	-0.06015	0.9782	0.2141	1.275	0.3103	0.08406	0.1763	-0.2688	0.848
b1168	b1168	putative_proteases	0.765513	0.00175	-9.15843	0.1635	-0.3585	0.6508	-0.5778	0.7908	-0.737	-0.6215	-0.5778	-1.358	-1	0.7137	1.322	-0.0145	0.5261	1.628	1.163	1.057	0.9411	1.098	0.72215	1.151	1.275	0.99275	1.705	1.586	0.6508	0.604	1.718	1.379	2.367	2.278	2.004	1.57	1.459	1.84
b1169	b1169	putative_ATP-binding_component_of_a_transport_system	0.713957	0.002	-8.96578	-0.0145	0.07039	0.4005	-0.7859	0.3219	-1.599	-1.059	-0.811	-1.184	-0.9434	0.7485	3.136	1.029	1.655	3.021	4.731	4.149	2.776	1.989	1.449	1.526	1.864	1.393	2.508	2.3845	2.23	1.314	2.353	2.322	3.976	3.2	3.575	2.725	1.28416	2.698
b1170	b1170	putative_part_of_putative_ATP-binding_component_of_a_transport_system	0.858655	0.000125	-12.9658	0.04264	0.1243	-0.02915	0.08406	0	-0.5778	-0.2345	-0.4739	-0.1844	0.07039	-0.5778	0.5261	-0.7131	-0.8625	1.151	2.223	1.632	1.7	1.367	1.631	1.744	2.417	2.1625	2.462	3.3575	1.872	0.9855	1.774	1.176	3.091	3.032	0.4222	1.803	2.575	2.791
b1171	b1171	orf,_hypothetical_protein	0.456535	0.54725	-0.869728	0.2869	-0.3771	0.02857	-0.3771	-0.3959	-0.2009	-0.3219	-0.415	-0.2688	0.7049	-0.5146	1.551	0.7655	0.650199	1.287	2.24413	1.844	1.367	0.2141	0.2252	0.08406	0.189	-0.090575	0.9782	0.44675	0.7485	0.35685	1.07	1.118	2.508	0.01436	0.7398	1.021	1.872	0.6871
b1172	b1172	orf,_hypothetical_protein	0.59781	0.3485	-1.52077	0.08406	-0.0145	-0.1203	-2.059	-0.5778	-0.152	-0.0145	-0.1203	0.05658	0.2016	-0.571966	-0.9434	-0.4941	-1.474	0.2388	-0.433301	-0.2176	0.4542	0.4647	0.39955	0.4436	0.4647	0.47415	0.7655	0.8	0.7485	0.507	0.01436	-0.2176	-0.3959	-0.2176	-0.1844	0.7225	1.623	1.043
b1173	b1173	orf,_hypothetical_protein	-0.252305	1	0	-0.415	-0.454	-0.2688	-0.08927	-0.3959	0.08406	-0.0145	-0.074	-0.2345	0.2388	0.5361	1.227	0.2016	0.3674	0.7908	0.1506	0.5261	0.4751	0.2987	0.38445	0.2987	0.2869	-0.0145	0.07039	0.226855	0.3674	0.2057	-0.2009	-0.304	-0.3959	-0.454	-0.7131	-2.943	-0.889	-1.54689
minE	b1174	cell_division_topological_specificity_factor,_reverses_MinC_inhibition_of_ftsZ_ring_formation	-0.578261	0.189125	-2.40259	0.111	-0.2515	-0.4739	0.2016	0	0.1243	-0.152	-0.1681	-0.2688	-0.3585	0.5558	0.4436	0.01436	0.4542	-0.05889	-0.8625	-0.7859	-0.6666	-0.152	-0.92085	-1.12	-0.5353	-1.109	-0.9159	-1.1055	-0.6439	-0.3333	0.111	-0.04394	-0.02915	-0.3585	-0.074	-1.889	-2.837	-2.83662
minD	b1175	cell_division_inhibitor,_a_membrane_ATPase,_activates_minC	-0.743047	0.000625	-10.6439	0.2016	-0.1681	-0.4344	0.251	-0.02915	0.111	-0.04394	-0.5778	0.263	-0.2176	0.2869	-0.2009	-0.1047	0.2016	-0.4739	-0.8365	-0.9714	-1.152	-0.3219	-1.703	-1.786	-2.12	-2.3685	-2.396	-2.396	-2.12	-1.161	-0.3959	0.1506	-0.8365	-0.7612	-0.5564	-1.252	-2.252	-2.644
minC	b1176	cell_division_inhibitor,_inhibits_ftsZ_ring_formation	-0.806569	0.000125	-12.9658	0.1375	-0.2176	-0.1361	0.1375	-0.1047	-0.1361	-0.1047	-0.4739	0.02857	0.1506	-0.3585	-0.3771	0	-0.1047	-1.737	-1.786	-1.515	-1.69	-1.943	-2.6165	-2.556	-2.322	-2.5445	-2.644	-2.6465	-2.059	-0.9715	-1.556	-1.089	-0.7612	-1.089	-0.889	-2.184	-3.059	-3.322
ycgJ	b1177	orf,_hypothetical_protein	-0.23416	1	0	-0.3585	-0.2515	-0.3219	0.07039	-0.3585	0.1243	-0.2009	-0.4344	-0.737	-0.0145	0.7485	1.057	1.333	0.6599	-0.0145	-0.0145	0.189	0.05658	0.2141	0.3002	0.433	0.1763	0.34465	-0.08927	0.36695	-0.2345	-0.044635	-0.3219	-0.304	-0.5353	0.02857	0.3561	-0.9159	-1	-1.184
ycgK	b1178	orf,_hypothetical_protein	-0.240977	1	0	-0.251991	-0.304	-0.2863	-0.1203	-0.2176	-0.0145	-0.2688	0	-0.0145	0.1635	0.3896	1.683	1.58	2.108	0.2016	0.4005	0.926	0.585	0.3785	0.12378	-0.05889	0.1763	-0.2688	-0.04394	-0.06677	-0.5778	0.1255	-0.0145	0.189	-0.1681	1.664	-0.5778	-0.4344	-0.2345	-0.4941
ycgL	b1179	orf,_hypothetical_protein	-0.732728	0.000125	-12.9658	-0.4941	0	-0.2688	0.08406	0.4542	0.2141	-0.1203	-0.304	0.1243	0.3334	0.6041	0.05658	0.01436	0.433	-1.599	-1.12	-1.515	-0.9434	-0.9434	-0.51165	-0.5353	-1.358	-0.72265	-1.322	-0.68035	-1.12	-0.56	-0.5146	-0.5564	-0.2863	-0.737	-0.3585	-1.474	-1.889	-2.059
b1180	b1180	putative_isomerase	-0.46222	0.472625	-1.08123	-0.3219	-0.02915	-0.05889	0.1506	0.5656	-0.4344	-0.304	-0.3959	-0.2009	0.111	-0.304	0.6229	0	-0.2688	-0.7131	-1.358	-0.5778	-0.5564	-0.2863	-0.92	-0.9714	-0.6439	-0.70525	-1.358	-0.63475	-0.9714	-0.29975	0.1243	-0.08927	0.1635	0.433	0.2141	-1.786	-1.786	-2.252
ycgN	b1181	orf,_hypothetical_protein	-0.476572	0.57075	-0.809069	-0.454	-0.02915	-0.3219	-0.2345	0	-0.4941	-0.3401	-0.1361	-0.6439	-0.4739	0.6415	0.6229	0.433	0.1506	-1.286	-0.9714	-0.9714	-0.8365	-0.04394	-0.27555	-0.3959	-0.6666	0.0571	-1	-0.06882	-0.8365	0.035195	-0.454	-0.6439	-0.304	-0.2009	-0.304	-1.515	-1.943	-1.889
hlyE	b1182	hemolysin_E	0.312211	1	0	-0.04394	0.08406	0.275	-0.3585	-0.0145	-1.029	-0.9159	-0.8625	-1.322	-0.737	1.144	1.967	1.465	0.04264	0.6871	1.816	1.233	1.157	0	0.57235	0.6599	0.4005	0.81755	0.3448	0.9565	0.4957	0.17805	-0.3771	-0.1844	-0.0145	0.1635	0.6508	0.5361	0.5656	0.251
umuD	b1183	SOS_mutagenesis;_error-prone_repair;_processed_to_UmuD';_forms_complex_with_UmuC	-0.306281	1	0	-0.304	-0.1681	1.202	2.084	2.457	-0.05889	0.263	0.4005	1.82	2.511	-0.1681	-0.3585	-0.05889	-0.5564	0.2141	-0.5995	-0.3219	0.01436	0.3334	0.03175	0.1243	1.214	-0.05897	1.664	0.11004	2.167	1.0755	-0.4941	-0.6439	-0.02915	0.04264	-0.5146	-0.6439	-1.252	-0.8625
umuC	b1184	SOS_mutagenesis_and_repair	-0.177925	1	0	-0.05889	0.6781	1.316	2.101	3.074	-0.04394	0.7225	1.345	2.131	2.905	-0.5995	-1.184	-0.6897	-1.218	-0.7612	-0.9159	-0.7612	-0.6439	-0.3401	0.03725	-0.3219	0.1763	-0.1844	1.233	0.38805	1.88	1.2935	0.275	0.3896	1.144	1.395	1.111	-0.6897	-0.6439	-1.029
dsbB	b1185	reoxidizes_DsbA_protein_following_formation_of_disulfide_bond_in_P-ring_of_flagella.	-0.251773	0.994125	-0.00850083	-0.3585	-0.08927	0.1763	-0.304	0.5059	-0.1844	0.08406	0.3448	0.4647	0.84	-0.1047	-0.4941	-0.1844	0	-0.6666	-0.6897	-0.7859	-0.5146	-1.12	-0.5919	-0.5353	-1	-0.4246	-0.3959	-0.2302	-0.1844	0.14935	0.6041	0.1243	0.251	0.757	0.8718	-1.252	-1.252	-1.152
nhaB	b1186	Na+/H+_antiporter,_pH_independent	-0.445473	0.505625	-0.98386	-0.02915	-0.05889	0.111	-0.3219	-0.3959	0.1243	-0.152	0.02857	-0.2176	-0.2345	-1.184	-1.089	-0.5564	-1.089	-0.304	-2	-0.7612	-1	-0.811	-1.185	-0.889	-1.396	-0.71625	-1.943	-0.75155	-1.599	-0.679	-1.029	-2.184	-1.434	-1.029	-0.7612	-0.7131	0.5261	-0.5564
fadR	b1187	negative_regulator_for_fad_regulon,_and_positive_activator_of_fabA	-0.514027	0.152	-2.71786	-0.02915	-0.2176	0.1635	-0.3219	-0.7859	0.4751	0.189	0.04264	0.433	-0.1361	-1.396	-1.358	-0.7612	-0.1361	-1.434	-2.059	-1.515	-1	-0.4941	-1.4745	-1.69	-0.9714	-1.092	-1.644	-1.0457	-0.074	-0.56	-1.218	-0.9434	-1.943	-0.9159	0.1243	-0.9714	-1.286	-1.556
ycgB	b1188	putative_sporulation_protein	0.474123	0.801125	-0.319901	-0.304	-0.3959	-0.04394	-0.02915	1.007	-0.152	0.1375	-0.3959	0.04264	-0.2009	0.09761	0.3785	0.4957	0.2141	0.7824	0.7398	1.459	0.4114	0.251	0.60255	0.275	-0.04394	0.30955	-0.304	0.7902	0.4957	0.0753	0.6041	0.5656	1.17	1.561	1.736	0.05658	0.09761	0.04264
dadA	b1189	D-amino_acid_dehydrogenase_subunit	-0.695183	0.0405	-4.62593	1.595	0.8074	1.807	4.636	3.036	0.9561	1.718	1.595	4.111	3.104	-1.434	-1	-0.5995	0.5059	-1.434	-0.721362	-1.252	-1.184	-0.1844	-0.97825	-0.7612	-1.434	-1.304	-2.737	-1.559	0.08406	-0.45795	0.4751	-0.8365	-0.4739	-1.358	-0.9714	-1.059	-0.7859	-1.599
dadX	b1190	alanine_racemase_2,_catabolic	-0.424022	0.926375	-0.110332	1.157	0.3103	1	3.53	2.032	0.2987	0.8319	0.4854	2.651	1.556	-1.644	-0.5778	-0.6666	0.1635	-0.6215	-1.152	-0.8365	-0.8365	-0.2345	-0.712	-0.5778	-0.8365	-0.494305	-1.515	-0.8495	-0.1844	-0.2172	0.9855	0.6135	1.131	0.8797	1.82	-1.358	-1.737	-2.644
b1191	b1191	orf,_hypothetical_protein	-0.548489	0.0905	-3.46594	-0.454	0.04264	-0.1844	0.3219	0.2388	-0.7131	-0.4739	-0.889	-0.3219	-0.454	0.263	-0.2515	0.2869	0.263	-0.737	-1.184	-0.7612	-0.3959	-0.6897	-0.95375	-0.415	-0.7859	-0.2984	-1.322	-0.51045	-1.152	-0.7575	-1.12	-0.811	-0.6439	-0.3771	0.1243	-1.358	-1.69	-1.286
ldcA	b1192	L,D-carboxypeptidase	-0.103573	1	0	-0.2515	-0.5146	0.189	-0.2688	0.433	-0.5353	-0.5564	-0.4941	-1.059	-0.3959	-0.3959	0.1375	0.7049	0.2987	0.7655	-0.072034	0.3103	0.08406	-0.5778	-0.97245	-0.9434	-0.1203	-0.54865	-0.6666	-0.64545	-0.8365	-0.609	-0.6666	-0.2515	1.417	0.8237	0.7824	-0.9434	-1.218	-1.737
mltE	b1193	murein_transglycosylase_E	-0.547055	0.147625	-2.75999	0.1506	0.3219	0.05658	-0.3219	0.04264	0.4647	0.1375	0.516	-0.454	-0.3219	0.669	0.8074	0.856	0.4114	-0.2515	-0.625958	-0.737	-1.059	-0.074	-1.076	-0.889	-0.5353	-0.7639	-0.7131	-0.9159	-1.786	-1.092	0.3103	0.09761	0.9709	0.6599	0.1243	-1.089	-1.358	-1.644
ycgR	b1194	orf,_hypothetical_protein	-0.431338	0.424625	-1.23574	0.6041	0.7485	0.4854	0.1635	0.1506	0.6599	0.516	0.5945	0.1243	0.09761	0.1635	0.6508	0.07039	0.02857	-0.7131	-1.69	-2.059	-3.474	0.2265	-0.9857	-1.059	0.07039	-0.3495	-0.1844	-0.6574	-2.474	-1.322	0.5261	0.3219	1.687	0.6599	0.05658	-0.2345	-0.3401	-0.9714
ymgE	b1195	orf,_hypothetical_protein	0.0607257	1	0	0	-0.2515	-0.3959	0.2141	-0.304	-1.029	-0.1844	-0.2515	-0.6439	-0.05889	0.9107	1.868	0	1.157	2.1122	1.9115	0.8237	0.7225	0.4854	0.5537	0.08406	0.1375	0.6649	-0.1047	0.58485	-0.1681	-0.029445	0.05658	0.4005	-0.074	-0.4344	-0.4941	-0.1361	0.585	0.05658
treA	b1197	trehalase,_periplasmic	0.361279	0.89875	-0.154008	-0.1361	-0.4941	-0.811	-0.6666	-0.6439	-0.8625	-0.5353	-1.12	-0.5778	-0.2515	-0.9434	-0.1844	-0.2176	0.251	-0.5778	-0.4739	-0.2009	-0.3219	0.3448	0.87045	0.8953	-0.2009	0.257	-0.9714	0.23265	-0.7612	-0.23695	0.7398	-0.6215	0.5753	0.05658	-0.3959	0.02857	0.02857	-0.5353
ycgC	b1198	putative_PTS_system_enzyme_I	-0.0100109	1	0	-0.7131	-1.396	-1.12	-2.252	-1.737	-1.184	-1.515	-2	-2.059	-2.644	-0.152	-0.5778	-1.029	0.6871	-1.286	-1.089	-1.184	-1.218	-0.4344	-0.34055	0.3103	-1.786	-1.572	-3.474	-2.252	-2	-1.126	-0.4344	-0.6897	-0.2176	-1.12	-1.286	-1.218	-1.252	-1.396
b1199	b1199	putative_dihydroxyacetone_kinase_(EC_2.7.1.2)	0.16133	1	0	0.09761	-0.7859	-2.059	-1.599	-1.515	-1.322	-1.358	-2	-1.644	-2.059	-1.218	-0.152	-1.152	0.2987	-1.252	-1.286	-1.12	-0.6215	-0.4941	-0.405	-0.3219	-2	-1.23075	-1.837	-1.7935	-0.811	-1	-0.3959	0.09761	-0.2009	0.02857	-0.0145	-0.7131	-1.184	-2.644
b1200	b1200	putative_dihydroxyacetone_kinase_(EC_2.7.1.2)	-0.4205	0.999875	-0.000180348	0.1375	-1.434	-2	-1.837	-1.737	-1.059	-1.089	-1.599	-1.152	-1.322	-1.184	-0.737	-0.6215	0.6781	-1.152	-0.902342	-1.184	-1.152	-0.9159	-0.48955	-0.4739	-2.396	-0.883	-3.474	-1.4425	-2.943	-1.822	-2.252	-2.837	-2.252	-2.12	-2.644	-1.322	-1.556	-1.089
b1201	b1201	putative_sensor-type_regulator	-0.208396	1	0	0.2141	0.04264	0.275	0.04264	0.9107	-0.5353	-0.4344	-0.415	-0.454	0.04264	-0.4344	0.5261	0.4957	-0.5995	0.9411	0.696	-1.152	0.02857	0.04264	0.04845	-0.3959	-0.304	-0.035245	-0.4739	-0.02375	0.07039	-0.227	-0.454	0.01436	-0.1844	0.251	0.3334	-1.089	-1.434	-1.322
b1202	b1202	putative_adhesion_and_penetration_protein	0.630529	0.076625	-3.70604	-0.1844	-0.2345	0.09761	-0.3959	0.3103	-0.6215	-0.4941	-0.415	-0.737	-0.4941	0.4542	1.014	0.3219	0.1635	0.9486	0.774	1.007	0.4436	0.1243	0.551	0.3219	0.6135	0.5888	1.151	0.38375	0.263	0.273	0.696	1.098	1.551	2.087	1.57	0.2987	0.2265	0.1763
ychF	b1203	putative_GTP-binding_protein	0.258183	1	0	0.2016	0.757	0.263	-0.2863	-0.5995	0.8156	0.8237	0.8718	0.4005	0.4114	0.7137	-0.6666	-0.6666	-0.02915	0.585	-0.02915	0.4542	0.7049	1.104	0.2115	0.5059	1.214	0.1808	1.202	-0.065255	0.05658	0.2111	0.5753	0.4957	1.021	-0.1047	-0.4941	1.269	1.595	1.333
pth	b1204	peptidyl-tRNA_hydrolase	-0.0765706	1	0	0.275	0.4114	0.3219	-0.4344	-1.184	0.3785	0.3561	0.3785	-0.0145	0.05658	-0.3959	-0.7131	-0.3771	-0.2345	-0.3959	-1.152	-0.4941	-0.1844	0.08406	-0.23425	-0.4344	-0.02915	-0.3041	-0.2515	-0.41965	-0.5146	-0.227	0.585	0.4114	0.4114	-0.2176	-0.1203	-0.152	-0.0145	-0.304
ychH	b1205	orf,_hypothetical_protein	0.010339	1	0	-0.889	-0.7859	-0.8625	-0.02915	-0.811	-0.5353	0.07039	-0.2863	0.3334	0.1506	-0.0145	1.036	-0.3585	-0.5146	0.3448	0.6415	0.4114	0.433	-0.1681	-0.6588	-0.6215	-0.2688	-0.5995	-0.5146	-0.737	0.3334	-0.17005	-0.3401	-0.3401	-0.1681	-0.304	0.08406	-0.2515	-0.0145	-0.6439
ispE	b1208	Phosphorylates_4-diphosphocytidyl-2-C-methylerythritol_in_the_deoxyxylulose_pathway_for_biosynthesis_of_terpenoids	0.468192	0.706	-0.50226	0.1763	0.2265	0.111	-0.3219	-0.3219	0.1243	0.4222	0.275	0.01436	0.3448	-0.4739	-0.4941	0.2265	-0.05889	-0.2688	-0.02915	0.3103	0.5753	0.6871	0.3296	0.5059	0.9336	1.057	1.17	0.7991	1.029	0.601	-0.2688	0.3448	-0.415	-0.2863	-0.0145	1.422	1.269	0.7225
hemA	b1210	enzyme_in_alternate_path_of_synthesis_of_5-aminolevulinate	0.448793	0.998125	-0.00270759	-0.08927	0.189	0.6041	0.2869	0.6781	0.5656	0.5753	0.84	0.5059	0.585	-0.5995	-0.454	-0.2345	0.1506	0.05658	-0.05889	0.2141	0.4436	0.7655	-0.0591	0.07039	0.7225	0.29475	1.795	0.64655	1.7	1.1795	0.5753	0.7908	1.057	1.111	0.84	0.4222	0.6323	0.4436
prfA	b1211	peptide_chain_release_factor_RF-1	0.532279	0.475125	-1.07362	-0.3959	0.189	0.669	-0.152	0.1635	0.546	0.696	0.9635	0.6323	0.3561	-0.08927	-0.08927	0.111	0.2265	-0.04394	0.08406	0.516	0.9184	1.131	0.1872	0.9855	1.449	0.09662	2.414	0.36665	2.134	1.239	0.6415	0.7312	1.104	0.8639	0.8237	1.077	1.029	0.9855
hemK	b1212	possible_protoporphyrinogen_oxidase	0.63356	0.187	-2.41889	-0.02915	0.02857	0.4957	-0.2863	-0.074	0.1375	0.3219	0.4957	-0.1361	0.07039	-0.2176	-0.6666	-0.8625	-0.2688	0.1506	-1.184	-0.2345	-0.04394	0.6415	0.39	0.7991	1.275	0.18	1.753	0.5753	1.057	1.057	0.7225	1.077	1.007	0.8319	0.6323	0.7485	0.903	1.239
b1213	b1213	orf,_hypothetical_protein	0.429719	0.960375	-0.0583302	-0.2688	0.1763	0.02857	-0.2009	-0.3771	0.111	0.251	0.1375	-0.3959	-0.2009	0.696	0.07039	0.7049	0.3561	0.1375	0.2265	0.516	0.7655	0.263	0.5892	0.4854	0.5558	0.23545	1.098	0.77795	0.6781	0.525	-0.2009	-0.1844	0.3561	0.251	-0.04394	0.4436	0.433	0.433
ychA	b1214	orf,_hypothetical_protein	0.0528458	1	0	0.1375	0.2869	0.07039	0.3103	0.05658	0.05658	0.2987	-0.04394	0.1243	0.04264	-0.7612	-0.737	-0.3585	-0.7859	-0.5778	-0.2176	-0.5353	-0.1844	0.2141	-0.2052	-0.05889	0.2987	0.178645	0.07039	0.5675	-0.05889	0.08815	-0.737	-0.9434	-1	-0.7612	-0.5995	1.144	0.6415	0.9561
kdsA	b1215	2-dehydro-3-deoxyphosphooctulonate_aldolase	0.58537	0.15925	-2.65063	-0.2863	0.3219	-0.1047	-0.5564	-0.9159	0.01436	0.1243	0.04264	-0.4344	-0.6897	0.3785	-0.4941	-0.2176	0.1635	0.251	0.2016	0.263	0.6135	0.275	0.2173	-0.05889	0.4647	0.110925	0.6229	0.2514	-0.08927	0.20025	0.3219	0.3334	0.7137	0.4542	-0.3401	1.104	0.6781	0.6781
chaA	b1216	sodium-calcium/proton_antiporter	-0.0869755	1	0	0.3334	-0.2863	0.02857	-0.1681	-0.6439	1	0.8237	0.1635	-0.4344	-0.5995	0.5945	0.9709	0.5945	0.1506	0.4542	-0.0145	-0.6439	-0.7612	0.3561	-0.54895	-0.454	-0.08927	-0.9159	-0.415	-0.78675	-0.737	-0.17925	0.9855	0.7312	1.367	0.856	0.774	0.2869	0.1375	0.111
chaB	b1217	cation_transport_regulator	-0.473741	0.999875	-0.000180348	-0.454	-0.1203	-0.2176	0.1375	-0.454	0.5059	0.1763	0.3334	0.07039	0.1635	1.251	0.2016	0.6508	-0.3401	0.5558	0.433	-0.2009	0.111	0.263	-0.1077	0.1635	0.1375	-0.04495	-0.2345	0.04825	0.1375	0.0555	-0.2688	-0.811	-0.3401	-0.7859	-0.9159	-1.152	-0.9434	-1.218
chaC	b1218	cation_transport_regulator	-0.0233316	1	0	-0.7612	-0.5146	0.3219	-0.3585	0.2987	-0.4739	-0.2345	-0.4344	-0.5353	-0.415	-0.454	-0.2688	-0.2009	-0.889	-0.6897	-0.811	-0.9434	-0.7131	-0.3771	0.013225	-0.1203	-0.1844	-0.1047	-0.05889	0.22565	-0.1844	0.08175	0.111	0.1763	-0.08927	0.6781	-0.4739	-0.6439	-0.889	-2.644
ychN	b1219	orf,_hypothetical_protein	-0.329924	1	0	-0.02915	-0.3219	-0.08927	0.4436	0.09761	0.3103	0.1506	0.1243	0.669	0.6323	-0.1203	-0.04394	0.6229	0.546	0.5753	0.573733	0.1506	-0.1844	0.3103	0.215505	0.2987	0.4957	0.15608	0.02857	-0.14405	-0.5778	-0.0922	0.3448	0.2016	0.3785	-0.811	-0.5353	0.3448	0.4222	-0.1681
ychP	b1220	putative_factor	0.546353	0.86975	-0.201327	-0.210939	-0.3771	-0.1047	-0.3959	0.1243	-0.5146	-0.3959	-0.5146	-0.7859	-0.889	0.5059	0.02857	-0.3219	-0.1844	-0.0145	-0.3959	-0.4344	-0.415	-0.5778	0.06933	-0.1361	-0.02915	0.19718	0.02857	0.496	0.201538	0.11325	0.8074	0.8237	0.7312	1.163	0.5261	-0.1844	-0.04394	-0.074
narL	b1221	pleiotrophic_regulation_of_anaerobic_respiration:_response_regulator_for_nar,_frd,_dms_and_tor_genes	0.258062	1	0	0.2265	0.3785	0.2388	-0.05889	-0.02915	0.2016	0.02857	0.251	-0.2345	-0.3401	-0.05889	-0.3771	-0.0145	0.02857	-0.04394	0.05658	0.01436	-0.5353	0.04264	-0.001805	0.1506	0.2265	0.077095	0.3334	0.5834	-0.2345	-0.17005	0.2016	-0.2688	0.3219	0.1243	0.251	0.6323	0.4005	0.5261
narX	b1222	nitrate/nitrate_sensor,_histidine_protein_kinase_acts_on_NarL_regulator	0.389862	0.992	-0.011588	-0.1844	-0.2515	0.4957	-0.3585	0.275	0.09761	0.1763	0.2869	-0.1844	-0.152	-0.454	-0.2688	0.1506	0.2141	0.6871	2.007	0.2265	0.3561	-0.5564	0.26785	0.189	0.02857	0.196525	0.263	0.51095	-0.04394	0.2218	-0.1047	0.5059	1.036	0.9184	1.064	-0.2345	0.1635	-0.2515
narK	b1223	nitrite_extrusion_protein	0.473621	0.982875	-0.0249201	-0.3585	-0.3959	0.05658	-0.2009	-0.2345	-0.1844	-0.6897	-0.7612	-0.4941	-1.089	-0.8365	0.1375	-0.4739	-0.2345	0.546	-0.4739	-1.059	-0.3771	0.3103	-0.27775	-0.0145	-0.2863	-0.128685	-0.304	-0.21915	0.546	0.11325	0.2869	0.2141	-0.05889	0.9107	1.345	-0.5778	-0.2515	-0.5995
narG	b1224	nitrate_reductase_1,_alpha_subunit	0.352448	1	0	-0.2863	-0.2863	-0.3771	-0.3585	-0.6439	-0.1203	-0.08927	-0.6215	-0.05889	-0.3771	-0.5146	-0.7131	-0.811	-0.1203	0.111	-0.912902	-0.1047	0.08406	-0.2863	-0.4706	-0.6215	-0.2176	-0.163845	-0.5778	-0.37755	-0.4941	-0.076	0.5558	0.4957	0.5753	-0.1203	0.4222	-0.2688	0.2016	-0.6439
narH	b1225	nitrate_reductase_1,_beta_subunit	0.426595	0.89825	-0.154811	-0.2515	-0.5146	-0.6439	-0.4739	-0.6897	0.111	-0.6439	-0.7612	-1.286	-1.218	-1.029	0.1506	-1.396	-0.5146	0.1763	-0.8365	-0.5353	-0.2176	0.2869	-0.104785	0.02857	-0.1844	-0.163845	-0.5146	-0.128865	0.01436	0.08175	1.736	1.077	1.856	1.918	1.844	-0.4941	-2.12	-1.218
narI	b1227	nitrate_reductase_1,_cytochrome_b(NR),_gamma_subunit	0.563697	0.803125	-0.316304	0.189	0.05658	1.269	-0.304	-0.02915	0.433	0.433	0.6508	-0.9714	-0.4941	0.1375	-0.4739	-0.1844	-0.7859	0.5261	-0.5995	-0.3219	-0.074	0.4436	0.76645	0.8797	1.007	0.73535	1.864	0.7838	0.2016	0.559	0.7225	0.7655	1.595	1.459	0.856	0.1763	0.251	0.8074
b1228	b1228	orf,_hypothetical_protein	-0.163512	1	0	0.4436	0.9928	1.084	-0.1681	-1.322	1.239	1.021	0.926	-0.04394	-0.3219	0.7655	-1.69	-0.7859	-1.286	-0.2863	-1.556	-1.556	-1.12	0.251	-0.05921	-0.2009	0.4436	0.5054	0.4647	0.9521	-0.415	0.08815	-0.415	-0.5995	0.275	-0.6666	-1.286	-0.2176	-0.3401	-0.2176
tpr	b1229	a_protaminelike_protein	-0.114767	1	0	0.8797	1.333	1.05	-0.2009	-1.184	0.9635	0.669	0.903	-0.152	-0.454	-0.9434	-1.152	-0.2863	-1.286	-0.4941	-2.252	-0.1203	-0.454	0.01436	0.28065	0.111	0.07039	0.5674	0.2869	0.61085	0.189	0.00718	-1.396	-1.12	-0.5146	-1	-1.252	-0.5995	0.1506	0.8156
purU	b1232	formyltetrahydrofolate_deformylase;_for_purT-dependent_FGAR_synthesis	0.104544	1	0	0.3896	0.7137	0.4114	0.1375	0.275	0.2265	0.1506	0.2141	0.01436	0.2141	-1.218	-1.059	-0.3585	-0.6897	-1.152	-1.184	-0.2863	-0.6666	-0.2688	-0.6068	-0.5146	-0.304	-0.06805	0.1375	0.3835	0.3103	0.30675	-0.415	0.01436	0.5753	0.7398	-0.2688	0.6415	0.4854	0.3448
ychJ	b1233	orf,_hypothetical_protein	-0.410004	0.822125	-0.28257	0.09761	0.07039	0.1763	-0.4739	-0.3401	0.251	0.3785	0.3674	-0.0145	0.1763	0	-0.2863	0.3448	0.1506	-0.6439	-0.1844	-0.0145	-0.304	-0.2009	-1.0475	-0.6666	-0.1203	-0.66965	-0.04394	-0.37135	0.1763	0.06215	-0.1203	-0.02915	0.02857	-0.1203	-0.2009	-0.04394	-0.08927	-0.3585
ychK	b1234	orf,_hypothetical_protein	-0.292547	1	0	0.1635	-0.04394	0.2987	-0.05889	-0.1203	0.3561	0.2141	0.2987	-0.08927	0.01436	-0.074	0.1506	-0.3959	0.1375	0.2388	0.8074	0.3219	-0.6215	-0.737	-0.6215	-0.7859	0.2265	-0.4739	-0.5564	-0.415	0.01436	0.00718	-0.3401	-0.811	0.546	-0.2009	-0.3401	0.189	0.4647	-0.2009
hnr	b1235	Hnr_protein	0.378789	1	0	-0.2863	-0.1844	0.01436	-0.304	-0.02915	0.3785	0.01436	0.263	0.02857	-0.0145	-0.3585	-0.2009	-0.454	-0.1361	-0.5146	-0.5146	-0.3771	-0.4941	-0.1047	-0.11145	-0.3401	-0.074	-0.04455	0.02857	0.030665	0.3561	0.02829	0.09761	0.3334	0.2016	0.757	0.8797	0.546	0.3785	0.02857
galU	b1236	glucose-1-phosphate_uridylyltransferase	-0.129944	1	0	-0.2176	0.2141	-0.1361	-0.7859	-1.029	0.5059	0.4854	0.4647	-0.3585	-0.454	0.2016	0	0.2141	0.07039	-0.08927	-0.1361	-0.3219	-0.3219	0.2016	-0.3681	0	-0.3771	-0.3959	-0.7612	-0.5266	-0.6215	-0.43125	0.3219	0.04264	-0.04394	-0.1681	-0.2688	0.3561	0.2265	0.3334
hns	b1237	DNA-binding_protein_HLP-II_(HU,_BH2,_HD,_NS);_pleiotropic_regulator	-0.229102	1	0	0.2141	0.1635	-0.2863	-0.6897	-0.7859	0.848	0.3448	-0.0145	-0.304	-0.7131	0.1763	-0.3771	-0.737	-1.029	-0.6897	-0.889	-0.9434	-1.515	-0.152	-0.4392	-0.2345	-0.5778	-0.6932	-1.474	-0.99425	-0.9159	-0.35655	0.2388	0.1506	-0.04394	-0.2688	-0.7859	-0.1681	0.07039	-0.02915
tdk	b1238	thymidine_kinase	0.0201491	1	0	0.111	0.4436	-0.05889	-1.322	-1.029	0.2016	0.2265	0.111	-0.9434	-1.152	0	-0.7131	-0.3585	-0.415	-0.2176	-0.5778	-0.415	-0.3219	-0.4344	-0.4993	-0.737	-0.6215	-0.44585	-0.04394	-0.3317	0.02857	0.08175	-0.454	-0.074	0.251	0.05658	-0.1844	-0.5995	-1.12	-1.029
ychG	b1239	orf,_hypothetical_protein	0.166472	1	0	-0.304	-0.152	-0.304	-0.04394	-0.2345	-0.4739	-0.4344	-0.2345	-0.9714	-0.2515	0.3674	0.9709	-0.304	0.2869	4.015	1.01097	0.669	0.6599	0.07039	-0.1681	-0.08927	0.275	-0.1681	0.251	-0.1681	0.1506	0.2057	0.4005	0.5059	0.07039	0.263	0.4222	-0.7859	-0.3585	-0.2688
b1240	b1240	orf,_hypothetical_protein	0.44342	0.9685	-0.046176	-0.2176	-0.02915	-0.152	-0.04394	-0.2863	-0.1681	-0.1361	-0.02915	0.04264	-0.415	-0.3401	0.7225	0.1763	-0.3585	0.8237	0.5261	-0.04394	0.263	0.3561	0.2057	0.108217	-0.0145	0.1635	0.3896	0.05658	0.3103	0	-0.152	-0.4344	-0.152	-0.3401	2.457	0.7137	1.245	0.563795
oppA	b1243	oligopeptide_transport;_periplasmic_binding_protein	0.212091	1	0	0.5945	0.9107	0.84	1.057	1.333	0.6508	0.433	0.3561	0.6135	0.4436	0.2265	-0.8625	-0.2009	-0.9434	-1.059	-1.286	-1.358	-2.252	-0.5778	-0.271875	-0.1047	0.263	0.998	1.449	2.3045	2.444	1.543	-0.6439	0.1243	2.046	1.956	1.395	0.8237	0.4005	0.9184
oppB	b1244	oligopeptide_transport_permease_protein	0.0692572	1	0	0.3219	0.8875	0.6508	1.111	0.8319	-0.1844	0.09761	0.01436	-0.2688	-0.415	-0.415	-0.152	-0.3401	-1.358	-1.474	-1.644	-1.474	-2.12	-0.3771	-0.93675	-0.415	0.1243	0.55015	1.064	0.3724	1.816	0.7995	-1.434	-0.074	1.007	0.3785	-0.1047	0.3896	0.5059	0.6229
oppC	b1245	homolog_of_Salmonella_oligopeptide_transport_permease_protein	0.0183592	1	0	0.2016	0.5059	0.4114	0.8074	0.6871	-0.2863	-0.3959	-0.2345	-0.3401	-0.6897	-0.4739	-0.889	-1.152	-1.12	-0.8365	-1.152	-1.12	-1.515	-0.3219	-1.3542	-1.184	0.189	-0.5564	1.22	-0.63475	1.59	0.6895	-0.9714	-0.737	0.1243	-0.3959	-0.5353	-0.05889	0.01436	0.5753
oppD	b1246	homolog_of_Salmonella_ATP-binding_protein_of_oligopeptide_ABC_transport_system	-0.189128	1	0	0.2141	0.5261	1.021	0.903	0.585	-0.02915	-0.2345	-0.304	-0.3219	-0.6897	-0.6215	-0.4941	-0.3959	0.04264	-0.6897	-1.089	-0.6215	-1.286	-0.2345	-1.3075	-1.184	-0.2515	-0.5046	0.6599	-1.02385	1.47	0.6345	-1.029	-0.7612	0.1375	-0.454	-0.7612	-0.1047	0.4222	0.3561
oppF	b1247	homolog_of_Salmonella_ATP-binding_protein_of_oligopeptide_ABC_transport_system	-0.27486	0.999875	-0.000180348	0.2016	0.8639	0.3561	0.8237	0.111	-0.05889	-0.2176	-0.454	-0.6897	-1.152	-1.12	-0.811	-0.5778	0.08406	-0.8365	-1.599	-1.252	-1.515	-0.08927	-1.671	-1.786	-0.8365	-1.198	-0.5778	-1.398	0.111	0.08815	-0.5995	-0.7131	-0.5778	-0.7612	-0.415	0.1243	0.2141	0.4854
b1248	b1248	orf,_hypothetical_protein	-0.542602	0.213625	-2.22685	-0.4344	-0.2515	-0.04394	-0.6439	-0.2176	-0.4739	-0.5995	-0.3219	-0.6897	-0.7131	0.7137	0.1506	0.1375	0.251	-1.059	-0.4344	-0.6897	-0.6666	-0.7612	-1.0315	-1	-1.286	-0.9302	-1.12	-1.203	-0.9714	-0.2573	-0.3219	-0.5778	-0.2863	-0.3771	-0.6666	-1.12	-0.7859	-0.5564
cls	b1249	cardiolipin_synthase,_a_major_membrane_phospholipid;_novobiocin_sensitivity	-0.778824	0.000125	-12.9658	0	0.02857	-0.02915	0	0.774	-0.2863	-0.2515	-0.4344	-0.074	0.1243	-0.1844	0.111	0.05658	0.189	-0.889	-1.029	-0.4344	-0.9714	-1.286	-1.076	-0.9159	-1.474	-0.729	-1.943	-0.83675	-2.322	-1	-0.415	-2.059	-1.152	-2	-0.6439	-0.6666	-0.5778	-1.286
kch	b1250	putative_potassium_channel_protein	0.00137791	1	0	0.1635	0.02857	0.09761	-0.02915	0.6229	-0.3219	-0.304	-0.2345	-0.3585	-0.04394	-0.1047	0.4436	0.01436	-0.811	-0.5778	-0.6666	-0.5564	-0.7131	-0.5146	-0.7334	-0.7612	-0.3219	-0.41965	-0.6439	-0.7256	-0.3401	-0.02197	1.077	0.7824	1.287	1.449	1.791	-0.5564	-0.9714	-1.644
yciI	b1251	orf,_hypothetical_protein	-0.664771	0.003125	-8.32193	-0.1361	-0.2688	-0.5778	0.05658	0.4222	-0.3959	-0.2688	0.1763	0.07039	0.1375	-0.415	-0.3959	-0.2176	0.2141	-0.6666	-1.152	-0.9434	-1.474	-0.4344	-1.0457	-1	-0.5564	-1.029	-1.515	-1.495	-0.8365	-0.19795	-0.6897	0.05658	-0.304	-0.4344	-0.5146	-1.089	-0.9714	-1.218
tonB	b1252	energy_transducer;_uptake_of_iron,_cyanocobalimin;_sensitivity_to_phages,_colicins	-0.236911	1	0	-0.1681	-0.6897	-1.152	-1.599	-0.1844	-0.7131	-0.9159	-1.286	-1.089	-0.454	-0.7612	-0.7612	0.1375	0.3103	-1.029	-0.8365	-0.5146	-0.4344	-1.69	-1.136	-0.9714	0.1506	-0.7631	-1.889	-0.75035	-0.5995	-0.35655	0.09761	-1.152	-0.2515	-0.7859	-0.304	-1.69	-2.19501	-3.059
yciA	b1253	orf,_hypothetical_protein	-0.58684	0.777875	-0.36239	0.3561	0.1506	0.09761	-0.5353	-1.252	-0.152	-0.1203	-0.02915	-0.5995	-0.6666	-0.9714	-0.304	-0.1361	-0.5995	-0.08927	-0.2515	0.05658	-0.152	-0.5778	-0.5922	-0.7612	-1.152	-1.0002	-0.7612	-1.059	-0.04394	-0.9185	-1.322	-1.837	-1.889	-1.644	-1.434	-0.8625	-0.9714	-2.059
yciB	b1254	orf,_hypothetical_protein	-0.531404	0.74425	-0.426141	0.2265	0.3896	0.111	-0.152	-0.4739	0.131314	0.4114	0.2869	-0.415	-0.3771	-0.04394	0.3103	0.5753	0.7655	0.04264	1.233	-0.02915	0.4751	0.02857	-0.4406	-0.847768	-0.4941	-1.1055	-0.6215	-1.1055	-0.5995	-0.845	-0.8365	-1.474	-1.474	-0.9714	-0.5778	0.4222	0.2987	-0.7612
yciC	b1255	orf,_hypothetical_protein	-0.488503	0.97975	-0.0295144	-0.152	0.08406	-0.1047	-0.5146	-0.9714	0.7137	0.3561	0.4005	-0.2345	-0.3771	0.4647	-0.1844	0.2869	0.2869	0.7824	-0.152	0.3448	0.6229	-0.1681	-1.378	-1.218	-0.415	-1.5875	-1.029	-2.0295	-1.12	-0.5	-0.2863	0.1243	-1	-0.7859	-1.029	0.4647	0.07039	-1.12
yciD	b1256	putative_outer_membrane_protein	-0.203829	1	0	-0.3585	-0.2176	-0.3771	0.4222	-0.5995	0.585	0.3334	0.02857	0.7655	0.3219	0.546	0.4114	0.84	0.4436	0.4114	0.6135	0.7908	0.5558	0.4854	0.31585	0.4957	0.2388	0.25245	0.1243	0.041555	-0.3401	-0.31075	-0.1203	0.111	0.3103	0.08406	0.84	-0.7859	-0.7131	-0.9714
yciF	b1258	putative_structural_proteins	0.276806	1	0	-0.5353	-0.304	-0.2863	-0.2176	-0.1681	-0.04394	0.1635	0.1635	0.1375	0.01436	1.183	3.041	-0.05889	1.208	1.963	2.23	2.272	1.245	1	0.5365	0.6135	0.5753	0.472	0.848	0.66285	0.4222	0.15515	-0.0145	-0.1203	-0.0145	0.3219	0.08406	2.392	2.526	2.763
yciG	b1259	orf,_hypothetical_protein	0.123933	1	0	-0.3959	-0.074	-0.2009	0.111	-0.4344	-0.1047	0.05658	0.05658	-0.1203	0.111	-0.05889	1.971	0.3334	1.454	1.251	1.8616	1.37315	1.057	0.3448	-0.3959	-0.2863	0.04264	-0.5146	0.2141	-0.5146	0.08406	-0.014575	-0.2176	-0.3401	-0.1047	-0.5564	-0.2688	2.566	2.822	2.575
trpA	b1260	tryptophan_synthase,_alpha_protein	0.175614	1	0	0.275	-0.2009	-0.074	0.4751	0.4542	0.1243	0.2016	-0.1047	0.3219	-0.02915	-0.811	-0.5353	-0.454	-0.6215	-0.6666	-1.184	-0.7612	-1.029	0.3561	0.36165	0.5261	0.111	0.44325	-0.074	0.2675	-0.1681	0.1724	1.239	1.091	1.556	1.465	1.384	-0.4344	-1.12	-1.358
trpB	b1261	tryptophan_synthase,_beta_protein	-0.20036	1	0	0.5059	-0.454	0.1506	0.6135	1	0.3219	0.2141	0.516	0.6323	0.2016	-1.322	-1.556	-0.4739	-1	-1.358	-4.644	-1.12	-2.396	0.4114	-0.00595	-0.02915	-0.304	0.092865	-0.2863	-0.1442	-0.1047	0.02829	-0.2863	0.7225	0.3219	-0.02915	0.189	-0.4739	-2.943	-0.8625
trpC	b1262	N-(5-phosphoribosyl)anthranilate_isomerase_and_indole-3-glycerolphosphate_synthetase	-0.0439482	1	0	0.3561	-0.02915	0.3561	0.5261	0.7398	0.07039	0.111	-0.02915	0.5558	0.9635	-1.396	-1.322	-1.029	-1.434	-1.286	-1.69	-1.029	-1.252	-0.02915	0.1569	0.3674	-0.0145	0.29745	-0.02915	0.17828	-0.1361	-0.014575	0.07039	0.4957	0.4647	0.8319	0.7908	-1.152	-1.396	-1.889
trpD	b1263	anthranilate_synthase_component_II,_glutamine_amidotransferase_and_phosphoribosylanthranilate_transferase	0.23303	1	0	-0.1844	-0.1361	0.1243	0.3219	0.4114	0.3674	0.189	0.4542	0.4114	0.3896	-0.454	-0.5564	-0.4739	-0.3219	0.04264	-0.2345	-0.3771	-0.2345	0.433	-0.193825	-0.1361	0.2141	0.09743	0.251	-0.021825	0.546	0.30205	0.3896	0.5059	0.3334	0.9184	0.9635	0.5656	-0.4344	-0.266459
trpE	b1264	anthranilate_synthase_component_I	0.295436	1	0	-0.4344	-0.3771	0.05658	0.04264	0.2016	0.3103	0.4542	0.4542	0.6415	0.4436	-0.2863	0.02857	0.1635	-0.2009	0.263	0	-0.04394	0.08406	0.3561	-0.037	-0.04394	0.3896	0.35575	0.4005	0.286355	0.3448	0.02132	0.8319	1.263	1.239	1.88	2.278	-0.737	-0.3219	-0.811
trpL	b1265	trp_operon_leader_peptide	-0.117948	1	0	-0.304	-0.2345	0.1243	0.4436	0.189	0.2869	0.3219	0.3103	-0.2688	0.04264	1.373	0.9107	-0.152	-0.2009	1.281	0.5558	0.7049	0.5656	0.1506	0.49055	0.7312	0.251	0.4264	0.08406	0.6135	-0.4344	0.2218	-0.08927	-0.1361	0.1375	0.05658	-0.2863	-0.8365	-0.1203	-0.2863
yciV	b1266	putative_enzymes	-0.138124	1	0	0.2016	0.5558	0.08406	-0.2176	-0.304	0.1635	0.2141	0.4542	0	0.3674	-0.2688	-0.8625	-0.3585	-0.9159	-0.1047	0.05658	0.3674	0.251	0.1375	-0.6606	-0.6215	-0.2515	-0.64245	-0.454	-0.62305	-0.2009	0.014285	-0.7131	-0.2863	-0.811	-0.415	-0.1203	0.926	0.5656	0
yciO	b1267	orf,_hypothetical_protein	-0.132777	1	0	-0.2345	0.3334	-0.04394	-0.3959	-0.2688	0.2141	0.2869	0.4436	-0.02915	0.3219	0.2265	-0.1203	0.2016	0.09761	0.4751	0.8319	0.903	0.9184	0.4647	-0.4302	-0.4344	0.2388	-0.7878	0.1763	-0.62305	0.05658	0.1315	-0.4344	-0.6897	-0.2863	-0.6897	-0.7859	0.9855	0.8237	0.516
yciQ	b1268	orf,_hypothetical_protein	0.0683337	1	0	-0.05889	0.04264	-0.1844	-0.415	-0.2176	-0.05889	-0.02915	-0.152	-0.6897	-0.6215	-0.3585	-0.152	0.2869	-0.2176	-0.1047	0.275	0.5656	0.4854	0.2016	0.048805	-0.152	0.3448	0.3359	0.4751	0.5255	0.189	0.035195	-0.9714	-0.2009	-0.7612	-0.08927	0.6041	0.585	0.1243	-2.943
yciL	b1269	orf,_hypothetical_protein	-0.73545	0.016625	-5.9105	0.6135	1.208	0.856	-0.3959	-0.152	0.856	1.195	1.406	-0.08927	0.5261	-0.3959	-0.05889	0	-0.2515	-0.1361	0.07039	-0.074	-0.05889	0.3334	-1.235	-1.089	-0.6215	-1.1875	-1.029	-1.202	-1.644	-0.2889	-0.7859	-1.322	-2.252	-2	-1.252	0.1635	-0.737	-1.089
btuR	b1270	cob(I)alamin_adenolsyltransferase	-0.287821	0.999375	-0.000901966	-0.02915	0.189	-0.1047	-0.08927	-0.1203	0.2141	0.3334	0.1635	0	-0.2009	0.3674	-0.1361	-0.3401	-0.5778	0	0.07039	-0.5995	-0.3959	-0.5778	-0.58475	-0.7859	-0.6439	-0.51255	-0.5353	-1.02725	-1.218	-0.4857	-0.02915	0.4751	0.7485	0.189	0.3896	-0.2009	-0.2515	-0.9434
yciK	b1271	putative_oxidoreductase	-0.401721	0.990625	-0.0135891	0.07039	-0.4344	0.111	-0.1681	0.1763	0.09761	0.02857	-0.02915	0.2987	0.05658	0.02857	0.111	-0.3585	0.01436	-0.2176	1.021	0.2016	-0.5146	-0.3401	-0.50635	-0.6439	-0.6439	-0.79365	-1	-1.0162	-1.599	-0.661	0.1243	-0.4344	-0.074	-0.4941	0.1243	0.1763	0.2141	-0.08927
sohB	b1272	putative_protease	-0.0850297	1	0	-0.0145	-0.2176	0.2265	0.08406	0.4114	0.01436	0.1375	0.2987	0.275	0.4436	-0.1844	-0.811	-0.6439	-0.6666	-0.3219	-0.415	-0.5146	-0.6666	0.2016	-1.029	-0.8625	-0.2176	-1.421	-0.5353	-1.8165	-1.089	-0.10045	1.118	0.8237	0.3219	0.4005	0.2016	0.5558	0.5261	0.7225
yciN	b1273	orf,_hypothetical_protein	-0.304594	1	0	0.1243	-0.0145	-0.02915	0.01436	0.05658	0.5558	0.4005	0.6781	0.7049	0.6135	0.7908	0.5059	1.328	1.064	0.8074	3.786	1.299	0.6781	0.2388	-0.38145	-0.304	0.2265	-0.40395	-0.2688	-0.87865	0.07039	-0.08405	-0.454	-0.08927	-0.4739	-0.3771	-0.5778	0.4542	0.546	0.3103
topA	b1274	DNA_topoisomerase_type_I,_omega_protein	-0.607812	0.058375	-4.09851	0.1243	0.3674	0.2141	1.091	-0.6439	0.1243	-0.1844	0.1243	0.774	-0.2009	1.007	0.2987	0.1763	-0.5995	-0.04394	0.6323	-0.2688	-1.644	-0.8625	-1.5615	-1.474	-1.943	-1.671	-2.556	-2.126	-2.644	-0.778	-0.6897	-0.8625	0.9782	-0.7612	-0.9714	-0.2009	-0.415	-0.737
cysB	b1275	positive_transcriptional_regulator_for_cysteine_regulon	-0.299906	1	0	0.111	-0.1047	0.4005	-0.2176	0.6508	-0.454	-0.4739	-0.6439	-0.2688	-0.454	-0.04394	-0.02915	0.3103	-0.6897	0.07039	0.1243	-0.4941	-0.8625	-0.1203	-0.73275	-1.059	-1.029	-0.73695	-0.5778	-0.8365	-0.9159	-0.39295	-0.3219	0.02857	-0.3771	0.04264	0.8953	-0.4941	0.04264	-2.059
acnA	b1276	aconitate_hydrase_1	-0.477171	0.836375	-0.257778	0.7312	1.043	0.9184	2.524	2.787	0.4647	0.774	1	2.195	2.269	-0.1203	-0.9159	0.111	0.2388	-0.5146	-0.737	-0.5778	-0.4941	0.3103	0.24845	0.5558	0.263	0.23045	0.02857	0.07039	-0.3401	-0.24705	-0.1681	-0.3401	0.189	-0.152	-0.04394	1.05	0.7312	0.9635
ribA	b1277	GTP_cyclohydrolase_II	-0.576906	0.522	-0.937878	0.07039	0.2987	0.5059	0.4114	0.4957	0.7398	0.9486	1.05	1	0.9561	-1.218	-0.8625	-0.3959	-0.1844	-0.1681	-0.9159	-0.4344	-0.3585	0.263	-0.7748	-0.6439	-0.1203	-1.4365	-0.5778	-1.341	-0.074	-0.10045	-0.1203	-1.059	-1.556	-1.644	-1.152	0.02857	0.5753	-0.2176
pgpB	b1278	non-essential_phosphatidylglycerophosphate_phosphatase,_membrane_bound	-0.760045	0.002	-8.96578	-0.074	0.01436	0.275	0.1635	0.4222	0.111	0.111	-0.08927	-0.1047	0.04264	0.189	-0.074	-0.2345	0.3448	0.2265	-0.415	-0.2009	-0.2863	-0.04394	-0.5564	-0.8625	-0.2515	-0.30965	-0.6666	-0.5778	-0.1681	-0.227	-0.6439	-0.3771	-0.5995	-0.6215	-0.415	-0.1361	-0.304	-0.7859
yciS	b1279	orf,_hypothetical_protein	-0.598923	0.504125	-0.988147	-0.2515	0.1243	-0.1047	0.6229	0.3561	-0.2515	-0.3219	-0.2515	0.1763	-0.2863	0.5558	0.9336	0.546	0.5261	0.1763	1.245	0.07039	-0.2345	0.07039	-0.5146	-0.3585	-0.3771	-0.3771	-1.029	-0.5353	-1.218	-0.39295	-1.322	-1.089	-1.358	-1.218	-0.3959	0.2141	-0.2515	-1.184
yciM	b1280	putative_heat_shock_protein	-0.477894	0.578125	-0.790547	0.263	-0.04394	0.2141	0.6415	0.6229	-0.074	-0.1203	-0.3401	0.3334	-0.08927	0.3561	0.856	-0.5146	0.5558	0.1763	-0.188513	0.263	-0.6897	-1.252	-1.5665	-1.12	-0.889	-1.341	-1.515	-1.7615	-1.12	-0.2573	1.07	-1.69	0.04264	-0.3771	0.4005	0.433	0.5361	-0.737
pyrF	b1281	orotidine-5'-phosphate_decarboxylase	-0.461648	0.932875	-0.100244	-0.1844	0.1243	0.2016	-1.252	-1.599	-0.4941	-0.4941	-0.243995	-1.837	-1.474	-0.889	-0.7612	-0.9714	-0.304	-0.3959	-1.15777	-0.5353	-0.9434	-1.943	-1.7225	-1.786	-1.12	-1.5855	-1.889	-1.439	-2.943	-1.126	-0.9434	-1.737	-2.059	-2.184	-1.12	-0.3771	-0.415	-1.286
yciH	b1282	orf,_hypothetical_protein	-0.235645	1	0	-0.3219	-0.02915	-0.2688	-1.059	-1.644	-0.6897	-0.5564	-0.3585	-2.184	-1.252	0.1243	-0.02915	-0.9434	0.01436	-0.074	-0.4344	-0.5353	-0.5353	-0.737	-1.943	-1.556	-0.8625	-1.556	-2.059	-2.6165	-1.12	-0.24705	0.05658	-0.2009	-0.2345	-0.9159	-0.811	-1.152	-0.9159	-1.12
osmB	b1283	osmotically_inducible_lipoprotein	0.272618	1	0	0.07039	0.04264	0.05658	0.2016	-0.05889	-0.415	0.2016	0.1635	0.275	0.189	0.1375	0.4647	-0.3959	0.669	0.8319	-0.4941	0.04264	-0.08927	0.6041	0.37235	0.7225	0.669	0.42735	0.9486	0.997	2.498	1.0455	0.585	0.1635	0.08406	-0.0145	-0.2515	-0.02915	0.2987	0.1635
b1284	b1284	putative_DEOR-type_transcriptional_regulator	-0.617241	0.003375	-8.2109	0.02857	-0.3959	0.08406	0.04264	-0.08927	0.2265	-0.0145	-0.04394	0.04264	0.2016	-0.8365	-0.5995	0.05658	0.09761	-2.252	-1.50128	-2.396	-2.12	-0.889	-0.93125	-0.415	-0.7612	-0.7402	-2.184	-0.58475	-1.059	-0.9185	-0.8365	-0.889	0.189	-1.252	-0.2515	-2	-1.644	-3.474
yciR	b1285	orf,_hypothetical_protein	-0.145963	1	0	-0.04394	-0.4344	0.02857	-0.811	-0.1361	-0.304	-0.3401	-0.3401	-1.089	-0.7859	-0.08927	0.08406	0.4542	0.3219	-0.7859	-1.152	-0.9434	-0.5353	-0.5995	-1.5315	-0.6439	-0.5995	-1.5315	-0.9159	-1.5315	-0.1047	-0.31075	0.04264	0.516	-0.04394	0.9561	1.395	-0.9714	-1.322	-1.69
yciW	b1287	putative_oxidoreductase	0.18038	1	0	0.2141	-0.2176	1.138	-0.1047	0.926	0.111	0.3448	0.3785	-0.074	-0.3219	-0.737	-0.5353	-0.6897	0	0.4854	-1.059	-0.811	-0.3401	0.251	-0.1955	-0.5778	0.696	-0.46895	1.151	-0.49465	0.251	0.16095	1.138	0.1635	1.077	0.3561	0.6508	0.111	0.6229	0.3448
fabI	b1288	enoyl-[acyl-carrier-protein]_reductase_(NADH)	0.241398	1	0	0.189	0.6781	0.111	0.275	-0.1361	0.6871	0.6871	0.8875	0.3785	0.4005	-0.3771	-0.3585	-0.02915	-0.1844	-0.04394	-0.304	-0.074	0.4005	0.7991	-0.3561	0.1763	0.903	0.2016	0.6135	-1.1065	0.3674	0.18925	0.9928	1.263	1.021	0.251	0.6508	1.163	1.233	0.9336
ycjD	b1289	orf,_hypothetical_protein	-0.133048	1	0	0.111	-0.3585	-0.2515	-0.1361	-0.5778	-0.3401	0.433	-0.3219	-0.7859	-0.3401	-0.5564	-0.2009	-0.074	0.6871	0.8074	0.539535	1.531	-0.08927	-0.1681	0.18925	-0.042917	0.111	0.18925	-0.0145	0.18925	0.189	-0.05235	-3.474	-0.6215	-1.286	-0.5995	-0.9714	-0.6666	-0.632888	-0.5564
sapF	b1290	putative_ATP-binding_protein_of_peptide_transport_system	0.000669169	1	0	0.3896	0.1375	0.1506	-0.3959	-0.05889	-0.1203	-0.3401	-0.1361	-0.1844	-0.1361	-0.5353	-0.7612	-0.02915	-0.2863	0.2265	-0.260424	0.7485	0.3219	0.3785	-0.19795	-0.2009	0.1243	-0.5187	-0.152	-0.78245	-0.5146	-0.31075	-0.3219	-0.2688	-0.811	-0.8625	-1.184	1.157	1.22	0.9709
sapD	b1291	putative_ATP-binding_protein_of_peptide_transport_system	0.306296	1	0	0.251	0.4542	0.3561	-0.1203	-0.4344	-0.02915	0.08406	0.275	-0.2176	0	-1.029	-0.7131	-0.5995	-0.7859	-0.1361	-0.304	0.1243	0.4114	0.4222	-0.077915	0.09761	0.2388	-0.2266	-0.08927	-0.3627	-0.2176	-0.18855	-0.152	0.3561	-0.6215	-0.2009	-0.05889	1.014	1.043	1.036
sapC	b1292	homolog_of_Salmonella_peptide_transport_permease_protein	0.533406	0.5525	-0.855954	-0.3585	-0.1844	0.02857	-0.3771	-0.3401	0.2265	0.1506	0.2388	0.1635	0.1763	-0.6897	-0.7131	-0.4941	-0.2345	0.2016	-0.3959	-0.304	-0.0145	0.3785	0.2971	0.4542	0.3334	0.3561	0.1375	0.32575	0.5945	0.23755	0.4114	0.585	0.275	0.7908	0.4957	0.4114	0.6415	-0.811
sapA	b1294	homolog_of_Salmonella_peptide_transport_periplasmic_protein	0.291705	1	0	0.1243	0.3561	0.2016	-0.2009	-0.04394	0.4854	0.433	0.3448	0.3219	0.07039	0.263	-0.5995	-0.3219	-0.2009	0.4751	-0.6439	0.585	0.5945	0.669	0.056315	0.3561	0.669	-0.163845	0.6508	-0.3595	0.3561	0.44375	0.4542	1.084	0.1506	-0.1047	0.07039	0.9782	0.7485	0.6041
ymjA	b1295	orf,_hypothetical_protein	-0.491985	0.999875	-0.000180348	0.02857	-0.2688	-0.05889	0	-0.304	0.4222	-0.0145	0.4647	0.1635	0.275	0.3561	0.1763	-0.4941	0.3103	0.1506	-0.04394	0.08406	0.1635	0.111	-0.45525	0	0.07039	-0.243	-0.6666	-0.4442	-0.152	-0.037	0.3103	-0.1047	-0.0145	-0.6439	-0.8625	0.02857	0.04264	-0.5995
ycjJ	b1296	putative_amino_acid/amine_transport_protein	0.123183	1	0	0.1375	0.02857	0.1635	0.7225	0.3785	-0.3959	-0.152	0.1763	0.4957	0.1763	-0.6215	1.433	-0.9159	0.442177	1.664	1.417	1.328	0.4647	0.02857	0.46965	0.3103	0.04264	0.15515	0.8156	0.37115	0.6415	0.348	-1.737	1	0.3896	0.2987	0.6229	-0.3401	0.079394	-0.2863
b1297	b1297	putative_glutamine_synthetase_(EC_6.3.1.2)	-0.218736	1	0	0.3448	0.1635	0.3561	3.197	2.727	-0.2176	0.5945	1.124	4.18	3.209	0.433	0.9561	-0.889	-0.7131	-0.5564	1.057	0.7908	0.6135	-0.074	0.30865	0.09761	0.433	0.0833	0.4647	0.2503	1.585	0.588	1.328	0.4647	1.144	1.642	0.4854	0.08406	0.8074	0.172743
ycjL	b1298	probable_amidotransferase_subunit	-0.421916	1	0	0.4854	0.111	0.5059	2.333	1.868	-0.304	0.4542	0.4436	2.084	2.59	0.124159	0.8237	0.4005	0.088951	-0.4941	0.492532	1.367	0.9855	-0.3401	0.7127	0.275	0.1506	0.78145	0.7655	0.8539	1.362	0.549	-0.3959	-0.6897	0.010516	-0.8365	-0.811	0.1506	0.3448	-0.7131
ycjC	b1299	orf,_hypothetical_protein	-0.419775	0.8355	-0.259288	0.2265	0.2016	-0.2009	0.9486	0.9561	0	0.1763	0.09761	0.926	0.9635	-0.9714	-0.2515	-0.3219	-0.6666	-1.69	-1.322	-0.7131	-1.029	-0.2345	-0.13068	0.3103	-0.8625	0.07039	-1.184	0.014285	0.3103	-0.044635	-0.304	-0.0145	-0.0145	-0.1361	-0.889	-0.811	-0.811	-0.7859
aldH	b1300	aldehyde_dehydrogenase,_prefers_NADP_over_NAD	0.0760766	1	0	-0.3401	-0.3585	0.433	2.313	2.26	0.251	-0.02915	0.6599	2.595	1.836	-0.074	-0.7859	-0.4941	-0.6215	0.08406	-0.2515	-0.0145	-0.2176	-0.1047	0.27023	-0.152	0.546	0.3675	0.6415	0.47915	1.669	0.569	0.9107	1.561	1.163	1.952	2.101	-0.7612	-0.4344	0.4647
ordL	b1301	probable_oxidoreductase	0.349374	1	0	-0.4739	-1.252	0.2141	1.406	0.6135	0.111	0.1375	-0.1844	1.014	0.6871	-1.644	-0.7131	-1.515	-1.089	-0.1681	-1.218	-1.029	-0.3771	-0.02915	0.22309	0.1635	0.02857	0.2869	0.2987	0.37165	0.2987	0.3345	0.1635	0.05658	0.8639	1.275	1.144	-0.304	-1	2.897
goaG	b1302	4-aminobutyrate_aminotransferase	0.360728	1	0	-0.5146	-0.4344	0.07039	1.043	0.6041	-0.2688	-0.3959	-0.3771	0.6041	0.05658	0.6135	-0.1681	-0.4739	-0.6215	0.08406	-0.074	-0.152	-0.0145	0.1635	-0.1504	-0.454	0.7824	0.07032	0.696	0.052305	0.6781	0.5975	1.124	1.014	1.655	1.696	1.599	-0.2345	-1.12	0.189
pspF	b1303	psp_operon_transcriptional_activator	0.228354	1	0	-0.2515	-0.6897	-0.05889	-0.0145	0.3219	-0.415	-0.152	-0.2688	-0.02915	0.263	-0.2176	0.1635	-0.1844	-0.4941	-0.304	0.2016	0.01436	-0.9434	0.01436	0.13268	-0.1047	0.696	-0.2009	-0.08927	-0.066445	0.4222	0.1194	0.6323	0.6041	0.3674	0.4436	0.4647	0.04264	-0.1203	-0.8625
pspA	b1304	phage_shock_protein,_inner_membrane_protein	0.0418674	1	0	0.3103	0.7655	0.546	0.3674	0.7312	0.6599	1.014	0.9107	0.3785	0.6323	1.202	0.848	0.3448	0.07039	1.848	1.646	0.4222	0.4542	0.6599	0.75905	0.6871	1	0.6962	1.144	0.42725	0	-0.0922	0.6781	0.6041	0.848	0.4957	0.6229	1.084	0.7049	0.8718
pspB	b1305	phage_shock_protein	0.054019	1	0	0.1506	-0.5146	0.6599	0.433	0.7225	0.757	0.848	0.5261	0.08406	0.3896	-0.2863	-0.2688	-0.152	0.1243	1.22	0.6508	0.1763	0.2016	0.08406	0.193	0.08406	0.4436	0.21405	0.2265	0.38275	-0.7131	-0.076	0.5945	0.5753	1.07	0.6871	0.6508	0.1635	0.3219	-0.3401
pspC	b1306	phage_shock_protein:_activates_phage_shock-protein_expression	0.125347	1	0	-0.074	-0.3959	0.2869	-0.1361	0.4005	0.516	0.4647	0.3896	0.1635	0.4542	0.516	0.1506	0.2141	0.585	2.452	1.287	-0.1361	1.511	0.2016	0.3486	0.5059	0.189	0.56555	-0.1681	0.36695	0.2987	-0.014575	0.6229	0.3896	0.2869	0.2869	0.263	0.3896	0.1635	0.1506
pspD	b1307	phage_shock_protein	-0.116271	1	0	0.2141	-0.1681	0.1635	-0.1361	0.3896	0.4647	0.251	0.275	0.02857	0.3896	-0.2688	1.124	-0.737	0.5059	2.118	0.923565	0.4222	-0.3401	0.09761	-0.00635	-0.1203	0.3561	-0.1844	0.6599	-0.1774	-0.04394	0.0555	0.5361	0.275	0.6415	-0.2515	-0.1844	0.1243	0	-0.2176
pspE	b1308	phage_shock_protein	-0.20735	1	0	0.5656	0.5261	-0.1047	0.7312	0.3334	1.111	0.8074	0.8718	2.302	1.722	0.3785	0.1243	-0.5353	-0.0145	1.202	0.05658	0.189	0.5753	0.9635	0.5505	1.195	0.7485	0.3278	0.1763	-0.49425	0.903	0.5105	1.189	0.5656	0.2016	0.111	-0.2176	0.4436	0.9184	0.1375
ycjM	b1309	putative_polysaccharide_hydrolase	0.124051	1	0	0.263	-0.1047	0.07039	-0.304	-0.304	-0.737	-0.08927	-0.5778	-0.737	-0.2688	-1.059	0.7049	1.642	0.01436	-1.252	-0.1844	0.263	-0.3585	0.04264	0.01425	-0.02915	-0.9159	0.03105	0.1375	0.048805	0.263	0.04203	-1	-0.3959	-0.5778	-0.454	0.1763	1.406	1.05	1.021
b1310	b1310	putative_transport_periplasmic_protein	0.36652	1	0	-0.02915	-0.8625	-0.6215	0.251	-0.4941	-0.2688	-0.889	-0.7131	-0.04394	-1.089	-0.7859	-0.1361	0.3448	0.275	-2.184	-1.059	-0.415	-1.358	0.4542	0.16345	0.09761	0.2141	0.3456	0.04264	0.2252	0.5945	0.26805	0.9486	0.3785	1.189	1.021	0.9782	-0.304513	0.3785	-0.752717
ycjO	b1311	putative_binding-protein_dependent_transport_protein	0.182687	1	0	-0.4941	-0.6439	-0.3219	0.2141	-0.1203	-0.02915	-0.5353	-0.454	-0.08927	-0.3959	-0.8365	-0.074	0.4957	0.1635	-0.9714	-0.3585	0.04264	-0.3959	0.2987	0.38985	0.08406	0.111	0.35785	0.4436	0.07995	0.3896	-0.044635	0.5753	1.245	0.7312	1.454	1.245	-1.35544	-2.943	-0.6666
ycjP	b1312	putative_transport_system_permease_protein	0.241168	1	0	-0.209977	-0.5778	-0.4344	-0.05889	-0.152	-0.9434	-0.5353	-0.1047	-0.5146	-0.6666	-0.2009	-0.1844	-0.6215	0.1375	-0.4344	-1.12	0.1243	-0.8625	0.5059	0.5255	0.6871	0.4647	0.2279	0.2016	0.40595	0.5945	0.25295	1.491	0.8156	0.848	1.536	1.556	-1.358	-2.396	-1.943
ycjQ	b1313	putative_oxidoreductase	0.28959	1	0	-0.2009	-0.3771	-0.152	-0.1681	-0.2863	0.1506	-0.415	-0.811	-0.1681	-0.889	-0.1203	-1	-0.2345	0.275	-0.5564	-1.515	-0.5778	-1.515	-0.02915	0.27185	0.546	0.7655	0.25545	-0.1203	0.3832	-1.434	0.2218	0.903	1.014	1.521	1.379	1.098	-1.556	-0.8365	0.09761
ycjS	b1315	putative_dehydrogenase	0.0537557	1	0	-0.1203	-0.415	-0.2688	-0.152	-0.3959	-0.152	-0.5995	-0.1361	-0.415	-0.8365	-0.737	-1.322	-0.2688	0.08406	-1.69	-2.737	-0.7612	-1.644	-0.074	0.0495	0.3448	0.189	0.2263	0.111	0.07253	-0.3219	-0.02197	0.251	0.1763	0.5753	0.4222	1.098	-1.23331	-1.66543	-2.252
ycjT	b1316	orf,_hypothetical_protein	-0.0628063	1	0	0.2987	0.1243	-0.04394	-0.2345	-0.4739	0.2016	-0.8625	-0.3219	-0.3219	-0.7131	-1.218	-1.396	-0.1681	-0.1844	-1.059	-2.396	-0.5995	-2.252	-2.474	0.010865	-0.337397	-0.1047	-0.2445	0.5059	-0.2445	-0.3585	-0.23695	0.04264	0.585	-0.1047	0.9411	1.208	0.1243	-0.7612	-5.059
ycjU	b1317	putative_beta-phosphoglucomutase	0.204911	1	0	-0.7131	-1.69	0	-1.059	-0.2176	-0.8625	-0.6666	-1	-0.4941	-1.152	0.05658	-1.737	-0.0145	0.2016	-0.5564	-2.396	-0.7612	-1.252	0.1506	-0.201	-0.2009	0.2141	0.021465	-0.2688	0.067175	-0.04394	0.2427	-0.7131	-0.3401	-0.2345	0.2869	0.4114	-0.719921	-0.6666	-1.91979
ycjV	b1318	putative_ATP-binding_component_of_a_transport_system	-0.312342	1	0	1.144	-0.3959	-1.358	0.9486	-0.9434	0.2869	-0.08927	-0.5564	1.395	1.118	-1.218	-2	0.07039	0.4005	-0.3959	-0.736637	-0.5564	-1.252	-0.2176	-0.2893	-0.5353	-1.286	-0.31105	-3.837	-0.30445	-1.599	-1.237	-0.0145	-0.6666	0.2141	0.3103	1.057	-1.11427	-1.36551	-2.18346
ompG	b1319	outer_membrane_protein	0.171071	1	0	-0.2176	-0.7131	-0.04394	-0.304	-0.2515	-0.5564	-0.1047	-0.8365	-0.737	-0.5995	-1.029	-1.515	-0.1361	0.4751	-0.5995	-1.05816	-0.415	-1	0.01436	-0.5564	-0.432979	0.4647	-0.5564	-0.1681	-0.5564	0.09761	0.00718	0.3674	0.7398	-0.1203	0.6229	0.4751	-1.358	-0.5995	-1.434
ycjW	b1320	putative_LACI-type_transcriptional_regulator	0.288967	1	0	0.1506	-0.5146	0.2388	0.1243	-0.3219	-0.4941	-0.6215	-0.5353	-0.4344	-0.5778	-0.135952	0.174986	-1.943	-0.409642	1.029	-0.040638	-0.2176	-0.061353	0.024893	-0.32915	-0.2863	0.5059	-0.233185	-0.3771	-0.09797	-0.3401	-0.23695	1.356	0.1763	0.3785	0.5059	0.433	-0.415	-0.3219	-0.889
ycjX	b1321	putative_EC_2.1_enzymes	0.417096	0.985875	-0.0205234	0.3103	-0.454	0.189	3.07	0.696	0.2265	-0.3219	-0.6215	2.425	0.4542	-0.2515	-0.7859	-1.644	-0.6897	1.93	-1.152	0.1375	-0.737	1.683	1.3854	1.82	2.254	0.81025	1.345	-0.183665	-0.08927	0.48545	1.975	2.007	1.692	1.47	1.367	2.575	2.77	3.004
ycjF	b1322	orf,_hypothetical_protein	0.500764	0.426375	-1.22981	0.2141	-0.0145	-0.1844	1.406	0.111	0.2141	-0.5146	0.082867	1.208	0.08406	-0.5778	-0.2009	-0.5778	1.39	0.251	1.2514	1.233	1.561	0.6508	1.669	0.903	1.757	1.753	1.202	1.753	0.1506	0.08815	0.6508	1.683	0.6599	-0.05889	-0.3401	2.646	2.916	2.878
tyrR	b1323	transcriptional_regulation_of_aroF,_aroG,_tyrA_and_aromatic_amino_acid_transport	0.201127	1	0	0.09761	-0.1203	-0.1047	-0.3401	0	-0.152	0.01436	-0.1047	0	-0.02915	-1.286	-1.218	-1.515	-0.811	-0.2688	-1.184	-0.2345	-0.3401	-0.6666	-0.64175	-0.5778	0.5261	-0.08927	-0.889	-1.1205	-0.8625	-0.41825	0.6508	0.189	0.5361	-0.7612	-0.9434	0.9561	1.646	1.339
tpx	b1324	thiol_peroxidase	0.123436	1	0	0.4005	0.5361	-0.0145	0.5059	0.2016	0.5656	0.4542	0.3785	0.433	0.3674	-1.252	-1.286	-1.152	-1.786	0.111	-1	-1	-0.2345	0.4436	-0.1628	0.07039	0.01436	-0.1361	-0.3585	-1.329	-0.737	-0.32195	0.8319	0.4854	0.263	-0.1047	-0.05889	0.757	1.098	1.281
ycjG	b1325	putative_muconate_cycloisomerase_I_(EC_5.5.-.-)	0.350453	1	0	0.3561	0.2265	0.3103	0.5945	0.5656	0.1635	0.2016	0.275	0.2869	0.669	-3.644	-0.506227	-1.12	-1.059	0.7908	-0.247567	-0.1047	-0.3219	-0.2515	-0.10602	-0.02915	0.2016	0.17958	0.2016	-0.30675	0.3103	0.1315	0.856	0.6871	1.202	0.4005	0.3785	0.4222	4.215	0.9336
ycjI	b1326	putative_carboxypeptidase	0.357078	1	0	-0.0145	-0.2345	-0.2345	0.07039	0.2869	-0.5995	-0.05889	-0.02915	-0.1681	0.3219	-1.943	-0.449914	-2.837	-3.644	0.8797	-0.730347	-1.152	0.04264	-0.3959	-0.0539	0.2265	-0.5353	0.10705	-0.5778	0.14769	-0.074	0.02829	0.8156	0.6323	1.021	0.848	0.4222	-0.2345	-0.4344	-1.4064
b1327	b1327	orf,_hypothetical_protein	-0.0741358	1	0	0.5656	0.09761	-0.02915	0.263	-0.0145	-0.454	-1.12	-0.3401	0.2265	1.22	0.082808	0.044588	-0.285475	-0.2178	1.438	-0.188959	-2.252	-0.359031	0.5753	-0.9815	-0.36601	0.4647	-0.9815	1.043	-0.9815	0.5945	0.04203	-0.2863	1.263	0.903	0.6323	0.7049	-1.089	-1.252	-1.556
ycjZ	b1328	putative_transcriptional_regulator_LYSR-type	-0.126285	1	0	0.4114	0.1506	0.08406	-0.2515	0.263	-0.7131	-0.5778	-0.1844	-0.889	-0.415	-0.115173	0.342781	0.009914	-0.08927	0.1635	-0.029915	-0.229217	0.04264	-0.454	0.012585	-0.2345	-0.6215	0.20775	-0.3401	0.27555	0.3674	-0.2889	-1.089	0.4647	-0.737	-0.05889	0.5059	-1	-1.837	-1.218
b1329	b1329	putative_transport_periplasmic_protein	-0.117122	1	0	-0.02915	-0.5146	-0.415	-0.05889	-1.599	0.2141	0.2265	-0.454	0.263	-0.9434	-0.8365	-0.13435	-0.2009	-0.4739	1.417	0.2141	-0.4739	-0.1681	-0.6897	-1.2852	-1.218	-0.9159	-1.1507	-0.5778	-0.9717	0.2016	-0.3333	-0.5146	0.09761	0.1635	0.1763	0.2388	-0.6666	-1.358	-1.837
b1330	b1330	orf,_hypothetical_protein	0.814419	0.000125	-12.9658	-0.2176	-0.05889	-0.152	-0.1844	-0.2345	0.2388	0.251	0.1635	0.07039	-0.02915	-0.2863	-1.029	0.1635	-1.152	1.322	2.257	0.8797	0.903	0.6871	0.5321	0.5753	1.575	1.0555	1.88	1.2385	1.31	0.5785	0.4542	1.05	1.485	1.316	1.428	1.521	1.281	1.021
[truncated: 2,780 more rows]
