# Supplementary material for: Genomic transcriptional response to loss of chromosomal supercoiling in Escherichia coli
Source: Genome Biol. 2004 Nov 1;5(11):R87. doi: 10.1186/gb-2004-5-11-r87 (PMC545778; doi:10.1186/gb-2004-5-11-r87)
Supplement: Additional data file 3 — Gene-expression ratios for supercoiling-sensitive genes across all experiments [file gb-2004-5-11-r87-s3.xls]

## Sheet: Complete SSG table
ALL VALUES ARE ARE LOG(2) [EXPRESSION RATIOS]					Experimental treatment:	15 microg/ml Nor, 2 min	15 microg/ml Nor, 5 min	15 microg/ml Nor, 10 min	15microg/ml Nor, 20 min	15 microg/ml Nor, 30 min	50 microg/ml Nor, 2 min	50 microg/ml Nor, 5 min	50 microg/ml Nor, 10 min	50 microg/ml Nor, 20 min	50 microg/ml Nor, 30 min	42º C, 2 min	42º C, 5 min	42º C, 10 min	42º C, 20 min	42º C, 2 min	42º C, 5 min	42º C, 10 min	42º C, 20 min	15 microg/ml Nor, 2 min	15 microg/ml Nor, 3 min	15 microg/ml Nor, 4 min	15 microg/ml Nor, 5 min	15 microg/ml Nor, 7 min	15 microg/ml Nor, 10 min	15 microg/ml Nor, 15 min	15 microg/ml Nor, 20 min	15 microg/ml Nor, 30 min	50 microg/ml Nor, 2 min	50 microg/ml Nor, 5 min	50 microg/ml Nor, 10 min	50 microg/ml Nor, 20 min	50 microg/ml Nor, 30 min	20 microg/ml Novo, 5 min	50 microg/ml Novo, 5 min	200 microg/ml Novo, 5 min
NAME	bnumber	Description	correl_sigma	p-value	log(p-value)	rr2nor15	rr5nor15	rr10nor15	rr20nor15	rr30nor15	rr2nor50	rr5nor50	rr10nor50	rr20nor50	rr30nor50	gyrbwt_2min42deg	gyrbwt_5min42deg	gyrbwt_10min42deg	gyrbwt_20min42deg	gyrbts_2min42deg	gyrbts_5min42deg	gyrbts_10min42deg	gyrbts_20min42deg	wt2nor15	wt3nor15	wt4nor15	wt5nor15	wt7nor15	wt10nor15	wt15nor15	wt20nor15	wt30nor15	wt2nor50	wt5nor50	wt10nor50	wt20nor50	wt30nor50	nov20_wt5min	nov50_wt5min	nov200_wt5min
glmS	b3729	L-glutamine:D-fructose-6-phosphate_aminotransferase	-0.838147	0.000125	-12.9658	0.09761	0.6599	0.3448	0.774	0.7312	0.07039	0.1243	0.2141	0.251	0.6135	-0.7131	-0.6215	-0.04394	-0.2345	-1.218	-1.358	-1.152	-1.029	-1.644	-3.1215	-3.184	-2.396	-3.015	-2.059	-3.0635	-2.12	-0.592	-2.943	-3.474	-3.644	-3.837	-2.943	-0.7131	-1.69	-1.737
pnp	b3164	polynucleotide_phosphorylase;_cytidylate_kinase_activity	-0.832261	0.000125	-12.9658	0.757	0.8074	0.5558	-0.1361	-0.2863	0.5656	0.5753	0.5656	-0.5564	-0.3219	-1.358	-1.322	-1.322	-1	-2.252	-3.059	-2.12	-2.184	-1.152	-2.652	-2.837	-2.737	-3.2665	-2.322	-2.8515	-2.556	-1.322	-1.322	-2.556	-3.184	-2.556	-2.12	-1.786	-2.184	-2.943
dxs	b0420	1-deoxyxylulose-5-phosphate_synthase;_flavoprotein	-0.793187	0.000125	-12.9658	0.1635	0.2869	0.251	0.263	-0.3771	-0.1844	0.09761	-0.2345	0.2388	-0.2688	-0.8625	-0.737	-0.4344	-0.5778	-1.556	-3.474	-1.889	-1.556	-1.644	-2.6	-2.556	-2.322	-2.1905	-2.556	-2.186	-2.837	-1.661	-2.644	-1.737	-2.474	-1.837	-1.252	-1.737	-1.69	-5.644
yraM	b3147	putative_glycosylase	-0.883529	0.000125	-12.9658	0.3103	0.6871	0.3561	0.3334	0.4542	0.4005	0.4005	0.275	0.3896	0.2016	-0.4941	-0.6897	-0.4941	-0.1681	-1.252	-1.12	-0.737	-1.218	-0.3585	-1.6145	-1.889	-1.474	-2.161	-2.252	-2.1555	-2	-1.198	-1.644	-2.556	-3.474	-2.252	-1.786	-1.184	-2.12	-4.059
ispA	b0421	geranyltranstransferase_(farnesyldiphosphate_synthase)	-0.810187	0.000125	-12.9658	-0.2345	-0.08927	0.2016	0.09761	-0.811	-0.02915	0.05658	0.05658	0.516	0.04264	-0.3585	-0.415	0.3334	-0.02915	-1.059	-1.059	-1.12	-0.5778	-2.556	-2.6465	-2.943	-2.252	-2.382	-2.644	-2.363	-3.322	-1.4715	-1.152	-2.184	-2.474	-3.474	-2.322	-1.69	-2	-0.5353
yihE	b3859	orf,_hypothetical_protein	-0.846447	0.000125	-12.9658	0.2265	0.6781	0.4751	0.5261	0.903	0.3219	0.05658	-0.1681	-0.02915	-0.3771	-0.7859	-0.3401	0.05658	0.2869	-2	-1.43077	-1.434	-2.252	-2.184	-1.1725	-1.786	-1.089	-1.6885	-2.837	-1.439	-2.943	-1.322	-1.599	-2.184	-1.889	-2.252	-0.9434	-1.322	-1.515	-3.059
ribF	b0025	putative_regulator	-0.8745	0.000125	-12.9658	-0.1681	0.1763	0.07039	0.4854	0.1243	0.4222	0.2869	0.3896	0.5059	0.5059	0.774	0.7908	0.5059	0.3448	-0.8625	-0.08927	-0.05889	-0.5564	0.09761	-2.398	-2.059	-1.434	-2.324	-2.474	-2.186	-1.322	-1.092	-0.8365	-1	-2.059	-2.556	-1.474	-1.943	-1.737	-3.322
polA	b3863	DNA_polymerase_I,_3'_-->_5'_polymerase,_5'_-->_3'_and_3'_-->_5'_exonuclease	-0.821614	0.000125	-12.9658	-0.2515	0.3561	0.4436	0.5059	1.233	0.07039	-0.152	-0.04394	0.04264	0.07039	-0.0145	-0.2009	0.1635	0.01436	-0.811	-1.059	-1.059	-1.286	-0.5778	-1.882	-2.252	-1.786	-2.837	-2.644	-2.89	-3.184	-1.278	-0.9159	-0.9159	-0.737	-1.152	-0.889	-1.69	-2.184	-3.322
minC	b1176	cell_division_inhibitor,_inhibits_ftsZ_ring_formation	-0.806569	0.000125	-12.9658	0.1375	-0.2176	-0.1361	0.1375	-0.1047	-0.1361	-0.1047	-0.4739	0.02857	0.1506	-0.3585	-0.3771	0	-0.1047	-1.737	-1.786	-1.515	-1.69	-1.943	-2.6165	-2.556	-2.322	-2.5445	-2.644	-2.6465	-2.059	-0.9715	-1.556	-1.089	-0.7612	-1.089	-0.889	-2.184	-3.059	-3.322
ileS	b0026	isoleucine_tRNA_synthetase	-0.874419	0.000125	-12.9658	-0.1681	0.3674	0.1243	0.275	0.04264	0.546	0.3674	0.263	0.6041	0.4222	-0.074	0.189	0.2869	0.251	-0.5564	-1	-1.12	-0.6897	0.4751	-1.21495	-1.029	-1.358	-2.1905	-2.556	-2.556	-2.837	-1.592	-0.08927	-1.69	-2.644	-2.737	-1.943	-1.184	-1.69	-1.786
pgi	b4025	glucosephosphate_isomerase	-0.876421	0.000125	-12.9658	-0.1047	0.669	0.4854	-0.1047	0.3219	0.4542	0.251	0.189	-0.2009	0.189	0.2265	-0.02915	0.3674	0.05658	-0.7612	-0.7131	-0.4739	-0.737	-0.152	-1.8075	-1.889	-1.474	-2.556	-2.252	-2.515	-2.474	-1.06	-0.8625	-1.837	-3.059	-2.184	-1.737	-0.5995	-1.434	-1.889
yhaJ	b3105	putative_transcriptional_regulator_LYSR-type	-0.869919	0.000125	-12.9658	0.2265	0.2141	-0.04394	0.4854	1.111	0	0.2869	-0.02915	0.4647	0.7655	-0.5564	0.3334	0.1635	0	-1.644	-1.25023	-0.5995	-1.152	-0.8365	-0.65255	-0.5146	-1.644	-0.7778	-1.837	-0.82645	-0.7612	-1.237	-1.434	-1.943	-1.786	-2.556	-2.184	-2.252	-2.059	-2.737
ybcU	b0557	bacteriophage_lambda_Bor_protein_homolog	-0.783455	0.000125	-12.9658	0.1243	0.757	0.7398	-0.5564	-1.434	0.3896	0.2987	0.6871	0.08406	0.05658	0.6415	0.6599	0.5059	0.84	0.1506	-2.12	-1	-0.05889	-1.152	-0.7889	-1.059	-1.943	-1.179	-2.737	-1.4005	-1.943	-1.322	-1.029	-1.434	-1.889	-2.12	-0.8365	-1.13815	-1.61265	-2.51681
mukF	b0922	mukF_protein_(killing_factor_KICB)	-0.842778	0.000125	-12.9658	-0.08927	0.1243	0.08406	0.189	0	0.3334	0.09761	0.05658	0.263	0.08406	0.4751	0.2016	0.546	0.08406	-0.2688	-0.8365	-0.4739	-0.5564	-1	-1.3175	-1.556	-2.059	-1.676	-2.474	-1.7135	-2.644	-0.737	-1.396	-0.9159	-0.5995	-1.599	-1.252	-1.943	-2.556	-2.943
smtA	b0921	S-adenosylmethionine-dependent_methyltransferase	-0.747545	0.000125	-12.9658	0.05658	0.4005	0.4114	-0.0145	-0.2688	0.5261	0.3448	0.2869	0.4854	0.2016	0.669	0.05658	-0.02915	0.2987	-0.9714	-1.089	-0.5564	-1	-0.889	-1.405	-1.556	-1.644	-0.9555	-1.943	-1.667	-1.218	-0.5145	-0.811	0.4005	-0.4941	-0.889	-0.7859	-2.322	-2.943	-3.644
sbcB	b2011	exonuclease_I,_3'_-->_5'_specific;_deoxyribophosphodiesterase	-0.818807	0.000125	-12.9658	0.2016	-0.0145	0.1243	-0.1047	0.3334	-0.1361	0.09761	0.2141	0.6781	0.6871	-0.7612	-0.4739	0.3896	0.8953	-1.515	-0.7612	-0.4739	-0.5995	-1.556	-1.07425	-1.089	-1.889	-0.84365	-1.889	-1.186	-1.69	-0.717	-0.3401	-1.837	-0.889	-1.889	-1.837	-1.252	-1.737	-3.644
gcvR	b2479	transcriptional_regulation_of_gcv_operon	-0.833496	0.000125	-12.9658	0.07039	-0.05889	-0.2176	0.6871	1.433	-0.3585	-0.074	-0.2009	1.131	1.585	-0.3401	-0.415	0.2987	0.02857	-1.515	-0.304	-0.5564	-1	-1.358	-1.322	-1.41092	-0.9434	-1.322	-1.322	-1.837	-1.286	-0.592	-0.9159	-1.515	-1.515	-1.786	-1.089	-1.059	-1.943	-1.943
yjbC	b4022	orf,_hypothetical_protein	-0.763058	0.000125	-12.9658	-0.0145	0.433	0.1506	-0.08927	0.3561	-0.02915	-0.2009	-0.152	-0.1203	-0.2345	-0.2009	-0.3771	-0.4344	0.3561	-1.786	-1.12	-1.252	-1.599	-1.515	-1.1837	-0.8365	-0.6666	-0.89295	-0.6215	-1.03555	-0.3959	-0.845	-2.644	-3.184	-2.943	-2.252	-1.943	-0.9434	-2.184	-2.252
cpxA	b3911	probable_sensor_protein_(histidine_protein_kinase),_acting_on_arcA	-0.831433	0.000125	-12.9658	0.08406	0.5261	0.01436	0.84	0.848	0.1763	0.1506	0.07039	0.433	0.4005	0.275	0.6415	1.176	0.6508	-0.2863	-0.05889	0.3219	0.2141	-0.5146	-0.9445	-0.8625	-1.029	-0.8782	-1.286	-0.5149	-0.889	-0.4445	-1.184	-2.252	-2.396	-1.599	-1.358	-0.889	-2.396	-2.396
yafJ	b0223	putative_amidotransferase	-0.68073	0.000125	-12.9658	0.1375	0.251	0.07039	0.5261	0.6871	-0.2688	0.04264	0.1375	0.1635	0.263	0.251	0.2388	-0.152	0.111	-1.434	-1.286	-0.9159	-1.396	-1.556	-1.829	-2	-1.12	-1.7615	-2.059	-1.305	-1.358	-0.5445	-1.218	0.01436	-0.2688	0.1763	0.1506	-1.434	-1.90281	-2.556
pncB	b0931	nicotinate_phosphoribosyltransferase	-0.814288	0.000125	-12.9658	-0.05889	0.275	0.2869	-0.1047	0.1375	0.1506	-0.08927	0.3448	0.04264	0.09761	0.08406	-0.2176	0.2388	0.4114	-0.6666	-0.2345	0.01436	-0.304	-0.811	-1.771	-2.184	-1.059	-1.5975	-1.556	-1.69	-0.9714	-1.0295	-1.837	-0.7612	-1.943	-1.089	-0.5995	-1.837	-1.837	-2.396
yraL	b3146	orf,_hypothetical_protein	-0.754303	0.000125	-12.9658	-0.0145	0.275	0.01436	-0.0145	0.1635	-0.0145	0.2141	0.2265	0.1763	0.111	0.7824	-0.4739	-0.304	0.01436	-1.515	-1.029	-0.9714	-1.218	-0.9159	-1.244	-1.474	-1.434	-1.201	-1.434	-1.04025	-1.184	-0.5	-0.7131	-0.737	-0.3771	-1.089	-0.4941	-1.599	-3.059	-3.322
ydiJ	b1687	putative_oxidase	-0.841374	0.000125	-12.9658	0.2388	0.1635	0.3561	0.516	0.02857	0.3561	0.2388	0.263	0.2016	0.3674	-0.1681	-0.3771	-0.1681	-0.2176	-1.218	-1.322	-1.474	-1.286	-0.304	-0.4607	-0.7131	-1.184	-0.6606	-1.556	-0.613	-1.286	-0.778	-0.4941	-0.7612	-1.69	-1.737	-1.515	-1.184	-1.737	-3.184
ycbK	b0926	orf,_hypothetical_protein	-0.780547	0.000125	-12.9658	-0.1844	-0.2863	-0.2345	-0.3771	-0.2515	-0.737	-0.6666	-0.9159	-0.6439	-0.6897	-0.1681	-0.152	-0.1047	0.1243	-2.184	-1.599	-2.322	-1.69	-1.737	-1.1235	-1.599	-1.644	-1.3915	-2.737	-1.044	-2	-0.9445	-1.184	-1.515	-1.69	-1.786	-0.7131	-1.599	-2.184	-2.556
yidQ	b3688	orf,_hypothetical_protein	-0.801454	0.000125	-12.9658	0.08406	-0.0145	-0.1681	1.144	0.251	-0.04394	0.09761	-0.1203	0.669	0.5261	-0.5564	0.4114	-0.074	-0.3585	-0.9434	0.433	-1.474	-1.218	-1.322	-1.185	-0.811	-1.059	-0.83675	-1.644	-0.935	-0.8365	-0.626	-1.184	-1.644	-1.515	-1.434	-0.737	-1.184	-1.737	-2.12
recC	b2822	DNA_helicase,_ATP-dependent_dsDNA/ssDNA_exonuclease_V_subunit,_ssDNA_endonuclease	-0.747315	0.000125	-12.9658	0.251	0.1506	-0.08927	0.5945	0.6415	0.1506	0.111	0.02857	0.516	0.4436	0.07039	0.263	0.2388	0.4436	-0.737	-1.152	-0.811	-0.889	-0.6439	-0.4698	-0.4344	-1.358	-0.8702	-1.69	-1.271	-0.6897	-0.576	-0.6666	-0.3401	-0.8365	-0.4941	-0.1361	-1.434	-1.69	-3.644
yacE	b0103	putative_DNA_repair_protein	-0.777776	0.000125	-12.9658	0.09761	0.6229	0.251	-0.454	-0.1203	0.2987	0.1243	0.2016	-0.2009	-0.2345	0.1375	-0.1844	0.05658	0.111	-0.5353	-2.396	-1.059	-0.7859	-0.6666	-1.15595	-1.286	-0.7859	-0.621445	-0.8365	-0.8112	-1.434	-0.845	-1.837	-1.252	-1.889	-1.737	-0.8365	-0.1681	-1.322	-2.059
yraN	b3148	orf,_hypothetical_protein	-0.877014	0.000125	-12.9658	0.2265	0.4222	-0.2009	0.1243	-0.0145	-0.1047	0.111	-0.04394	-0.1681	-0.2176	-0.3771	0.1506	0.4436	0.4436	-0.8625	-0.2176	-0.2176	-0.6666	-0.5995	-0.8333	-1.184	-0.737	-0.9726	-1.474	-0.97575	-1.12	-1	-1.322	-1.556	-1.737	-1.889	-1.252	-1.089	-1.599	-2.59491
ubiC	b4039	chorismate_lyase	-0.74306	0.000125	-12.9658	0.4114	0.3448	0.4751	0.7908	0.5361	0.6135	0.433	0.8639	1.281	1.227	-0.2009	-0.0145	0.04264	0.2869	-0.9159	-0.5778	-0.4739	-0.3401	-0.454	-1.302	-1.515	-0.2688	-1.488	-0.8365	-1.359	0.275	-0.16095	-0.6439	-0.5564	-0.889	-0.889	0.1375	0.1635	-1.029	-1.252
pepA	b4260	aminopeptidase_A/I	-0.859568	0.000125	-12.9658	0.3561	0.3674	0.189	0.669	0.7137	0.1763	0.251	0.3103	0.84	0.4436	-0.074	0.6599	0.6041	0.01436	-0.1203	-0.074	0.4436	-0.2515	-0.2345	-1.0895	-0.7612	-1.184	-1.287	-1.556	-1.168	-0.889	-0.3806	-0.7131	-1.252	-1.322	-0.9434	-0.4941	-0.1203	-0.9159	-1.644
cls	b1249	cardiolipin_synthase,_a_major_membrane_phospholipid;_novobiocin_sensitivity	-0.778824	0.000125	-12.9658	0	0.02857	-0.02915	0	0.774	-0.2863	-0.2515	-0.4344	-0.074	0.1243	-0.1844	0.111	0.05658	0.189	-0.889	-1.029	-0.4344	-0.9714	-1.286	-1.076	-0.9159	-1.474	-0.729	-1.943	-0.83675	-2.322	-1	-0.415	-2.059	-1.152	-2	-0.6439	-0.6666	-0.5778	-1.286
yadF	b0126	putative_carbonic_anhdrase_(EC_4.2.1.1)	-0.8451	0.000125	-12.9658	0.1243	0.3103	-0.0145	0.6041	0.7485	-0.1203	-0.1844	0.04264	0.6599	0.7398	0.08406	0.3561	-0.5146	0.3785	-1.12	-1.322	-0.7131	-1.152	-0.4344	-0.97825	-1.152	-0.6666	-1.1875	-1.218	-1.0045	-1.474	-0.7575	-0.08927	-0.3401	-0.889	-1.059	-0.9159	-0.3771	-0.8625	-1.059
msbA	b0914	ATP-binding_transport_protein;_multicopy_suppressor_of_htrB	-0.770538	0.000125	-12.9658	-0.3771	0.433	0.3674	-0.1844	-0.6439	0.6041	0.6229	0.669	-0.2009	-0.1047	-0.04394	-1.059	-0.0145	0.09761	-1.152	-1.252	-1.737	-1.12	-0.8365	-1.515	-1.252	-0.4739	-1.17575	-0.5564	-1.27	-1.286	-0.576	-1.12	-1.252	-1.599	-1.218	-0.8365	-0.7859	-0.7859	-1.434
crl	b0240	transcriptional_regulator_of_cryptic_csgA_gene_for_curli_surface_fibers	-0.867911	0.000125	-12.9658	-0.5564	0.01436	0.111	0.5945	0.4542	0.433	0.3448	0.1635	0.6599	0.8156	0.01436	0.4647	0.7991	0.4436	-0.454	-0.6666	-0.074	-0.6897	-1.089	-1.12	-1	-1.059	-0.6889	-0.9714	-0.84485	-0.9714	-0.31075	-0.6666	-0.5564	-0.6215	-0.8625	-0.7859	-0.6666	-0.9159	-1.218
ycgL	b1179	orf,_hypothetical_protein	-0.732728	0.000125	-12.9658	-0.4941	0	-0.2688	0.08406	0.4542	0.2141	-0.1203	-0.304	0.1243	0.3334	0.6041	0.05658	0.01436	0.433	-1.599	-1.12	-1.515	-0.9434	-0.9434	-0.51165	-0.5353	-1.358	-0.72265	-1.322	-0.68035	-1.12	-0.56	-0.5146	-0.5564	-0.2863	-0.737	-0.3585	-1.474	-1.889	-2.059
b1809	b1809	orf,_hypothetical_protein	-0.804026	0.000125	-12.9658	0.6041	0.6229	0.111	0.4854	0.2869	0.505991	0.4647	0.6871	1.111	0.9486	-0.1203	0.4957	0.5261	-0.3401	-0.4739	-1.059	-1	-0.6897	0.189	-0.3402	-0.304	-0.3585	-0.7139	-1.152	-1.305	0.2987	-0.10045	-0.2345	-0.4344	-1.252	-1.059	-0.8365	-0.6439	-0.5564	-0.7131
dapA	b2478	dihydrodipicolinate_synthase	-0.880699	0.000125	-12.9658	-0.05889	0.1635	-0.1047	0.07039	0.3785	0.09761	-0.3771	-0.04394	0.516	0.4222	-0.1203	-0.454	0.1243	0.1763	-0.737	-0.5995	-0.1361	-0.5564	-0.1361	-0.9717	-0.5778	-0.9434	-0.99425	-1.474	-1.07425	-1.218	-0.626	-0.5564	-1.184	-1.556	-1.556	-1.152	-0.7131	-1.644	-2.059
tolR	b0738	putative_inner_membrane_protein,_involved_in_the_tonB-independent_uptake_of_group_A_colicins	-0.749392	0.000125	-12.9658	-0.2009	0.263	0.2141	-0.5778	-0.6666	-0.08927	-0.1681	-0.1203	-0.3959	-0.3771	0.04264	-0.3959	-0.1203	-0.304	-1.252	-1.474	-0.6666	-0.415	-1.059	-1.4745	-1.152	-1.599	-1.1815	-0.4344	-1.12	-1.943	-0.576	-1	-1.252	-0.3959	-1.252	-1.396	-1.515	-2.252	-2.474
yibP	b3613	putative_membrane_protein	-0.755269	0.000125	-12.9658	0.263	0.5059	-0.08927	0.09761	0.3561	0.2016	0.04264	0.1375	-0.2345	0.05658	-0.5353	-0.415	-0.5564	-0.5353	-0.3219	-0.9714	-0.7859	-0.6666	-1.089	-1.2085	-1.12	-1.059	-0.9093	-0.6897	-1.1205	-2.252	-0.661	-1.889	-1.322	-1.252	-1.218	-0.9714	-0.3771	-1.059	-1.029
yhbT	b3157	orf,_hypothetical_protein	-0.816518	0.000125	-12.9658	0.05658	0.08406	-0.2515	0.4957	0.263	-0.1844	-0.05889	0.02857	0.546	0.433	0.2869	0.3103	0.111	0.6599	-0.04394	-0.427964	-0.3959	-0.4739	-0.5564	-0.5896	-0.3585	-0.9434	-0.5778	-1.152	-0.81185	-0.9434	-0.778	-1.089	-0.7612	-1.12	-1.029	-0.4739	-0.9714	-0.9434	-0.08927
yajD	b0410	orf,_hypothetical_protein	-0.738815	0.000125	-12.9658	-0.05889	0.07039	-0.2688	-0.1047	-0.1047	0.275	-0.02915	-0.074	-0.1047	-0.1047	-0.3959	-0.2176	0.02857	0.05658	-0.889	-1.152	-1.515	-0.5353	-0.5353	-0.44515	-0.6897	-0.4941	-0.428	-0.6215	-0.4717	-0.9714	-0.43125	-1.286	-1.396	-1.837	-1.889	-0.4739	-0.6439	-1.12	-1.474
yfgA	b2516	putative_membrane_protein	-0.843993	0.000125	-12.9658	-0.152	0.2265	0.1635	0.2265	0.02857	0.3103	0.4222	0.3103	0.2016	0.08406	0.02857	-0.2176	0.2265	-0.152	-0.9434	-0.7612	-0.4739	-0.5995	-0.2515	-0.62305	-0.4739	-0.5146	-0.805	-0.5146	-0.913	-0.3959	-0.2889	-0.5778	-1.252	-1.474	-1.322	-0.6666	-0.3959	-0.737	-1.059
panC	b0133	pantothenate_synthetase	-0.799643	0.000125	-12.9658	0.4222	0.6781	-0.02915	0.6041	0.4957	0.2265	0.275	0.09761	0.251	0.4854	-0.3219	-0.3771	0.07039	-0.2863	-0.7131	-0.7131	-0.4941	-1.184	-0.4739	-0.6989	-0.7612	-0.7859	-0.52855	-0.9159	-0.8685	-0.737	-0.43125	-0.4941	-0.2863	-0.415	-0.415	-0.4941	-0.4941	-0.7131	-0.7612
insB_2	b0264	IS1_protein_InsB	-0.70029	0.000125	-12.9658	-0.02915	-0.02915	0.1763	0.1243	0.1635	0.1506	0.1635	0.189	0.5059	0.4436	-0.152	-0.1681	0.263	0.2869	-0.2345	-0.3401	0.01436	0.05658	-1.059	-0.5906	-0.4739	-1.184	-0.4356	-1.029	-0.228	-0.8625	-0.4857	-1.599	-1.252	-0.889	-0.5146	-0.304	-0.415	-0.5353	-0.889
rna	b0611	RNase_I,_cleaves_phosphodiester_bond_between_any_two_nucleotides	-0.759131	0.000125	-12.9658	-0.304	0.1506	0.251	-0.5778	-0.454	0.1243	0.08406	-0.0145	-0.3771	-0.1681	-0.3401	-0.415	0.2016	0.09761	-0.889	-1.12	-0.6897	-0.3585	-0.5995	-1.11895	-1.152	-0.6897	-1.474	-0.6897	-1.1045	-1.252	-0.4717	-0.7131	-0.8365	-1.556	-1.218	-0.6439	-0.4941	-0.8625	-0.811
yacL	b0119	orf,_hypothetical_protein	-0.786396	0.000125	-12.9658	0.1243	0.111	0.2265	-0.304	0.02857	0.5656	0.5059	0.585	0.4751	0.4436	0.2141	0.2265	0.3561	0.4751	0.07039	-0.5778	-0.415	-0.1844	-0.3219	-0.19515	-0.2863	-0.2345	-0.45895	-0.3585	-0.47515	0.1763	-0.14315	-0.3771	-0.4344	-0.4739	-0.6439	-0.1681	-0.4739	-0.3771	-1.184
yleB	b0662	orf,_hypothetical_protein	0.788264	0.000125	-12.9658	-0.08927	0.1506	0.1763	-0.08927	0.07039	0.4222	0.5261	0.5558	-0.074	0.2016	-0.152	-0.1047	-0.1203	0.02857	0.9635	0.696	0.4751	0.5945	0.7049	0.6737	0.5558	0.9561	0.8796	1.692	0.929	0.6599	0.4078	0.757	1.07	0.8875	1.245	0.4005	0.9635	1.281	1.516
rfaI	b3627	UDP-D-galactose:(glucosyl)lipopolysaccharide-_alpha-1,3-D-galactosyltransferase	0.777273	0.000125	-12.9658	0.08406	0.3334	0.84	-0.074	0.2987	0.189	0.251	0.1375	-0.2688	-0.2176	0.1375	0.2016	-0.1047	-0.3959	0.8074	0.4854	1	0.6415	1.17	0.3278	0.6415	1.322	0.38545	1.411	0.6816	1.501	0.7975	0.9855	1.609	1.428	1.227	0.903	1.778	1.753	1.692
b1330	b1330	orf,_hypothetical_protein	0.814419	0.000125	-12.9658	-0.2176	-0.05889	-0.152	-0.1844	-0.2345	0.2388	0.251	0.1635	0.07039	-0.02915	-0.2863	-1.029	0.1635	-1.152	1.322	2.257	0.8797	0.903	0.6871	0.5321	0.5753	1.575	1.0555	1.88	1.2385	1.31	0.5785	0.4542	1.05	1.485	1.316	1.428	1.521	1.281	1.021
fixA	b0041	probable_flavoprotein_subunit,_carnitine_metabolism	0.826582	0.000125	-12.9658	-0.6439	-0.6897	0.1375	0.07039	0.3561	-0.02915	0.5361	-0.5146	0.04264	-0.3585	-1	-0.5353	-1.322	-0.3219	0.4114	0.661902	0.4854	0.696	0.585	0.597	0.1635	1.195	0.581	1.251	0.8556	1.459	0.6865	1.536	0.856	1.766	1.599	1.305	1.609	2.157	1.989
mcrB	b4346	component_of_McrBC_5-methylcytosine_restriction_system	0.907646	0.000125	-12.9658	0.3219	0.3103	0.1506	0.09761	0.02857	-0.1844	-0.2863	-0.3959	0.07039	0.1763	0.4114	0.4647	0.09761	0.08406	0.5261	1.604	1.864	1.911	1.604	1.0611	0.9411	1.422	1.132	1.506	1.923	2.176	0.9455	1.163	1.526	2.144	2.316	1.907	1.7	1.709	1.709
mcrC	b4345	component_of_McrBC_5-methylcytosine_restriction_system,_expands_range_of_sequences_restricted	0.841391	0.000125	-12.9658	-0.737	-0.2009	-0.2515	-0.1047	-0.2688	-0.6439	-1	-0.889	-0.3959	-0.415	0.1635	0.6871	0.8319	0.1635	0.4436	1.807	2.064	2.16	1.406	1.0018	0.9486	1.189	0.474	1.575	1.538	2.036	0.8435	0.546	0.8718	1.891	2.331	2.025	1.687	1.496	1.604
deoA	b4382	thymidine_phosphorylase	0.803103	0.000125	-12.9658	-0.6215	-0.3585	-0.6215	-0.5564	-0.811	-0.3401	-0.5353	-0.6897	-0.6897	-0.7612	0.546	0.2869	0.3674	0.08406	1	0.6508	1.043	1.454	0.7225	0.1296	0.4647	1.848	1.391	2.513	2.3275	3.197	1.4745	0.1506	0.6415	2.417	3.359	2.17	0.4005	1.251	0.9486
deoC	b4381	2-deoxyribose-5-phosphate_aldolase	0.858317	0.000125	-12.9658	0	-0.08927	-0.9714	-0.4739	-0.7131	-0.6439	-0.6439	-0.6666	-0.5353	-0.811	-0.3219	0.01436	0.6229	0.4005	0.7225	1.566	2.275	1.96	0.8875	0.4143	0.3896	1.967	1.1075	2.348	2.3235	3.189	1.7335	0.111	1.433	3.487	3.734	3.449	1.281	1.618	2.134
b1170	b1170	putative_part_of_putative_ATP-binding_component_of_a_transport_system	0.858655	0.000125	-12.9658	0.04264	0.1243	-0.02915	0.08406	0	-0.5778	-0.2345	-0.4739	-0.1844	0.07039	-0.5778	0.5261	-0.7131	-0.8625	1.151	2.223	1.632	1.7	1.367	1.631	1.744	2.417	2.1625	2.462	3.3575	1.872	0.9855	1.774	1.176	3.091	3.032	0.4222	1.803	2.575	2.791
b1983	b1983	orf,_hypothetical_protein	0.879385	0.000125	-12.9658	0.4005	0.5656	0	-0.1844	-0.415	0.04264	0.4005	0.263	-0.2515	0.1506	0.09761	0.6229	0.6041	-0.02915	1.449	2.18	2.242	1.632	1.907	2.0415	2.214	2.664	1.964	3.195	3.2815	2.651	1.2815	1.281	1.669	1.766	2.731	3.089	3.979	4.043	4.111
htrL	b3618	involved_in_lipopolysaccharide_biosynthesis	0.8998	0.000125	-12.9658	0.04264	0.7398	0.669	0.251	0.6781	0.1375	0.2388	0.2388	-0.2863	0.2869	1	0.4436	-0.0145	-0.1047	2.336	1.96	2.111	1.791	3.101	2.997	2.623	3.731	1.6764	3.941	3.3755	3.211	1.7185	2.039	2.711	3.426	3.782	3.074	2.975	3.747	3.857
yceC	b1086	orf,_hypothetical_protein	-0.751138	0.00025	-11.9658	-0.2515	0.1375	0	-0.2863	-0.8365	0.08406	0.111	-0.02915	-0.4941	-0.5778	0.2016	-0.1203	-0.3219	0.3674	-1.184	-1.029	-0.5778	-0.304	-1.556	-3.474	-2.837	-2.474	-2.87	-2.322	-2.5795	-1.889	-1.278	-1.152	-1.286	-1	-1.599	-0.9714	-1.69	-2.943	-4.322
glmU	b3730	N-acetyl_glucosamine-1-phosphate_uridyltransferase	-0.749079	0.00025	-11.9658	0.2388	0.4854	1.328	1.163	1.609	0.4957	0.5361	0.6135	0.7312	1.195	-0.811	-0.5353	-0.1844	-0.1361	-0.7859	-1.12	-0.7612	-0.737	-1.943	-0.35715	-1.218	-1.889	-0.1865	-1.737	-0.2573	-1.515	-0.2889	-1.556	-1.837	-1.252	-2	-0.6666	-1.322	-1.515	-2.252
pepN	b0932	aminopeptidase_N	-0.793676	0.00025	-11.9658	0.7049	0.4647	0.4436	1.556	0.9928	0.4436	0.433	0.189	1.438	0.903	-0.5146	-0.4739	-0.4344	0.1506	-1.218	-1.322	-0.6666	-1.396	-0.0145	-0.87305	-1.152	-0.9434	-2.1815	-1.556	-2.559	-1.943	-1.198	0.04264	-1.029	-1.434	-1.599	0.251	-1.12	-1.434	-2
murB	b3972	UDP-N-acetylenolpyruvoylglucosamine_reductase	-0.670175	0.00025	-11.9658	0.2987	0.5558	0.4436	0.2016	0.3103	-0.2176	-0.2863	-0.08927	-0.889	-0.9159	-0.4344	-0.8365	-0.3585	-0.1047	-2.737	-2.12	-2.556	-1.556	-1.218	-1.61	-1.69	-1.089	-1.00455	-1.69	-1.044	-2	-1.092	-2.474	-1.434	-1.737	-0.6439	-0.2345	-1.252	-2	-3.184
yraP	b3150	putative_periplasmic_protein	-0.778953	0.00025	-11.9658	0.1635	0.1506	0.01436	0.3334	0.2265	-0.1681	-0.1681	-0.2688	-0.0145	0.05658	0.856	0.7908	0.696	1.176	-0.08927	-0.437315	0.04264	-0.1203	-1.059	-1.01795	-1.184	-2.252	-0.97245	-2.396	-0.87575	-2.184	-1.198	-1.474	-0.6439	-1.515	-0.8365	-0.6897	-1.252	-1.474	-2.644
insB_6	b3445	IS1_protein_InsB	-0.732787	0.00025	-11.9658	0.2016	0.01436	-0.1047	0.4751	-0.2515	-0.08927	-0.02915	-0.2009	0.3674	0.2016	0	-0.04394	0.3448	-0.0145	-0.5778	-0.2009	0.189	-0.3219	-1.515	-1.396	-1.515	-2	-1.1705	-1.396	-0.65825	-1	-0.7995	-2.474	-2.556	-2.12	-1.556	-1.358	-0.5353	-0.5564	-1
rfe	b3784	UDP-GlcNAc:undecaprenylphosphate_GlcNAc-1-phosphate_transferase;_synthesis_of_enterobacterial_common_antigen_(ECA)	-0.719489	0.00025	-11.9658	0.08406	0.4854	0.251	0.05658	-0.1203	-0.05889	0.189	0.04264	-0.2863	-0.1361	-0.6897	-0.737	-0.2863	-0.889	-1.599	-0.9159	-0.811	-0.9714	-0.9159	-1.822	-1.252	-1.184	-1.4285	-1.089	-1.186	-0.2515	-0.4857	-2.556	-1.474	-1.943	-1.152	-0.9159	-1.218	-1.943	-2.184
xseA	b2509	exonuclease_VII,_large_subunit	-0.762974	0.00025	-11.9658	-0.05889	0.5059	0.6871	-0.3959	0.5059	0.2869	0.3561	0.4647	-0.2863	-0.1203	-0.1361	-0.5353	0.2869	-0.6439	-0.9714	-0.8625	-0.9434	-1	-0.5353	-0.83855	-0.6666	-0.737	-0.6372	-0.6215	-0.6785	-1	-0.2075	-1.644	-1.599	-1.786	-1.434	-0.6666	-1.152	-1.474	-1.837
insB_4	b0988	IS1_protein_InsB	-0.67923	0.00025	-11.9658	0.1635	-0.02915	-0.1844	0.4957	-0.1047	-0.2009	-0.0145	0.01436	0.2141	0.263	-0.2009	-0.1681	0.2265	-0.2009	-0.6897	-0.3771	-0.1681	-0.3771	-1.474	-0.6574	-0.889	-1.556	-0.49425	-1.474	-0.06087	-1.184	-0.5445	-1.286	-1.286	-0.6666	-0.8365	-0.4344	-0.5353	-0.5353	-1.059
fimC	b4316	periplasmic_chaperone,_required_for_type_1_fimbriae	-0.809635	0.000375	-11.3808	0.2987	0.4854	0.275	-0.811	-0.304	0.2016	0.3219	0.3448	-0.9159	-0.5353	-0.6215	-0.4344	-0.3585	0.02857	-1.184	-1.396	-0.811	-1.152	-0.5564	-1.4717	-2	-1.889	-2.359	-1.599	-2.161	-1.12	-0.24705	-1.184	-2.252	-2.943	-3.059	-2.737	-1.286	-0.8625	-2.33242
yidR	b3689	orf,_hypothetical_protein	-0.753247	0.0005	-10.9658	0.275	-0.08927	0.09761	1.299	1.356	0.01436	0	0.07039	0.5361	1.227	-0.889	-0.4941	0.2265	-0.074	-1.556	-0.644213	-0.9434	-0.9159	-1.286	-0.4162	-0.4941	-1.556	-0.58865	-1.786	-0.7577	-0.889	-0.679	-1.644	-1.786	-2.644	-1.786	-1.184	-2.556	-2.12	-1.434
yajK	b0423	putative_oxidoreductase	-0.734831	0.0005	-10.9658	0.05658	0.4542	0.1375	-0.9159	-1.152	0.1506	0.275	0.5945	-0.6215	-0.6439	-0.5353	-1.358	-0.737	-0.6666	-1.515	-2.943	-2.644	-2	-0.9159	-1.36	-1.515	-1.556	-1.35095	-2.184	-1.4185	-3.184	-1.5295	-1.837	-1.434	-2.396	-1.786	-1.184	-1.515	-1.599	-2.059
cpxR	b3912	transcriptional_regulator_in_2-component_system	-0.769849	0.0005	-10.9658	0.6135	0.275	0.8074	1.021	1.098	0.6871	0.4542	0.516	0.757	0.6041	-0.2345	0.08406	0.516	0.5261	-0.4739	-0.6439	-0.1361	-0.074	-0.2009	-0.4108	-0.2176	-0.7131	-0.22005	-1.218	-0.1681	-0.3401	-0.0922	0.07039	-0.1361	-0.7859	-0.737	-0.1047	-0.5778	-1.515	-2.252
panB	b0134	3-methyl-2-oxobutanoate_hydroxymethyltransferase	-0.763061	0.0005	-10.9658	0.111	0.6508	0.1635	0.4957	0.2388	0.2869	0.3785	0.3334	0.4957	0.5361	-0.1681	-0.3219	0.1375	-0.454	-0.454	-0.1203	-0.3219	-0.6897	-0.5353	-1.515	-1.089	-0.7612	-1.448	-0.6897	-1.474	-0.7131	-0.00725	-0.5778	-1.218	-0.9159	-1.515	-0.3771	0.04264	-0.6897	-0.737
pphB	b2734	protein_phosphatase_2	0.744609	0.0005	-10.9658	0.1635	0.189	-0.2009	-0.6897	-0.2345	-0.2688	-0.2009	-0.1681	-0.5778	-0.4739	-0.2515	0.9336	-0.0145	-0.1361	1.281	1.269	1.31	1.47	0.5059	0.63365	0.5558	1.014	0.6218	1.214	0.82525	0.6781	0.6285	0.2016	0.585	0.856	2.278	0.251	2.025	2.263	1.761
ybdN	b0602	orf,_hypothetical_protein	0.790534	0.0005	-10.9658	-0.2009	-0.9434	0.1506	0.2265	-0.02915	-0.2176	-0.3401	-0.152	-0.5778	-0.152	-0.04394	0.848	0.433	0.2265	1.245	1.53779	0.9486	0.7137	0.6508	0.5975	0.7485	0.9635	0.9536	1.356	1.0998	0.7991	0.2779	0.2987	1.077	1.566	1.646	2.138	1.922	2.759	2.043
agaR	b3131	putative_DEOR-type_transcriptional_regulator_of_aga_operon	-0.77174	0.000625	-10.6439	0.1243	0.3561	0.2388	0.4222	0.856	-0.1844	-0.0145	-0.3585	0.3334	0.6041	-0.4941	0.189	0.3219	-0.2863	-0.3959	-0.7612	-0.152	-0.2009	-0.1844	-2.34	-1.943	-1.12	-2.474	-1.556	-1.89	-0.8625	-0.626	-2.252	-0.8625	-2.059	-1.515	-0.889	-1.943	-2.556	-4.059
yrdD	b3283	putative_DNA_topoisomerase	-0.78693	0.000625	-10.6439	0.4436	0.2265	0.2987	0.6229	0.9336	0.07039	0.1506	-0.1203	0.8074	0.5261	-0.5564	-0.1681	0.251	-0.1047	-1.69	-0.304	-0.3585	-1.089	0	-0.6292	-0.7859	-1.396	-0.8489	-0.737	-0.8542	0.1243	-0.626	-2.184	-1.837	-2.943	-2.059	-2.12	-1.12	-1.943	-2.644
gmhA	b0222	phosphoheptose_isomerase	-0.723692	0.000625	-10.6439	0.263	0.2016	0.1763	0.7908	0.3561	0.251	0.2141	0.263	0.7398	0.7398	0.5261	0.3448	0.5059	-0.1203	-0.737	-0.5995	-0.304	-0.6897	-0.5146	-0.94855	-1.184	-1.474	-1.448	-2.322	-1.34	-1.69	-0.5445	0.3219	0.3334	0.05658	-0.2863	-0.2863	-2	-2.059	-2.396
minD	b1175	cell_division_inhibitor,_a_membrane_ATPase,_activates_minC	-0.743047	0.000625	-10.6439	0.2016	-0.1681	-0.4344	0.251	-0.02915	0.111	-0.04394	-0.5778	0.263	-0.2176	0.2869	-0.2009	-0.1047	0.2016	-0.4739	-0.8365	-0.9714	-1.152	-0.3219	-1.703	-1.786	-2.12	-2.3685	-2.396	-2.396	-2.12	-1.161	-0.3959	0.1506	-0.8365	-0.7612	-0.5564	-1.252	-2.252	-2.644
yhcB	b3233	orf,_hypothetical_protein	-0.769712	0.000625	-10.6439	0.3561	0.4114	-0.04394	0.6781	1.373	0.1375	0.2141	0.4957	0.7049	1.257	-0.1844	0.02857	0.07039	-0.2515	-1.322	-0.9434	-0.4344	-0.6439	-0.1047	-0.2689	-0.3219	-1.434	-0.24605	-0.4941	-0.1204	-0.152	-0.3333	-1.322	-1.184	-1.69	-1.286	-1.837	-1.029	-1.089	-1.286
mukE	b0923	orf,_hypothetical_protein	-0.766471	0.000625	-10.6439	-0.2009	0.08406	-0.1047	-0.1047	-0.152	0.111	-0.04394	-0.08927	0.2016	-0.152	0.5656	0.1506	0.433	-0.04394	-0.1844	-0.5146	-0.304	-0.4344	-0.304	-1.1835	-1.515	-1.69	-1.6055	-2	-1.476	-2.396	-0.9445	-0.2515	-0.7612	-0.1844	-0.6897	-0.9714	-1.737	-2.059	-2.474
ygdP	b2830	putative_invasion_protein	-0.772471	0.000625	-10.6439	-0.304	0.2141	-0.2176	-0.04394	0.02857	0.1506	0.04264	0.1375	0.3561	0.4751	0.1375	-0.454	-0.02915	0.3103	-1.059	-0.2515	-0.5778	-0.454	-0.5778	-1.0503	-1.358	-0.9714	-1.1425	-0.2863	-0.94775	-0.9159	-0.35655	-1.152	-2.059	-1.184	-2.644	-1.943	0.08406	-0.8365	-1.184
yjaD	b3996	orf,_hypothetical_protein	-0.782084	0.000625	-10.6439	0.2141	0.3103	-0.1047	0.4222	0.3219	0.20152	0.01436	0.516	0.1763	0.3448	-0.7131	-0.2009	-0.7131	0.4005	-0.2515	-1.14923	-0.3959	-0.2176	-0.304	-0.44985	-0.5353	-0.3959	-0.8625	-1.089	-0.49425	-1.059	-0.7995	-1.358	-1.434	-1	-1.059	-1	-1.556	-1.286	-1.322
gcpE	b2515	orf,_hypothetical_protein	-0.805926	0.000625	-10.6439	0.189	0.05658	0.3896	0.08406	-0.152	0.2869	0.251	0.4222	0.1763	0.2265	-0.4344	-0.7612	-0.2863	-0.3771	-0.7612	-1	-0.6215	-0.737	-0.1203	-0.974	-0.8365	-0.6666	-1.474	-0.6439	-1.63	-0.8625	-0.43125	-0.4739	-1.358	-0.8625	-1.358	-1.152	-0.4344	-0.6897	-0.9714
ybbK	b0489	putative_protease	0.75627	0.000625	-10.6439	0.3896	0.2388	-0.1203	-0.05889	0.3219	0	-0.0145	-0.1203	-0.152	-0.2345	0.4114	0.3103	-0.02915	-0.1844	0.263	0.8718	0.7485	0.6229	0.7225	0.203535	0.3785	1.077	0.9505	1.183	1.09	0.7655	0.6375	1.064	0.9184	2.23	1.84	1.551	0.696	0.7225	0.3103
mazG	b2781	orf,_hypothetical_protein	0.779833	0.000625	-10.6439	-0.0145	-0.3585	0.01436	-0.2176	0.09761	-0.454	-0.4344	-0.3771	-0.3585	-0.6439	-0.6666	-0.5353	-0.08927	0.7137	0.3219	0.843646	0.5656	0.4542	0.2869	0.1953	0.5558	0.2987	0.098815	0.4005	0.45865	0.7137	0.39955	0.5945	0.5656	1.35	0.7312	0.8319	1.144	1.604	0.9855
yagY	b0292	orf,_hypothetical_protein	0.822778	0.000625	-10.6439	-0.7612	-0.5778	-0.05889	-0.1361	-0.454	-0.152	-0.02915	-0.5146	-0.3771	-0.2515	-0.02915	0.1763	0.251	-0.5564	0.111	0.2016	0.3561	0.5753	0.251	0.60155	0.3219	0.9411	1.0654	0.7225	1.0735	0.774	0.29725	0.5059	0.6415	1.036	1.88	1.322	-0.2176	0.6229	0.5558
yabJ	b0066	putative_ATP-binding_component_of_a_transport_system	0.794013	0.000625	-10.6439	0	-0.3771	0.111	-0.3959	-0.5778	-0.4344	-0.5353	-0.2863	-1.059	-0.811	-0.8625	-1.69	-0.7612	0.8074	0.8237	-0.3771	1.163	1.183	0.275	0.5069	0.3785	0.6781	0.56615	1.07	0.51515	1.07	0.525	0.8237	0.5558	0.6871	0.7485	0.5059	0.5945	1.144	1.459
b2374	b2374	putative_enzyme	0.775168	0.000625	-10.6439	-0.040018	-0.889	-0.2345	-0.3401	-0.05889	-0.1681	0	0.251	-0.367697	-1.029	-0.2009	0.4647	-0.7131	-0.7859	1.014	1.753	0.5059	0.5361	0.546	0.2669	0.2016	0.5261	0.197985	0.757	0.7834	0.516	0.2218	1.799	1.239	1.683	2.124	2.094	1.57	2.17	2.874
dcuC	b0621	transport_of_dicarboxylates	0.803663	0.000625	-10.6439	-0.3771	0.2265	0.1243	-2.556	-0.05889	-0.5146	-0.3771	-0.4344	-0.9434	-1	-0.6666	-0.2688	-0.4941	-0.6215	1.036	1.35	0.1763	0.2388	0.3785	0.3508	0.1635	0.903	0.5209	0.7991	0.63685	0.774	0.34355	0.6871	0.7655	1.275	1.84	1.722	1.384	1.401	0.9411
yicH	b3655	orf,_hypothetical_protein	-0.771772	0.00075	-10.3808	0.3334	0.05658	-0.1361	1.036	1.774	-0.3959	-0.415	-0.2345	0.275	1.637	0.6229	0.1635	1.345	0.111	-1.218	-0.345794	-0.2688	-1.029	-1.286	-0.6785	-0.3219	-1.644	-0.25985	-1.889	-0.4093	-1.358	-0.7995	-1.515	-1.218	-2	-0.5564	-1.434	-1.396	-1.358	-2
metH	b4019	B12-dependent_homocysteine-N5-methyltetrahydrofolate_transmethylase,_repressor_of_metE_and_metF	-0.802591	0.00075	-10.3808	0.6041	0.516	0.1506	1.263	0.9855	0.2987	0.1763	0.1375	1.043	0.5656	-1.152	-0.454	-0.04394	-0.4344	-1.152	-1.30015	-0.7859	-1.943	-0.2345	-0.3542	-0.5778	-1.184	-0.44585	-1.599	-0.27775	-1.515	-1.092	-1.286	-1.358	-2.252	-2.322	-2.322	-0.9159	-1.059	-1.737
yafK	b0224	orf,_hypothetical_protein	-0.651496	0.00075	-10.3808	0.2869	0.4957	0.263	-0.5778	0.02857	-0.0145	-0.3959	-0.0145	-0.9714	-0.737	-0.6439	-0.7612	-0.4344	-0.811	-2.252	-1.474	-1.434	-1.889	-1.089	-1.8515	-2	-1.737	-1.4945	-1.029	-1.0162	-0.9159	-0.661	-3.644	-2.059	-2	-1.218	-1.089	-0.8625	-1.434	-2.252
tmk	b1098	thymidylate_kinase	-0.74734	0.00075	-10.3808	0.01436	0.04264	0.4114	-0.2009	-0.1361	0.2388	0.1375	0.189	-0.1844	-0.2176	0.433	0.251	0.516	0.4751	-0.2009	-0.415	-0.4344	0.1506	-0.5146	-0.8509	-0.6897	-1.152	-0.557	-1.644	-0.79845	-0.9714	-0.845	-0.7612	-1.737	-1.644	-1	-0.7612	-2.474	-2.396	-2.837
ycfD	b1128	orf,_hypothetical_protein	-0.830709	0.00075	-10.3808	0.2265	0.275	0.09761	-0.5353	-0.2688	-0.2009	0.02857	0.04264	-0.3585	-0.415	-0.2863	0.4436	0.5558	0.111	0.251	-0.962517	0.02857	-0.6666	-0.5146	-1.1147	-1.12	-0.889	-1.1755	-1.152	-0.9857	-1.089	-0.737	-1.059	-1.943	-1.184	-1.218	-1.184	-0.4344	-1.474	-1.786
insB_1	b0021	IS1_protein_InsB	-0.695614	0.000875	-10.1584	-0.1047	0.02857	0	0.4222	0	-0.0145	0.111	0.01436	0.5656	0.6041	0.275	-0.04394	0.5558	0.4005	-0.1361	0.2388	0.1635	-0.074	-1.322	-0.6927	-0.5995	-1.089	-0.52945	-1.252	-0.23455	-0.6666	-0.5	-1.434	-1.396	-1.059	-0.5778	-0.2515	-0.454	-0.7131	-0.7612
nhaA	b0019	Na+/H_antiporter,_pH_dependent	0.678516	0.000875	-10.1584	0.3561	0.3448	1	1.064	0.6871	0.6781	0.4436	0.6229	0.856	0.6229	0.2869	0.1635	-0.08927	-0.02915	1.7	0.6415	0.7137	1.007	1.718	1.357	1.714	2.359	1.1324	2.759	1.359	1.7	1.1725	1.48	1.856	1.491	1.195	1.345	1.604	1.57	0.7398
gadB	b1493	glutamate_decarboxylase_isozyme	0.701198	0.000875	-10.1584	-0.2688	-0.2515	-0.2345	-0.1047	0.546	-0.3219	-0.2009	-0.454	-0.1844	-0.152	0.4854	0.3448	-0.304	-0.2688	1.227	0.3785	0.111	-0.3219	1.428	0.4436	0.4957	2.901	0.757	2.328	0.7137	0.8074	0.3656	2.217	1.345	2.004	1.982	1.506	1.239	1.604	1.911
ilvB	b3671	acetolactate_synthase_I,valine-sensitive,_large_subunit	-0.765492	0.001	-9.96578	0.3785	-0.05889	0.5361	1.31	0.9782	0.2141	0.7485	0.585	1.511	1.82	-1	-2	-1.089	-0.5564	-1.396	-1.18552	-2	-1.69	-1.837	-1.519	-1.889	-2.059	-1.3745	-2.059	-1.501	-0.5146	-1.0295	-3.837	-2.059	-3.837	-2.644	-4.644	-3.059	-1.60093	-3.474
aer	b3072	aerotaxis_sensor_receptor,_flavoprotein	-0.749449	0.001	-9.96578	0.3334	-0.4739	-0.0145	0.8319	-1.184	0.4647	0.8639	-0.05889	1.036	-0.0145	-0.5564	-1.029	-1.184	-0.5353	-2.12	-2.252	-0.97537	-2	-0.5778	-1.921	-2.059	-2.837	-2.5445	-3.059	-2.359	-0.2176	-1.0295	-0.6666	-1.786	-1.059	-1.474	-1.889	-2.474	-3.059	-3.059
gsk	b0477	inosine-guanosine_kinase	-0.752373	0.001	-9.96578	-0.1361	0.189	0.3674	-1.089	-0.7612	0.07039	0.09761	0.09761	-1.322	-1.218	-0.7131	-0.7859	0.01436	-0.1047	-1	-2.322	-1.358	-0.8625	-0.9714	-2.237	-2.644	-1.434	-2.382	-1.556	-2.0045	-1.599	-0.3806	-1.358	-2	-1.69	-1.889	-2	-1.434	-1.644	-2.474
ytfB	b4206	orf,_hypothetical_protein	-0.673693	0.001	-9.96578	0.3219	0.2388	0.05658	0.3103	0.926	-0.074	-0.1361	-0.08927	0.3561	0.7908	-0.2009	0.1506	-0.2176	-0.08927	-0.9714	-0.5146	-0.3771	-0.811	-1	-1.2615	-1.252	-1	-0.69155	-1.12	-0.76455	-0.6666	-0.43125	-0.3585	0.01436	-0.1203	0.1763	-0.454	-0.8365	-0.6215	-1.396
ushA	b0480	UDP-sugar_hydrolase_(5'-nucleotidase)	-0.767964	0.001	-9.96578	0.2141	-0.1681	0.275	0.8074	0.4854	-0.02915	0.111	-0.05889	0.5361	0.7049	0.02857	0.433	0.275	0.6135	-0.3219	-0.0145	0.1763	-0.7131	-0.3771	-0.55065	-1.029	-0.9434	-0.8242	-1.322	-0.84225	-0.7612	-0.4055	-0.08927	-0.7131	-0.6439	-0.9434	-0.7612	0.2265	0.3561	-0.3585
yehP	b2121	orf,_hypothetical_protein	0.768596	0.001	-9.96578	-0.02915	-0.05889	0.1375	-0.152	0.02857	-0.2515	-0.1681	-0.1844	-0.04394	-0.304	0.1635	-0.1203	0.3561	-0.6215	0.6323	0.5361	0.8156	0.4436	0.3334	0.15979	0.7485	0.07039	0.69205	0.2388	0.50415	0.09761	0.048805	0.1763	0.3561	0.6599	0.4222	1.014	0.7225	0.9411	0.9107
hofQ	b3391	putative_transport_portein	0.699633	0.001	-9.96578	-0.1681	0	0.02857	0.3674	0	-0.1844	0.04264	-0.0145	0	-0.1681	0.5558	0.189	0.1635	0.111	1.104	0.4542	0.546	0.4114	0.7225	0.3444	0.07039	0.8074	0.5056	1.064	0.77825	0.8074	0.26805	0.696	1.111	1.35	1.043	1.036	0.1635	0.3448	0.546
gidA	b3741	glucose-inhibited_division;_chromosome_replication?	0.690714	0.001	-9.96578	0.3448	0.4751	-0.152	-0.5564	0	0.546	0.3896	-0.2176	-1.184	-0.8365	0.4222	-0.2009	-0.3771	-0.05889	1.208	0.926	1.057	0.926	1.599	0.77105	1.098	2.516	1.0975	2.508	0.7715	0.2016	0.3954	0.8797	0.84	1.176	0.7485	0.5261	1.774	2.257	2.433
ydaR	b1356	orf,_hypothetical_protein	-0.741837	0.001125	-9.79586	0.5945	0.5945	0.7225	0.546	0.8718	-0.1047	0.2987	0.189	0.2265	1.064	-0.5778	-0.4344	0.09761	-0.074	-1.837	-1.322	-0.7612	-1.152	-1.089	-1.239	-1.04189	-1.396	-1.322	-0.6666	-1.644	-0.5146	-0.26765	-1.786	-2.059	-2.252	-1.786	-2.184	-2.737	-2.03321	-6.644
bglF	b3722	PTS_system_beta-glucosides,_enzyme_II,_cryptic	-0.619424	0.001125	-9.79586	0.4854	0.4222	0.669	0.926	0.926	0.263	0.2016	0.3334	0.4005	0.4005	-0.05889	-0.6666	-0.152	-0.4344	-1.515	-1.837	-2.059	-1.599	-2.184	-0.40545	-0.2009	-1.943	-0.1682	-1.599	-0.01568	-1.515	-0.7575	-1.152	-0.401702	-0.3219	-0.3401	-0.3959	-2.943	-2.396	-2.9795
smg	b3284	orf,_hypothetical_protein	-0.768743	0.001125	-9.79586	0.4751	0.09761	0.1763	1.064	1	0.111	0.189	-0.05889	1.356	1.043	-0.4941	0.07039	0.251	0.1506	-1.184	-0.3401	-0.2176	-1.029	-0.2345	-0.33445	-0.5146	-1.218	-0.52525	-0.7612	-0.5468	0.3448	-0.679	-2	-1.889	-2.059	-0.9159	-1.556	-1.184	-1.889	-2.837
yraO	b3149	orf,_hypothetical_protein	-0.72589	0.001125	-9.79586	0.189	-0.1361	0.4222	0.02857	0.2388	-0.04394	-0.2863	-0.1844	0.05658	0.08406	-0.2863	0.1375	0.05658	0.4005	-0.2863	-0.848186	-0.04394	-0.2863	-1.152	-0.70255	-0.9434	-1.837	-0.60215	-2.184	-0.4829	-1.737	-0.592	-1.218	-1.474	-1.358	-1.556	-0.454	-2.059	-2.059	-3.837
ycfP	b1108	orf,_hypothetical_protein	-0.761268	0.001125	-9.79586	-0.1361	0.111	-0.05889	0.3785	0.3896	0.2265	-0.1203	0.05658	0.6041	0.275	0.7991	0.2265	0.2016	0.3785	-0.4344	-0.1361	-0.4739	-0.6666	-0.1361	-0.5147	-0.2863	-0.9434	-0.92245	-1.515	-1.387	-1.059	-0.56	-0.08927	-0.08927	0.111	-0.7131	-0.454	-1.029	-1.737	-2.322
gloB	b0212	probable_hydroxyacylglutathione_hydrolase	-0.717246	0.001125	-9.79586	-0.2863	0.111	-0.152	0.3103	0.585	0.2388	-0.02915	-0.1681	0.2869	0.189	0.3561	0.546	0.5753	0.09761	-0.6666	-0.3771	-0.3771	-0.415	0.09761	-0.5881	-0.9434	-0.5564	-0.7687	-1.286	-0.87575	-1.434	-0.822	-0.6897	-0.6897	-0.811	-0.3959	0.5059	-1.184	-1.599	-2.474
ytfM	b4220	orf,_hypothetical_protein	-0.733361	0.001125	-9.79586	0.1375	0.516	0.02857	0.1635	0.8237	-0.1203	-0.1361	-0.02915	0.111	0.2388	-0.304	-0.0145	0.3785	-0.2176	-0.4941	0.111	-0.152	-0.6897	-0.4941	-1.044	-0.7859	-0.5146	-0.7378	-0.5778	-0.6552	-1.089	-0.661	-1.644	-1.322	-2	-1	-0.8365	-0.04394	-0.454	-0.5995
caiE	b0035	possible_synthesis_of_cofactor_for_carnitine_racemase_and_dehydratase	0.759286	0.001125	-9.79586	-0.3401	-0.304	-0.2009	-0.6666	-0.3219	-0.2863	-0.3959	-0.5353	-0.5146	-0.6439	-0.6439	-0.3401	-1.252	0.07039	0.3334	-0.2009	0.04264	0.1243	0.4751	0.3212	0.1635	0.3103	0.1375	0.02857	0.29005	0.3103	-0.014575	-0.3585	0.4854	-0.2009	0.2869	0.4854	-0.0145	0.02857	0.4751
citC	b0618	citrate_lyase_synthetase_(citrate_(pro-3S)-lyase_ligase	0.686875	0.001125	-9.79586	-0.415	-0.2688	-0.3219	-0.2009	0.1635	-0.811	-0.5995	-0.415	-0.2176	0.2141	-0.04394	0.7225	-0.2009	-0.737	1.151	1.373	0.8953	0.903	0.516	-0.096985	-0.074	0.2869	0.221205	0.8639	0.268	0.84	0.28765	0.9184	0.7225	1.428	1.465	1.118	1.07	1.257	0.07039
yeeX	b2007	putative_alpha_helix_protein	-0.772299	0.00125	-9.64386	0.111	0.111	-0.1361	-0.2176	-0.3401	0.263	0.1763	0.08406	0.2141	-0.1203	0.7398	0.8074	0.263	0.3334	-0.304	-0.5778	-0.3771	-0.3771	0.07039	-1.01995	-0.6897	-0.811	-2.092	-1.69	-2.398	-1.12	-0.778	-0.05889	-0.5564	-0.4739	-1.218	-1.029	-0.4344	-0.737	-1.218
nmpC	b0553	outer_membrane_porin_protein;_locus_of_qsr_prophage	-0.728259	0.001375	-9.50635	0.5753	0.251	0	0.7655	-0.0145	0.7485	0.848	0.2869	1.978	1.836	-0.5353	-0.5778	0.1635	1.433	-1.515	-0.9434	-0.6897	0.848	-0.8365	-1.898	-2.184	-2.556	-3.0105	-3.184	-3.329	-0.6897	-0.5295	-0.3959	-2.556	-2.837	-3.184	-2.837	-0.2688	0.1243	-1.029
b1085	b1085	orf,_hypothetical_protein	-0.754393	0.001375	-9.50635	0.3561	0.01436	-0.0145	0.275	-0.2863	-0.3219	-0.3219	-0.6215	-0.4344	-0.5778	-1.152	-0.2863	0	-0.1844	-0.9714	-1.889	-0.2345	-1.434	-1.599	-1.0416	-1.434	-2.322	-1.463	-2.252	-1.0457	0.2388	-1.092	-3.474	-3.184	-4.059	-3.837	-3.184	-1.69	-3.184	-3.322
b1832	b1832	orf,_hypothetical_protein	-0.717231	0.001375	-9.50635	0.1763	-0.04394	0.04264	0.3896	0.4436	-0.02915	0.1763	-0.3401	0.3785	0.5753	-0.1681	0.189	-0.737	0.1635	-1.12	-0.7612	-0.4941	-1.12	-0.6215	-1.5615	-1.358	-1.396	-1.488	-1.943	-1.8375	-0.9714	-0.737	0.189	0.2388	0.1243	-0.889	-0.6666	-1.059	-1.515	-2.474
grxC	b3610	glutaredoxin_3	-0.807738	0.001375	-9.50635	0.01436	0.1635	-0.2176	0.5558	0.3448	0.1763	0.07039	0.1243	0.5059	0.6229	0.7485	-0.08927	0.4957	0.01436	-0.05889	-0.074	-0.0145	-0.1047	0.2869	-0.52675	-0.454	-0.08927	-0.774	-0.3585	-0.90245	-0.2176	-0.152	-0.6439	-0.6666	-0.7131	-0.8625	-0.6897	-0.6439	-0.6439	-0.415
b2373	b2373	putative_enzyme	0.773529	0.0015	-9.38082	-0.5564	-0.5778	-0.02915	-0.1681	0.3448	-0.2009	-0.5353	-0.4739	-0.7131	-0.3771	0.01436	0.2388	0.7398	-0.2688	0.3219	0.757	0.3219	0.3896	0.4542	0.22309	0.3448	1.692	0.08845	1.098	1.1505	0.8875	0.273	1.491	0.8639	2.26	2.578	2.365	1.757	1.895	2.114
gyrB	b3699	DNA_gyrase_subunit_B,_type_II_topoisomerase,_ATPase_activity	0.741595	0.001625	-9.26534	0.2987	0.9411	0.2987	0.6229	0.9635	0.6871	0.774	0.7655	0.585	0.774	0.4222	-0.2176	0.08406	-0.2176	0.669	0.7824	0.8953	0.856	1.47	1.5965	1.585	2.662	2.324	2.995	1.854	1.637	1.0265	0.5945	1.379	1.945	1.696	1.189	2.275	2.305	2.651
plsX	b1090	glycerolphosphate_auxotrophy_in_plsB_background	-0.749249	0.00175	-9.15843	0.251	0.774	0.8875	-0.415	-0.7612	0.848	0.5753	1.029	-0.0145	0.2265	-0.2009	-0.3959	-0.04394	-0.04394	-0.3401	-0.8625	-0.1361	0.251	-0.1681	-2.1355	-2.184	-1.837	-2.6555	-2.059	-1.943	-0.2009	-0.778	-1.152	-1.358	-2.059	-1.286	-1.184	-0.8625	-1.599	-2.644
b1168	b1168	putative_proteases	0.765513	0.00175	-9.15843	0.1635	-0.3585	0.6508	-0.5778	0.7908	-0.737	-0.6215	-0.5778	-1.358	-1	0.7137	1.322	-0.0145	0.5261	1.628	1.163	1.057	0.9411	1.098	0.72215	1.151	1.275	0.99275	1.705	1.586	0.6508	0.604	1.718	1.379	2.367	2.278	2.004	1.57	1.459	1.84
b1840	b1840	putative_resistance_protein	-0.671377	0.001875	-9.05889	-0.02915	0.111	0.08406	0.4005	0.5558	0.1375	-0.05889	0.111	0.189	0.2388	0.05658	-0.2863	-0.304	-0.152	-1.029	-0.5146	-0.7612	-0.8365	-0.811	-1.0895	-1.358	-1.943	-1.186	-2.396	-0.935	-2.322	-0.845	-0.7612	0.189	0.4751	-1.286	-0.2009	-1.837	-2.252	-3.184
cpdB	b4213	2':3'-cyclic-nucleotide_2'-phosphodiesterase	-0.753746	0.001875	-9.05889	0.275	0.3219	-0.2688	1.029	0.275	0.3785	0.1635	0.05658	0.8237	0.1635	0.2016	0.4647	0.6599	0.3896	-0.2345	-0.2009	-0.3771	-0.5146	0.4436	-0.21876	-0.2688	0.1243	-0.56205	-0.7859	-0.99425	-1.029	-0.9715	-0.2515	-0.2515	-0.6215	-0.1681	-0.04394	-0.2176	-0.304	-0.3771
fixB	b0042	probable_flavoprotein_subunit,_carnitine_metabolism	0.760232	0.001875	-9.05889	-0.304	-0.7131	0.08406	-0.2688	-0.02915	-0.2345	-0.1681	-0.1681	-0.152	-1.322	-0.1047	-1.252	-0.6666	-1.358	0.1635	-0.3585	-0.2515	-0.04394	0.856	0.66415	0.6415	1.449	0.3141	0.5753	0.5563	1.176	0.42	0.4957	0.3334	0.546	1.836	0.4854	1.31	1.064	1.057
ydgR	b1634	putative_transport_protein	-0.724777	0.002	-8.96578	0.263	0.3561	-0.08927	-0.08927	-0.6897	-0.152	-0.3771	-0.2009	-0.7131	-0.7612	-1.029	-0.9714	-0.5778	-0.6439	-1.252	-2.12	-0.5995	-1.434	-1.286	-1.671	-1.322	-2.252	-1.668	-2.322	-2.297	0.4005	-1.0295	-1.515	-1.889	-2.737	-2.12	-2.474	-1.184	-3.474	-1.286
ppc	b3956	phosphoenolpyruvate_carboxylase	-0.743363	0.002	-8.96578	0.275	0.3334	0.04264	0.7049	1.551	-0.0145	-0.2345	-0.3401	0.1243	0.585	-0.5564	0.07039	0.2388	-0.1361	-1.515	-0.6439	-1.396	-2.474	0	-0.5978	-0.4344	-0.5778	-1.0947	-0.6439	-1.4365	-1.059	-0.737	-0.7131	-1.12	-2.252	-1.358	-1.089	-0.2688	-0.5995	-0.6897
lspA	b0027	prolipoprotein_signal_peptidase_(SPase_II)	-0.749194	0.002	-8.96578	0.2016	0.3896	0.3334	0.1635	-0.05889	0.669	0.08406	0.4751	0.3561	0.2869	-0.7131	-0.1203	-0.5353	0.04264	-0.2515	-0.5564	-1.322	-0.811	0.4647	-0.9162	-0.5353	-0.889	-0.9714	-2.12	-1.0457	-1.434	-1.4715	0.3219	-0.454	-1.434	-1.286	-0.415	-1.322	-1.322	-1.515
tolA	b0739	membrane_spanning_protein,_required_for_outer_membrane_integrity	-0.563864	0.002	-8.96578	0.01436	0.1763	0.1763	-0.3771	-0.6897	-0.04394	-0.2515	0	-0.5564	-0.3959	-0.9159	-0.1047	-0.2009	-0.05889	-1.644	-1.889	-0.9434	-0.9714	-1	-2.253	-2.396	-1.556	-1.5615	-0.6666	-1.4785	-2.252	-1.06	-1.152	-1.089	-0.1681	-0.3585	-0.152	-1.286	-1.889	-0.5564
b1827	b1827	putative_regulator	-0.671112	0.002	-8.96578	0.07039	0	-0.3401	0.05658	-0.7131	0.4542	0.6323	0.1506	0.263	0.2141	0	-0.02915	-0.08927	0.4114	-0.811	-0.811	-0.3219	-0.08927	-0.6439	-1.359	-1.396	-1.152	-1.644	-1.322	-1.501	-0.1203	-0.5145	-0.415	-0.2688	-1.474	-0.6439	0.08406	-0.5995	-0.8365	-1.474
yojN	b2216	putative_2-component_sensor_protein	-0.638079	0.002	-8.96578	0.1243	0.3896	0.08406	0.3561	0.6041	0.1763	-0.04394	0.3103	0.3219	0.5753	0.275	-0.2009	-0.3771	0.2016	-0.9434	-0.5995	-0.3219	-0.4739	-0.9714	-1.2125	-1.252	-1.089	-1.3495	-1.089	-1.252	-0.6215	-0.076	-0.1681	0.3334	0.5261	-0.152	-0.2688	-0.5995	-1.089	-1.474
topB	b1763	DNA_topoisomerase_III	-0.780133	0.002	-8.96578	-0.2176	0.02857	-0.08927	0.02857	0.1506	0.263	0.02857	0.2869	0.1763	0.1506	-0.3219	-0.04394	0.189	-0.02915	-0.02915	-0.05889	0.1243	-0.5995	0	-0.83745	-0.7859	-0.6897	-1.344	-1.252	-1.5365	-1.184	-0.609	-0.4344	-0.3771	-1.889	-1.184	-0.4739	-0.454	-0.6439	-0.9434
serB	b4388	3-phosphoserine_phosphatase	-0.705334	0.002	-8.96578	-0.1844	-0.02915	-0.2176	0.1375	-0.4344	-0.152	-0.1361	-0.152	0.111	-0.3219	0.5945	0.08406	0.6135	-0.074	-0.5778	-0.2515	-0.454	-0.2345	-0.6666	-1.02325	-0.7131	-0.889	-0.811	-0.7131	-0.9574	-1	-0.4445	-0.4739	-0.811	0.2388	-1.089	-0.5353	-1.184	-0.9434	-0.7859
mtlR	b3601	repressor_for_mtl	-0.601645	0.002	-8.96578	0.6229	0.546	0.4005	0.433	0.3103	0.2388	0.4854	0.3785	0.263	-0.0145	0.4542	0.8156	0.3674	0.5059	-0.889	-0.1361	-0.02915	0.04264	-0.2009	-0.71245	-0.6897	-0.7131	-0.5965	-1.059	-0.5087	0.774	0.3656	-0.1361	0.2388	-0.4344	-0.2345	-0.3219	-0.02915	-0.04394	0.01436
ynhG	b1678	orf,_hypothetical_protein	-0.717729	0.002	-8.96578	0.1375	0.275	0.4751	-0.05889	0.7908	-0.05889	0.09761	0.1243	-0.2863	0.02857	0.1243	0.05658	0.08406	-0.1681	-0.3771	-0.5564	-0.6439	-0.5778	0.01436	-0.19202	-0.08927	-0.2515	-0.40395	-0.7859	-0.58865	-0.5146	-0.39295	-0.9159	-0.811	-1.184	-0.454	-0.3219	0.05658	-0.5146	-0.454
pgpB	b1278	non-essential_phosphatidylglycerophosphate_phosphatase,_membrane_bound	-0.760045	0.002	-8.96578	-0.074	0.01436	0.275	0.1635	0.4222	0.111	0.111	-0.08927	-0.1047	0.04264	0.189	-0.074	-0.2345	0.3448	0.2265	-0.415	-0.2009	-0.2863	-0.04394	-0.5564	-0.8625	-0.2515	-0.30965	-0.6666	-0.5778	-0.1681	-0.227	-0.6439	-0.3771	-0.5995	-0.6215	-0.415	-0.1361	-0.304	-0.7859
nohA	b1548	homolog_of_Qin_prophage_packaging_protein_NU1	0.72219	0.002	-8.96578	-0.04394	-0.7131	-0.04394	-1.396	-0.08927	-0.415	-0.5146	-0.889	-0.6215	-0.3585	-0.889	-0.02915	-1.059	-0.1047	0.8797	-0.009508	0.1635	-0.08927	-0.454	0.36985	0.5753	0.2869	0.37265	0.4436	0.54825	0.251	0.2828	1.475	0.7485	1.104	0.8875	1.043	0.09761	0	0.07039
b1169	b1169	putative_ATP-binding_component_of_a_transport_system	0.713957	0.002	-8.96578	-0.0145	0.07039	0.4005	-0.7859	0.3219	-1.599	-1.059	-0.811	-1.184	-0.9434	0.7485	3.136	1.029	1.655	3.021	4.731	4.149	2.776	1.989	1.449	1.526	1.864	1.393	2.508	2.3845	2.23	1.314	2.353	2.322	3.976	3.2	3.575	2.725	1.28416	2.698
hemN	b3867	O2-independent_coproporphyrinogen_III_oxidase	-0.648807	0.002125	-8.87832	0.516	0.6135	0.4854	0.189	0.546	0.1763	0.4436	0.275	-0.415	-0.3959	0.5059	-0.5564	-0.6666	-0.1844	-0.4344	-1.184	-0.842994	-1.434	-1.434	-1.7615	-1.786	-1.599	-1.185	-1.252	-1.1287	-3.184	-0.7575	-0.6215	-0.7131	0.189	0.09761	-0.9714	-0.5353	-0.8365	-1.69
uspA	b3495	universal_stress_protein;_broad_regulatory_function?	-0.813146	0.00225	-8.79586	0.546	0.5558	-0.3219	1.373	1.339	-0.02915	0.1506	0	1.17	1.345	-0.074	0.9855	1.07	0.4436	-0.889	-0.3959	0.189	-0.7859	0.3448	0.0607	-0.2176	-0.4344	-0.6989	-0.5778	-0.8495	0.2987	-0.1344	-0.4344	-0.737	-1.515	-1.322	-1.322	-0.737	-1.218	-1.737
gppA	b3779	guanosine_pentaphosphatase;_exopolyphosphatase	-0.711004	0.002375	-8.71786	0.516	0.2141	0.2987	1.104	0.9709	0.189	-0.1203	0.05658	0.4854	0.6135	-0.8625	-0.4344	-0.6439	0.1635	-0.5353	-0.5146	-0.3959	-0.4941	-1.322	-2.001	-2.12	-2	-1.668	-1.515	-1.1697	-0.04394	-0.05235	-0.1047	-1.69	-1.029	-1.152	-0.6439	-1.322	-1.556	-2.556
eutB	b2441	ethanolamine_ammonia-lyase,_heavy_chain	-0.597898	0.0025	-8.64386	-0.074	0.1375	0.1635	0.1763	0.5558	-0.152	-0.0145	0.111	0.111	0.7398	-0.415	0	0.3896	-0.2515	-0.939636	-0.415	-0.889	-0.889	-1.252	-0.148975	-0.304	-1.515	-0.03397	-1.515	0.128875	-0.6439	-0.56	-1.358	-0.2688	-0.9434	-0.3401	-0.0145	-0.8625	-1.322	-1.286
ubiH	b2907	2-octaprenyl-6-methoxyphenol-->_2-octaprenyl-6-methoxy-1,_4-benzoquinone	0.725391	0.00275	-8.50635	-0.02915	0.263	0.05658	-0.08927	0	0.1375	0.1506	0.1243	0.1375	-0.04394	-0.4344	-0.304	0.1763	0.02857	0.3103	0.4751	0.251	0.3219	0.3785	0.1741	0.4436	0.8156	0.6135	0.4647	0.4798	0.07039	-0.029445	0.4647	1.014	1.316	0.856	1.098	1.27005	0.8875	0.6323
purC	b2476	phosphoribosylaminoimidazole-succinocarboxamide_synthetase_=_SAICAR_synthetase	0.66885	0.00275	-8.50635	-0.6666	-0.2345	-0.3219	-0.811	-1	-0.4344	-0.2688	-0.2176	-0.889	-0.5353	-0.1203	-0.737	-0.4739	-0.3585	-0.1047	-0.0145	-0.1203	0.6781	0.1243	0.9665	0.9855	-0.04394	0.84885	-0.3401	0.65525	-0.7612	0.02829	0.433	0.07039	0.4114	0.4647	0.02857	0.2987	0.1375	-0.1361
molR_3	b2117	molybdate_metabolism_regulator,_third_fragment	0.721147	0.00275	-8.50635	-0.279459	-1.252	0.04264	-0.9159	-0.2345	-0.08927	-0.304	-0.3959	0.01436	-0.7859	-0.3401	-0.9434	-0.5995	-0.2863	0.2141	-0.3771	-0.5995	-0.3585	0.4542	0.507	0.2987	1.705	0.2008	0.669	0.4328	0.3103	0.20025	1.444	1	1.214	1.454	0.8953	0.903	0.5945	0.3448
rcsB	b2217	positive_response_regulator_for_colanic_capsule_biosynthesis,_(sensor,_RcsC)	-0.753334	0.002875	-8.44222	0.3896	0.5945	0.3674	0.189	0.7485	0.1635	0.111	0.05658	0.516	0.3103	-0.6215	-0.304	-0.2863	0.5059	-1.089	-0.152	-0.1361	-0.5995	-0.2863	-0.83055	-0.304	-0.4344	-0.79645	-0.7612	-1.0205	-1	-0.5445	0.263	-0.8365	-0.4344	-0.5995	-0.5564	-0.2688	-0.3771	-1.184
tdcB	b3117	threonine_dehydratase,_catabolic	0.802144	0.002875	-8.44222	0.2265	-0.7859	-1.889	0.8718	-1.644	-0.2176	-0.737	-1.474	1.077	-0.8625	-0.05889	0.9486	-0.3771	-0.4344	0.3896	0.774	0.7991	0.9184	0.2016	0.91915	1.17	0.8875	2.032	1.422	3.359	1.111	0.532	1.856	1.293	2.16	3.366	2.541	1.417	2.77	3.636
bcp	b2480	bacterioferritin_comigratory_protein	-0.749494	0.003	-8.38082	-0.152	0.1506	-0.0145	-0.4941	0.251	0.1243	-0.1203	0.1506	-0.04394	0.1763	-0.8625	-0.5146	-0.2515	-0.04394	-0.7859	-1.029	-0.811	-1.218	-0.05889	-0.34905	-0.4941	-0.811	-0.72745	-1.837	-1.322	-2.322	-1.161	-0.415	-0.6897	-1.218	-1.786	-1.599	-0.5564	-0.5146	-1.059
thrA	b0002	aspartokinase_I,_homoserine_dehydrogenase_I	-0.744286	0.003125	-8.32193	0.1506	0.2388	0.4222	1.275	1.257	0.8718	0.7485	0.856	1.475	1.816	-0.05889	0.3103	0.3896	0.1506	-0.8625	0.05658	-0.5353	-1.152	0.3219	-0.30125	-0.2515	0.01436	-0.3585	-0.08927	-0.3058	-0.02915	-0.11725	0.1375	-0.2176	-0.5146	-0.3585	0.02857	-0.8365	-0.9434	-1.786
yciI	b1251	orf,_hypothetical_protein	-0.664771	0.003125	-8.32193	-0.1361	-0.2688	-0.5778	0.05658	0.4222	-0.3959	-0.2688	0.1763	0.07039	0.1375	-0.415	-0.3959	-0.2176	0.2141	-0.6666	-1.152	-0.9434	-1.474	-0.4344	-1.0457	-1	-0.5564	-1.029	-1.515	-1.495	-0.8365	-0.19795	-0.6897	0.05658	-0.304	-0.4344	-0.5146	-1.089	-0.9714	-1.218
bfr	b3336	bacterioferrin,_an_iron_storage_homoprotein	0.698348	0.003125	-8.32193	-0.05889	-0.2688	0.01436	-0.5778	0.1506	-0.1203	-0.08927	-0.2345	-0.5353	-0.1361	-0.5353	-0.2688	-0.1844	0.04264	0.3334	0.04264	-0.1681	0.02857	0.6135	0.083805	-0.074	0.5656	0.37295	0.4647	0.3526	0.4854	0.34355	0.3448	0.856	0.6599	0.7991	0.4647	0.05658	0.2016	-0.1844
b1501	b1501	putative_oxidoreductase,_major_subunit	0.699283	0.00325	-8.26534	-0.8625	-0.454	-0.2688	0	-0.08927	-0.3219	-0.5353	-0.1361	-0.304	-0.6666	0.7655	1.064	1.48	0.903	2.014	2.986	2.609	2.098	0.4542	0.41315	0.585	1.945	0.37745	2.333	0.9592	1.872	0.83	0.696	0.9855	1.852	3.231	3.245	2.342	1.852	1.293
b1284	b1284	putative_DEOR-type_transcriptional_regulator	-0.617241	0.003375	-8.2109	0.02857	-0.3959	0.08406	0.04264	-0.08927	0.2265	-0.0145	-0.04394	0.04264	0.2016	-0.8365	-0.5995	0.05658	0.09761	-2.252	-1.50128	-2.396	-2.12	-0.889	-0.93125	-0.415	-0.7612	-0.7402	-2.184	-0.58475	-1.059	-0.9185	-0.8365	-0.889	0.189	-1.252	-0.2515	-2	-1.644	-3.474
yjaE	b3995	putative_transcriptional_regulator	-0.720381	0.003375	-8.2109	-0.1203	0.1506	-0.08927	1.07	1.59	-0.0145	0.2869	0.09761	1.043	1.384	0.1506	0.08406	0.2987	0.4542	-0.9434	-0.4739	-0.4344	-0.7131	-0.3585	-0.4706	-0.2863	-0.8365	-0.3401	-0.8365	-0.2177	0.02857	-0.10045	-0.5353	-0.9714	-0.5778	-0.6897	-0.08927	-1.059	-2	-2.184
yfcG	b2302	putative_S-transferase	0.671851	0.003375	-8.2109	-0.1681	-0.8625	-0.304	-0.3401	0.3103	-0.6897	-0.1361	-0.4344	-0.4941	-0.3771	-0.304	-0.074	-0.9159	0.01436	0.774	-0.2176	0.02857	-0.2863	0.08406	0.4489	0.3674	0.09761	0.41665	0.263	0.31475	0.263	0.1724	1.506	0.9107	0.585	0.4854	0.05658	0.7137	1.077	1.339
b1841	b1841	orf,_hypothetical_protein	-0.646293	0.003625	-8.1078	-0.1361	0.111	0	0.3103	0.7398	0.263	0.1506	-0.152	0.275	0.4005	0.6415	-0.811	-0.02915	-0.1203	-2	-0.9714	-1.286	-1.218	-0.8365	-0.989	-0.811	-1.69	-0.86755	-2.474	-1.0457	-1.737	-0.717	-0.152	-0.5778	-0.304	-0.08927	-0.3585	-2.396	-3.059	-4.322
hcaR	b2537	transcriptional_activator_of_hca_cluster	-0.681956	0.003875	-8.01159	-0.1203	-0.5146	-0.4739	1.014	-0.1681	-0.1844	0.3896	-0.04394	0.8953	0.903	-0.4941	0.7655	0.275	0.669	-1.218	-0.811	-0.3959	-0.8625	-0.6897	-0.8333	-1	-1.184	-0.68455	-1.69	-0.46815	-0.5146	-0.4055	-0.811	-0.7612	-1.089	-0.8625	-0.1203	-2.737	-1.515	-2.91962
tolB	b0740	periplasmic_protein_involved_in_the_tonb-independent_uptake_of_group_A_colicins	-0.732339	0.004625	-7.75633	0.2388	0.433	0.1506	-0.074	0.02857	-0.02915	0.02857	-0.02915	0.04264	0.1506	-0.5564	-0.415	0.05658	-0.074	-0.3585	-0.9159	-0.5778	-0.4941	0.4854	-1.515	-1.059	-0.152	-1.572	-0.5778	-1.5475	-1.556	-0.8685	-1.12	-1.556	-1.029	-1.786	-1.943	0.1506	-0.4941	-0.5146
yhiJ	b3488	orf,_hypothetical_protein	0.734889	0.004625	-7.75633	-0.02915	-0.737	0.251	0.2388	0.6323	-1.12	-0.9434	-0.811	-1	-0.6215	0.6135	1.778	0.6871	0.4436	1.864	2.707	2.313	1.546	0.3785	0.6325	0.8237	0.7049	1.704	1.281	2.7155	1.131	0.872	1.118	1.566	3.36	3.755	2.353	0.9107	2.014	1.722
lrhA	b2289	LysR_homologue_which_modulates__SprE(RssB)_activity	0.750059	0.00475	-7.71786	0.3896	-0.1844	-0.2863	-0.04394	-0.1047	-0.3401	-0.304	-0.1681	0.01436	-0.3959	-0.8365	-0.3771	-0.2863	-0.2515	-0.02915	0.5361	0.5558	0.02857	-0.04394	-0.152	-0.1203	0.01436	-0.15255	0.516	0.4185	0.9336	0.4515	0.7049	0.4005	1.239	1.118	1.077	0.6041	1	1.05
b2253	b2253	putative_enzyme	0.599085	0.00475	-7.71786	-0.3401	-0.5564	0.1506	0.111	0.263	-0.2515	-0.4739	-0.4739	-0.1681	-0.3771	-0.1047	-0.1203	0.09761	-0.737	1.077	2.87	1.138	0.08406	1.104	0.2922	-0.0145	2.272	0.28085	2.746	0.9179	0.7049	0.1837	0.856	1.287	2.521	2.651	2.163	0.6323	0.2265	-0.3219
ubiA	b4040	4-hydroxybenzoate-octaprenyltransferase	-0.713883	0.005	-7.64386	0.05658	-0.2863	0.433	0.6135	0.3334	0.2987	0.5059	0.516	0.926	0.5656	-0.415	-0.2176	-0.3219	0.4542	-0.2863	-0.613537	0.2388	0	-0.8625	-1.152	-1.12	-1.029	-0.80105	-0.9434	-1.0445	-0.2345	-0.2573	-0.1047	-1.029	-0.5353	-1.358	-0.737	-0.2515	0.1635	-0.811
yjeS	b4166	orf,_hypothetical_protein	0.774349	0.005	-7.64386	0.546	0.6781	1.401	-0.3959	-0.4344	0.7137	0.7991	1	-0.1844	-0.2176	0.1506	-0.5146	-0.737	-0.454	0.546	0.02857	0.2869	0.4854	1.911	1.08825	1.316	2.029	1.1116	2.595	1.85	1.884	1.121	1.642	1.664	2.35	2.433	2.007	1.731	2.032	2.198
mukB	b0924	kinesin-like_cell_division_protein_involved_in_chromosome_partitioning	-0.786202	0.0055	-7.50635	-0.1047	0.2016	-0.2345	0.1506	-0.3219	0.07039	-0.415	-0.1844	-0.02915	-0.5146	0.275	1.077	1.057	0.111	0.2016	-0.6666	-0.2688	-0.3401	0.05658	-1.06825	-1	-1.69	-1.1176	-2	-1.439	-3.059	-1.3685	-0.737	-1.556	-0.415	-2.737	-2.322	-1.556	-2.252	-3.644
ybbW	b0511	putative_transport_protein	0.757795	0.0055	-7.50635	-0.1844	0.8797	0.02857	-1.089	-0.152	-1.12	-0.6439	-0.889	-1.218	0.111	-0.3585	0.7908	-0.5995	-0.5146	0.6599	0.4647	0.263	1.269	0.4854	0.34444	0.7137	0.3448	0.82195	0.251	0.7568	0.433	0.2925	1.86	1.227	1.623	1.748	1.678	0.3785	1.996	0.8797
dniR	b0211	transcriptional_regulator_for_nitrite_reductase_(cytochrome_c552)	-0.637774	0.00575	-7.44222	0.3334	0.3448	0.4222	-0.5778	-0.9434	0.6599	0.5558	0.4114	-0.8625	-1.089	-0.1047	-0.2863	-0.4941	-0.2863	-0.454	-1.69	-0.9159	-0.889	-1.434	-2.554	-3.322	-1.556	-2.863	-2.12	-2.7935	-2.322	-0.9715	-0.9714	-1.184	-0.6215	-0.811	-0.1681	-1.12	-1.358	-2.396
ppk	b2501	polyphosphate_kinase	-0.578022	0.00575	-7.44222	0.3785	0.111	0.189	0.433	0.546	-0.304	-0.1844	0.111	0.189	0.2987	-0.02915	0.1635	0.1635	-0.05889	-1.644	-0.9714	-0.6215	-1	-1.089	-1.341	-1.515	-2	-1.69	-1.837	-1.126	-1.69	-0.43125	-0.2176	0.01436	0.263	0.5261	0.6415	-1.515	-2.12	-2.943
yleA	b0661	orf,_hypothetical_protein	0.720122	0.00575	-7.44222	0.05658	0.5753	0.2016	-0.7131	-1	0.2388	0.2265	0.4542	-0.4344	-0.5353	-0.2515	-0.1844	-0.415	-0.2176	0.7225	0.4751	0.3561	0.5261	0.546	0.82265	-0.1844	1.485	1.10195	1.705	0.6676	0.516	0.3699	0.4222	0.926	1.239	1	0.275	1.48	1.963	2.401
mutM	b3635	formamidopyrimidine_DNA_glycosylase	0.759505	0.005875	-7.4112	0.07039	-0.1361	0.8875	0.9107	0.3561	0.2265	0.07039	0.3219	0.5753	0.111	0.1763	0.04264	-0.1203	-0.02915	0.6508	1.00514	0.7225	0.4751	0.3219	1.053	0.8237	0.7655	1.189	1.269	0.8761	0.5558	0.857	0.4436	0.5945	1.233	0.9486	1.322	1.22	1.795	1.556
adhP	b1478	alcohol_dehydrogenase	0.728038	0.005875	-7.4112	-0.4344	-0.2345	-0.3219	-0.2176	-0.2688	-0.2176	-0.152	-0.415	-0.6439	-0.7131	-0.0145	-0.1844	-1.474	-0.5778	0.6415	0.2869	-0.3585	-0.4344	0.02857	0.38915	0.2388	0.08406	0.182	-0.1844	0.3612	0.01436	0.14935	0.9928	0.6323	0.8875	0.848	0.7137	0.07039	0.4436	0.6781
dnaA	b3702	DNA_biosynthesis;_initiation_of_chromosome_replication;_can_be_transcription_regulator	0.743484	0.006	-7.38082	0.585	0.3674	0.4957	-0.2688	0.3561	1.208	1.124	0.7312	-0.05889	-0.2009	-0.1047	-0.3401	0.189	-0.05889	0.8875	0.757	1.189	0.7398	1.151	0.29295	0.6135	1.77	0.99105	2.467	1.414	1.632	0.9945	0.8797	1.322	2.646	2.217	1.975	1.501	1.692	1.299
fimI	b4315	fimbrial_protein	-0.692151	0.006125	-7.35107	-0.1361	0.1375	0	-0.5778	-0.5995	0.3219	0.3219	0.4751	-0.6215	-0.5995	0.4222	-0.3219	0.2141	0.3103	-0.6897	-0.5564	-0.5995	-0.5353	-0.3401	-1.2027	-1.252	-1.029	-1.89	-0.9714	-1.9605	-0.811	-0.1344	-0.6897	-1.12	-0.2009	-1.286	-0.6897	-1.737	-2.252	-1.029
yihA	b3865	GTPase_essential_for_cell_cycle	-0.719097	0.006375	-7.29336	-0.152	0.4222	-0.05889	0.1763	1.104	0.669	0.696	0.6229	0.5261	0.7312	0.6229	-0.6666	-0.737	-0.5146	-0.6215	-1.184	-0.889	-0.5995	-0.3585	-1.1327	-1.252	-0.5778	-0.731575	-0.5778	-0.9857	-0.6215	-0.152	-0.4739	-0.304	-0.08927	-0.6215	-1.474	-1.515	-1.218	-2.396
accA	b0185	acetylCoA_carboxylase,_carboxytransferase_component,_alpha_subunit	-0.724436	0.006625	-7.23786	-0.2515	0.2869	-0.04394	0.2141	-0.2345	0.4005	0.4005	0.3785	0.2016	0.2016	-0.1681	-0.3401	0.1375	-0.2009	-0.3585	-0.8625	-0.4739	-0.2688	-0.074	-0.5995	-0.2863	0	-0.75525	-0.1844	-0.93745	-1.12	-0.5295	-0.05889	-0.3771	-0.7859	-0.889	-0.3771	-0.08927	-0.5564	-0.8365
ggt	b3447	gamma-glutamyltranspeptidase	0.747799	0.00675	-7.2109	-0.4941	0.3334	0.1506	-0.4344	0.2987	-0.3959	-0.1203	-0.3771	-0.454	-0.6439	-0.737	0.251	-0.5146	-0.9434	0.577945	0.5361	0.1635	0.2987	0.2141	0.04475	-0.1844	0.4005	0.128875	0.856	0.48555	0.6229	0.35685	0.3219	0.5753	0.774	1.373	1.287	0.3561	0.4222	0.189
yghR	b2984	orf,_hypothetical_protein	0.677199	0.00675	-7.2109	-0.3585	-0.2176	0.07039	-0.3219	0.08406	-0.7612	-0.5146	-0.1681	-0.6215	-0.811	-0.0145	0.3896	-0.2688	-0.1681	0.5753	0.6041	0.4542	0.3674	0.3448	-0.1682	-0.152	1.35	-0.016345	1.131	-0.037455	0.6871	0.3656	0.6323	0.4751	0.7655	1.417	1.367	0.2869	-0.1844	0.6323
ydiA	b1703	orf,_hypothetical_protein	-0.670247	0.006875	-7.18442	0.2388	0.263	0.2265	0.5753	1.091	0.2141	0.1506	0.4114	0.8156	0.8319	-0.3771	-0.304	-1.089	-0.1203	-1.184	-1.837	-1.515	-1.837	-0.5146	-0.7532	-0.737	-0.9434	-0.702	-1.644	-0.9574	-2.059	-0.5	0.1635	0.01436	-0.3401	-0.6439	-0.5353	-2.252	-2.837	-3.474
ydgO	b1630	orf,_hypothetical_protein	0.734223	0.006875	-7.18442	-0.0145	0.01436	0.3103	-1.184	-1.644	0.111	-0.1681	-0.074	-1.286	-0.6215	-0.2176	-0.2176	-0.6439	-0.1681	0.5361	-0.1361	0.3674	0.1375	0.5945	-0.1958	0.5059	1.064	0.08815	1.485	0.0615	0.5261	0.41595	0.7991	0.6135	1.157	0.903	1.151	0.7991	0.9635	0.9107
ydeH	b1535	orf,_hypothetical_protein	0.741138	0.006875	-7.18442	0.5261	-0.074	0.4222	-1.218	-0.7612	0.7225	0.04264	0.2987	-0.6897	-0.9714	0.4436	0.5059	0.1635	0.5059	0.8953	0.1506	0.8074	0.6599	1.084	0.4117	0.6415	1.575	0.83585	1.884	0.9592	1.411	1.057	1.299	0.6323	2.057	1.766	1.251	1.131	1.664	1.239
rpoD	b3067	RNA_polymerase,_sigma(70)_factor;_regulation_of_proteins_induced_at_high_temperatures	0.687298	0.006875	-7.18442	-0.1681	1.176	0.9184	0.585	0.3219	0.8319	1.151	1.251	0.3219	0.6135	-0.152	0.8718	0.5059	0.111	1.561	1.485	1.208	1.064	1.084	0.621	1.257	2.651	1.7945	3.173	1.4195	1.637	0.837	1.239	2.151	2.293	1.475	1.131	2.575	2.755	3.079
citA	b0619	putative_sensor-type_protein	0.671336	0.00725	-7.1078	0	0	-0.074	-0.2345	0.4114	-0.3771	-0.454	-0.3219	-0.4344	-0.454	0.546	0.2265	-0.05889	-0.2345	1.305	1.084	0.546	0.5059	0.2265	0.18155	-0.074	0.4854	0.12425	0.5656	0.4113	-0.074	0.17805	0.8074	0.3896	1.501	1.655	1.373	1.333	1.118	1.104
yceA	b1055	orf,_hypothetical_protein	-0.69382	0.007875	-6.9885	-0.152	0.6135	0.02857	-1.252	-1.599	0.08406	-0.074	0.2265	-1.184	-1	-0.05889	-1.322	-0.1203	0.3103	-1.286	-1.737	-0.7859	-0.1844	-1.434	-2.144	-2.474	-2.059	-1.7026	-2.252	-2.2275	-2.252	-0.8685	-1.69	-1.358	-1.943	-1.737	-1.286	-1.434	-1.644	-3.059
gpmA	b0755	phosphoglyceromutase_1	-0.719176	0.008125	-6.94342	0.6781	0.7225	0.3561	0.4647	0.9855	0.3674	0.1375	0	0.1243	0.1506	-0.7859	-0.5353	0.111	0.02857	-1.029	-1.358	-1.358	-2.184	0.3785	-0.32647	-0.6439	-0.1203	-1.0145	-0.5353	-1.52	-1.12	-0.4857	0.3674	-0.4941	-0.3219	-0.8365	-1.029	-0.8365	-1.184	-1.556
folX	b2303	D-erythro-7,8-dihydroneopterin_tri_P_epimerase	-0.743733	0.008125	-6.94342	0.4114	0.263	0.2869	0.3896	0.111	0.3103	0.251	0.5945	0.4854	1.07	-0.5353	-0.0145	0.04264	0.263	-0.6897	-0.5778	-0.04394	-0.3585	-0.2009	-0.0861	-0.3585	-0.2863	-0.60045	-0.7859	-0.8495	-0.4941	-0.5	0.3896	0.09761	-1.089	-1.152	-1.434	-0.1844	0.01436	-0.5146
yifK	b3795	putative_amino_acid/amine_transport_protein	-0.657069	0.008375	-6.8997	-0.04394	0.3448	0.3785	1.22	1.163	-0.1844	0.02857	-0.08927	0.263	0.3103	-0.7612	-0.1203	-0.2345	-1.358	-1.474	-1.42686	-2.322	-1.474	-0.889	-0.93125	-0.5778	-0.6897	-0.63305	-1.358	-0.72505	-0.1844	-0.06805	-1.837	-1.358	-2.644	-1.358	-0.7612	-1.322	-0.9434	-2.51309
manA	b1613	mannose-6-phosphate_isomerase	-0.686262	0.008875	-6.81604	0.05658	0.189	-0.08927	0.3334	0.2016	0.6135	0.08406	0.1763	0.4114	0.4854	0.09761	-0.1203	0.2141	0.4436	-0.4941	-0.3585	-0.5778	-0.7131	0.5059	-0.111465	-0.3585	-0.2515	-0.8333	-0.9434	-0.7499	0.5656	0.014285	-0.0145	-0.415	-1.322	-0.152	-0.2345	-0.5995	-0.8625	-1.152
yaeF	b0193	orf,_hypothetical_protein	0.684085	0.008875	-6.81604	-0.4344	-0.152	-0.2345	-0.3585	-0.152	-0.737	-0.5146	-0.6439	-0.7859	-1.089	-0.1203	-0.2515	-0.4941	-0.415	-0.4941	-0.2515	-0.08927	-0.2345	0.1763	0.41635	0.263	0.1635	0.4542	0.1506	0.32755	0.251	0.06875	0.3448	0.05658	0.3103	0.848	0.4114	0.09761	-0.415	-0.415
atoA	b2222	acetyl-CoA:acetoacetyl-CoA_transferase_beta_subunit	0.541662	0.008875	-6.81604	-0.8625	-0.6215	-0.2515	-0.5778	-0.4739	0.01436	-0.9434	-0.4739	-0.5778	-0.6666	-0.074	-0.454	0.275	-0.5995	0.9184	0.5945	0.4114	0.1635	0.3219	0.37425	0.6508	0.5558	0.42615	0.585	0.32015	0.9184	0.29725	0.2987	0.263	-0.1203	0.6781	0.07039	-0.121772	-0.6215	-1.00314
yfcS	b2336	putative_chaperone	0.728777	0.009375	-6.73697	-0.3771	-1	0.4222	-0.3771	0.1375	-0.5146	-0.2863	-0.3219	-0.2176	-0.3401	-0.5778	-0.811	0.04264	0.7485	0.275	0.819783	0.546	0.7312	0.3103	0.10798	-0.1047	0.7398	0.0615	0.774	0.26175	0.6508	0.3699	0.8953	0.903	2.254	1.926	2.036	0.4005	1.189	0.8875
b1588	b1588	putative_oxidoreductase,_major_subunit	0.744434	0.00975	-6.68038	-0.04394	0.09761	-0.08927	-0.1844	-0.0145	0.111	-0.1203	-0.3771	-0.2688	-0.1844	-0.3219	0.3674	-0.5564	-0.2345	0.2388	0.1243	-0.08927	0.01436	0.4114	0.46875	0.2016	0.3561	0.56535	0.3674	0.6306	-0.1203	0.06215	1.05	0.6041	1.345	1.22	1.35	0.6599	1.263	1.828
ycfO	b1107	orf,_hypothetical_protein	-0.668357	0.0105	-6.57347	0.2141	0.189	-0.08927	0.3103	0.5261	-0.08927	-0.2863	-0.2688	0.02857	0.1506	0.3896	0.09761	-0.2176	0.08406	-0.6439	-0.7131	-0.3219	-0.8365	-0.2009	-0.84025	-0.9714	-1.556	-0.84155	-2.184	-1.27	-1.152	-0.661	0.2141	0.02857	0.09761	-0.5353	-0.2515	-1.396	-1.889	-2.737
yrbL	b3207	orf,_hypothetical_protein	-0.646301	0.011375	-6.45799	-0.1047	-0.04394	-0.152	-0.2688	0.3561	-0.5564	-0.4941	-0.4739	-0.5995	-0.152	0.516	0.2388	0.3896	0.1375	-0.454	-0.737	-0.9714	-1.644	-0.8365	-0.89295	-0.889	-1.286	-0.889	-1.12	-0.9434	-1.029	-0.3685	-0.2515	-0.5353	0.04264	-0.4941	-0.152	-1.152	-1.358	-1.286
intE	b1140	prophage_e14_integrase	0.680548	0.011375	-6.45799	-0.4344	-0.3585	-0.2688	-0.2515	0.1243	-0.2345	-0.2176	0	0.04264	-0.3585	-0.7859	0.4542	-0.3219	-0.152	0.1375	0.5361	0.05658	0	0.1763	0.51245	0.251	0.3785	0.40425	-0.074	0.4119	-0.1203	0.1194	0.848	0.7137	0.7908	1.379	0.1763	1.257	1.138	1.35
yrdC	b3282	orf,_hypothetical_protein	-0.686175	0.012	-6.38082	0	-0.1361	-0.08927	0.2987	0.111	0.08406	0.111	-0.074	0.3561	-0.2009	0.2016	-0.1681	0.7655	-0.8365	-0.9714	-0.6215	-0.5564	-0.5146	-0.3771	-0.74705	-0.889	-0.5995	-1.0295	-0.5564	-1.219	0.1375	-0.4857	-1	-0.3771	-0.9714	-0.8625	-0.6215	-1.089	-2.059	-2.943
shiA	b1981	putative_transport_protein,_shikimate	-0.632194	0.012	-6.38082	0.3674	0.2987	-0.1681	0.5361	0.433	-0.1203	0.01436	0.07039	0.07039	0.6041	0.189	0.4854	0.4854	-0.074	-1.396	-0.08927	-0.3771	-1.12	0.02857	-0.21625	-0.3771	-0.2688	-0.50435	0.111	-0.5468	0.08406	-0.17925	-1.396	-1.44067	-2.556	-0.6666	0.01436	-0.5995	-0.9714	-1.644
narY	b1467	cryptic_nitrate_reductase_2,_beta_subunit	0.645186	0.012	-6.38082	-0.1203	-0.4344	0.1763	0.09761	0.111	-0.1047	-0.2863	-0.2345	-0.152	-0.08927	-0.3585	-0.0145	0.3561	-0.0145	0.9411	1.475	0.4222	-0.2688	0.189	0.46875	0.6229	0.774	0.38245	-0.0145	0.6075	0.09761	-0.014575	0.2016	0.433	1.705	1.57	1.422	0.774	1.084	0.6508
htrE	b0139	probable_outer_membrane_porin_protein_involved_in_fimbrial_assembly	0.703788	0.012	-6.38082	0.01436	0.2016	-0.152	-0.3959	-0.1844	-1.089	-1.12	-1.089	-1.434	-1.322	-0.05889	1.356	0.251	-0.4739	0.84	1.091	1.422	0.5945	0.4005	0.25015	0.2388	1.007	0.4909	1.333	0.6589	0.433	0.39955	0.7225	0.903	1.48	1.521	0.516	0.8237	0.856	0.84
gshA	b2688	gamma-glutamate-cysteine_ligase	-0.633351	0.01325	-6.23786	0.04264	0.3334	-0.2176	-0.152	0.08406	-0.3401	-0.415	-0.4941	-0.5146	-0.4344	0.1506	-0.2009	-0.3585	0.07039	-0.5995	-1.089	-1.029	-0.9159	-0.6439	-1.501	-1.599	-1.474	-1.935	-2.184	-2.644	-2	-1.198	0.04264	0.3896	-0.5995	-0.8365	-1.089	-0.5353	-0.7612	-0.889
proC	b0386	pyrroline-5-carboxylate_reductase	-0.711312	0.01325	-6.23786	-0.1047	-0.1047	-0.0145	0.2141	0.2987	0.08406	-0.3401	0.04264	0.08406	0.1243	0.07039	-0.04394	0.189	-0.152	0.07039	-0.2515	-0.08927	-0.2515	-0.1681	-0.8833	-0.8625	-0.5778	-0.99955	-0.7612	-1.2227	-1	-0.08405	-0.6439	-0.889	0.585	-1.218	-1.059	-0.2688	-0.7859	-0.7859
secB	b3609	protein_export;_molecular_chaperone;_may_bind_to_signel_sequence	-0.774407	0.013375	-6.22432	0.2141	0.1243	-0.3771	0.8156	0.189	0.251	0.08406	0	0.7225	0.5261	0.4222	0.09761	0.2388	-0.1047	0.1763	-0.3771	-0.2009	-0.2009	0.3448	-0.3649	-0.2345	0.04264	-0.305	-0.8625	-0.742	-0.4344	-0.56	-0.02915	-0.2345	-0.5564	-0.4941	-0.4941	-0.5353	-0.737	-1.184
panD	b0131	aspartate_1-decarboxylase	-0.644438	0.01375	-6.18442	-0.1681	0.09761	-0.4344	0.08406	0.1635	0.1635	-0.1361	0.1635	0.08406	0.09761	-0.7859	-1.889	-0.5353	-0.454	-2.474	-2.396	-2.184	-2.12	-0.5995	-0.58615	-0.6215	-1.12	-0.92965	-1.786	-1.324	-2.059	-0.822	-0.4344	-1.059	-0.8365	-1.889	-1.152	-0.9159	-1.474	-1.515
otsB	b1897	trehalose-6-phosphate_phophatase,_biosynthetic	0.7266	0.013875	-6.17137	-0.3219	-0.415	0	-0.152	0.546	0.111	-0.1203	-0.1681	0.275	0.275	-0.6215	-0.3219	-0.05889	0.01436	0.1375	0.1243	-0.1844	0.4957	0.6323	0.85105	0.585	0.9336	0.57335	0.5059	0.7355	0.4647	0.1375	0.7137	0.669	0.6415	1.299	1.339	2.007	2.186	2.236
b2256	b2256	orf,_hypothetical_protein	0.601892	0.014	-6.15843	-0.5564	-1.059	-0.2515	-0.454	-0.1681	-0.04394	-0.5146	-0.454	-0.6897	-0.7612	-0.2688	-1.184	0.09761	0.3561	0.7991	0.9107	0.9411	1.029	-0.1047	0.149605	0.433	1.157	0.31475	0.9855	0.2239	0.516	-0.029445	0.546	0.4957	1.202	1.48	0.7908	-0.1844	-0.5353	-0.8365
yiaU	b3585	putative_transcriptional_regulator_LYSR-type	0.651953	0.014	-6.15843	0.111	0.111	0.2141	0.01436	0.6415	-0.5564	-0.6666	-0.6666	-0.811	-0.3959	0.6781	1.131	0.111	0.2869	1.454	3.501	2.903	1.595	0.4114	0.7133	0.5558	0.9184	0.61565	1.091	1.1665	0.5059	0.6255	0.07039	0.8718	1.736	1.642	1.449	1.31	1.84	1.556
ygaH	b2683	orf,_hypothetical_protein	-0.690891	0.01425	-6.13289	0.1763	-0.2345	0	-0.304	-0.2515	-0.1203	-0.08927	0.1243	0.02857	0.08406	-0.737	-0.5353	-0.4941	0.4957	-1.737	-1.37902	0.3103	-0.4739	-0.4344	-0.57925	-0.7612	-0.811	-0.33045	-1.515	-0.8112	-0.6897	-1.198	-0.9434	-1.029	-1.322	-1.69	-0.5995	-0.3585	-0.737	-1.474
b1706	b1706	orf,_hypothetical_protein	-0.67348	0.014375	-6.12029	-0.2176	-0.2345	-0.3401	0.05658	0.3103	-0.4344	-0.3771	-0.304	-0.1681	0.07039	-1	-0.3585	-0.6439	0.08406	-1.184	-0.9714	-0.6897	-1.059	-1.396	-1.258	-1.474	-1.252	-0.9342	-0.5353	-0.99125	-1.599	-0.609	0.6599	-1.943	-0.8365	-1.252	-0.7859	-1.434	-2.184	-2.737
visC	b2906	orf,_hypothetical_protein	0.654386	0.014375	-6.12029	-0.1361	0.01436	0.1375	-0.3959	-0.2345	0.01436	-0.1844	-0.0145	-0.2176	-0.4739	-0.5564	-0.152	0.2869	0.275	0.3785	1.609	0.4436	0.4222	0.2016	0.116315	0.275	0.2869	0.1741	0.3448	0.46285	-0.2688	-0.152	0.3219	1.227	1.454	1.007	1.036	0.8953	1.029	0.7137
recE	b1350	exonuclease_VIII,_ds_DNA_exonuclease,_5'_-->_3'_specific	0.758313	0.014375	-6.12029	-0.3585	-0.2688	0.1506	-0.4739	0.2987	-0.304	0.07039	-0.454	-0.0145	0.2141	0.1506	-0.3585	0.1635	-0.5146	-0.04394	-0.3585	-0.074	0.08406	0.4114	0.59705	0.6415	0.6599	0.5558	0.757	0.76495	1.104	0.507	0.3896	1.014	0.5361	1.795	1.937	0.7137	0.4436	0.757
yghQ	b2983	orf,_hypothetical_protein	0.73509	0.014375	-6.12029	0.07039	0.2265	0.275	-0.2515	0.5945	-0.3771	-0.2688	-0.1361	-0.737	-0.4941	0	0.04264	-0.2176	-1.69	0.6508	0.3219	0.4436	0.3219	0.5753	-0.04625	-0.1047	1.322	0.31965	1.35	0.50415	0.6135	0.43195	0.8953	0.8237	1.014	1.189	2.367	1.322	1.163	1.39
yeaI	b1785	orf,_hypothetical_protein	0.644813	0.014875	-6.07097	-0.2009	-0.6897	0.02857	-0.3959	0.585	-0.737	-0.6897	-0.6666	-1.252	-0.737	0.4854	1.379	-0.1681	0.585	1.84	1.41619	1.646	0.8718	0.4114	0.2598	0.2388	0.8875	0.3885	0.433	0.59585	0.6323	0.43985	2.956	1.744	1.945	2.272	2.057	1.029	1.367	0.9561
yahK	b0325	putative_oxidoreductase	0.636091	0.015375	-6.02327	-0.6439	-0.5564	-0.1047	-0.7131	-0.1844	-0.4344	-0.9159	-0.2345	-0.2176	-0.304	0.7049	-0.8365	0.1635	0.4854	1.417	0.5558	0.6323	0.263	0.2265	0.02857	0.01436	0.6781	0.31475	0.5945	0.25485	-0.1681	0.273	1.536	0.8319	1.05	1.281	0.9709	0.3674	0.5059	0.6229
yqeF	b2844	putative_acyltransferase	-0.604534	0.0155	-6.01159	0.08406	-0.9434	-0.415	0.3896	-0.05889	0.3103	0.6135	-0.3401	0.757	0.4005	-0.5353	-0.7612	-0.1844	0.2869	-2.059	-1.322	-0.7131	-0.05889	-1.184	-1.715	-1.737	-1.515	-1.737	-1.943	-1.6	-0.5146	-0.737	-0.9159	0.111	-0.7612	-0.3959	-0.304	-1.737	-1.837	-3.644
fabH	b1091	3-oxoacyl-[acyl-carrier-protein]_synthase_III;_acetylCoA_ACP_transacylase	-0.695554	0.01575	-5.9885	0.2265	0.5558	0.5558	0.251	-0.08927	0.4751	0.4854	0.774	0.4005	0.856	-0.5564	-0.6215	-0.9159	-0.3585	-0.5564	-1.029	0.07039	0.3334	0.1763	-1.515	-0.9434	-1.396	-2.184	-1.837	-2.1165	-2.322	-1	-0.2345	-1.322	-1.12	-1.322	0.07039	-0.811	-1.322	-1.943
sohA	b3129	putative_protease;_htrA_suppressor_protein	-0.721118	0.015875	-5.9771	0.5261	0.2141	0.1506	-0.0145	0.7398	-0.05889	-0.08927	0.09761	0.7991	0.774	0.08406	0.516	0.6229	0.3561	0.111	0.8718	1.05	0.2016	-0.5353	-0.8778	-0.9714	-0.8365	-1.322	-1.184	-1.0066	0.09761	-0.56	-1.889	-2.184	-1.837	-1.322	-1.184	-0.415	-1.786	-0.415
b2682	b2682	orf,_hypothetical_protein	-0.64373	0.016125	-5.95456	-0.02915	-0.1203	0.07039	-0.2515	-0.04394	0.07039	0.1506	0.07039	0.09761	0.4751	-0.5995	-0.304	-0.6897	0.6135	-0.5778	-0.9159	-0.6897	-0.6666	-0.9159	-0.8762	-0.5995	-1.029	-0.72745	-1.69	-1.0947	-1.396	-0.737	0.3785	-1.184	0.1375	-0.737	-0.05889	-0.7131	-1.184	-1.69
fixC	b0043	flavoprotein;_electron_transport	0.723404	0.01625	-5.94342	-0.04394	-0.5146	0.1243	0	-0.2688	0.09761	-0.2515	-0.1203	-0.074	0.3219	-0.3959	-0.7131	-0.889	-0.3401	-0.074	0.01436	0.04264	0.1506	0.3103	0.1439	0.05658	1.007	0.07039	0.4647	0.3305	0.5059	0.1837	1.778	1.516	2.111	1.941	2.29	1.131	1.651	1.88
ycfL	b1104	orf,_hypothetical_protein	-0.742583	0.016375	-5.93236	0.4647	0.1243	0.2016	0.7991	0.5656	0.04264	-0.1047	-0.1844	0.1763	0.4542	-0.6897	0.3896	2.322	-0.3771	-0.9714	-0.580771	-0.5353	-1.286	0.02857	-0.2581	-0.2863	-0.6439	-0.6666	-1.322	-0.78935	-1.252	-0.8685	-0.7131	-0.2688	-1	-1.322	-0.6439	-0.9714	-1.286	-2.556
b2372	b2372	putative_receptor_protein	0.729152	0.016375	-5.93236	-0.3771	-0.7612	-0.1681	-0.3585	-0.1361	-0.889	-0.02915	-0.6897	-0.9159	-0.8365	0.4647	0.7398	0.3896	-0.1361	0.189	0.1635	0.189	0.3896	0.4222	0.3065	0.263	0.5261	0.6597	0.546	0.5593	0.7991	0.1315	0.9486	0.8319	1.144	1.807	1.057	0.7485	0.9336	0.2869
yifE	b3764	orf,_hypothetical_protein	-0.564606	0.0165	-5.92139	0.2265	0.251	-0.1361	0.04264	-1.322	-0.5995	-0.6439	-0.3959	-1.252	-0.6215	-0.0145	-0.3585	0	0.263	-2.12	-1.62732	-1.644	-1.515	-0.9714	-0.281585	-0.4941	-1.786	-0.4453	-2.737	-0.62305	-0.8365	-0.9715	-3.322	-1.837	-2.737	-1.837	-1.599	-3.837	-1.218	-1.556
yciL	b1269	orf,_hypothetical_protein	-0.73545	0.016625	-5.9105	0.6135	1.208	0.856	-0.3959	-0.152	0.856	1.195	1.406	-0.08927	0.5261	-0.3959	-0.05889	0	-0.2515	-0.1361	0.07039	-0.074	-0.05889	0.3334	-1.235	-1.089	-0.6215	-1.1875	-1.029	-1.202	-1.644	-0.2889	-0.7859	-1.322	-2.252	-2	-1.252	0.1635	-0.737	-1.089
nrdA	b2234	ribonucleoside_diphosphate_reductase_1,_alpha_subunit,_B1	-0.632231	0.016875	-5.88897	0.2141	0.6041	1.287	0.848	1.872	0.2265	0.1375	1.444	1.333	2.513	0.251	0.2987	0.4114	-0.1047	-0.3585	-0.6897	-0.2345	0	-0.454	-2.7935	-2.474	-1.474	-2.943	-0.1681	-0.72115	1.722	1.2645	-0.8625	-2	-2.322	-0.889	-0.7131	-0.454	-1.029	-1.786
xapB	b2406	xanthosine_permease	0.719667	0.017125	-5.86775	-0.4344	-0.2345	-0.1361	-0.2863	0.1243	-0.3219	-0.5995	-0.152	-0.3401	-0.3401	0.3334	0.3448	0	0.1635	-0.074	0.3561	0.4114	0.3561	0.04264	0.2669	0.01436	0.2016	0.7527	0.2987	0.8872	0.6599	0.37425	1.043	0.9184	1.124	1.714	1.782	0.3448	0.2141	0.3448
b2337	b2337	putative_outer_membrane_protein	0.63874	0.017625	-5.82623	-0.1203	-0.3219	0.3103	0.263	0.1763	-0.2863	-0.1844	-0.05889	-0.3585	-0.1203	0.08406	0.09761	-0.0145	0.1243	1.35	0.2869	0.6135	-0.5778	0.263	0.3836	0.2016	0.2869	0.61045	0.189	0.546	0.4005	0.31145	1.275	0.9107	1.669	1.967	1.411	0.7398	1.151	0.9336
htpX	b1829	heat_shock_protein,_integral_membrane_protein	-0.6988	0.017875	-5.80591	0.6323	0.7485	0.5261	1.949	1.176	0.9709	0.7049	0.516	1.637	1.287	0.585	1.233	0.757	0.546	0.7908	1.401	0.7049	0.01436	0.1375	-0.45175	-0.152	-0.1681	-0.395695	-0.9434	-1.218	-0.3959	-0.5	-0.3959	-0.08927	-1.152	-0.8365	-0.415	0.8639	1.257	0.09761
tbpA	b0068	thiamin-binding_periplasmic_protein	0.632906	0.018625	-5.74662	0.275	0.1506	0.2016	-0.04394	-0.415	0.2987	0.251	0.3896	-0.2009	-0.4739	0.263	0.2869	-0.08927	0.04264	0.9635	0.4751	0.774	0.4854	0.4222	0.4751	0.714229	0.6323	0.9782	0.8237	0.4005	0	0.035195	0.585	0.5361	0.4751	0.5558	0.251	0.9635	1.526	1.465
celF	b1734	phospho-beta-glucosidase;_cryptic	0.676512	0.018625	-5.74662	-0.074	-0.6215	0.4647	0.05658	0.4436	-0.2009	-0.08927	-0.152	0.1243	0.2141	-0.7131	-0.1844	-0.415	0.189	0.7049	1.138	1.098	0.3103	0.4957	0.53725	0.1506	0.3219	0.9387	0.8875	1.01655	0.275	0.25295	-0.6439	0.7908	1.47	1.064	1.269	0.4751	0.4957	0.696
b1721	b1721	orf,_hypothetical_protein	0.709813	0.018625	-5.74662	-0.2345	-0.1203	0.3561	0.251	0.2141	-1.218	-1.286	-0.811	-1.322	-0.02915	0.251	0.6508	-0.2176	-0.6666	1.195	1.124	0.6041	0.4005	-0.152	0.3212	0.3674	0.6229	0.4502	1.021	1.363	1	0.49275	1.561	0.8237	2.472	2.911	2.281	-0.2345	0.817224	1.157
nusG	b3982	component_in_transcription_antitermination	-0.748772	0.01875	-5.73697	-0.0145	0.5361	0.5261	-0.889	-0.811	0.6781	0.4854	0.6041	-0.4739	-0.4739	-0.152	-0.3585	0.4751	-0.04394	-0.0145	-0.5146	-0.4941	-0.2009	-0.3401	-1.326	-1	-0.9434	-1.4005	-1.252	-1.37	-2.184	-0.822	-0.5353	-1.837	-0.6215	-2.396	-1.599	-0.415	-1.943	-2.837
dnaN	b3701	DNA_polymerase_III,_beta-subunit	0.655075	0.01875	-5.73697	0.3448	0.8953	-0.2009	-0.5995	-0.1203	0.7908	0.84	0.4647	-0.074	-0.3585	0.04264	0.1635	0.2265	-0.08927	0.9855	0.6781	1.245	0.9855	1.22	0.56005	0.4436	1.88	0.6578	2.381	1.111	1.189	0.753	-0.1844	0.4114	1.299	1.029	0.8718	1.918	1.58	1.77
tesB	b0452	acyl-CoA_thioesterase_II	-0.730621	0.0195	-5.68038	0.09761	-0.3219	-0.2345	-0.4344	0.1375	-0.1681	-0.1203	0.2265	0.3785	0.3785	-0.1844	-0.1844	0.4114	1.546	-0.6666	-0.722379	-0.304	-0.6215	-0.811	-1.287	-0.5146	-0.737	-1.0807	-1.12	-1.935	-1.089	-0.34485	1.111	-1.786	-0.737	-0.9714	-1.286	-0.811	-2.184	-2.184
b2254	b2254	putative_sugar_transferase	0.570295	0.019875	-5.6529	-0.6897	-0.2345	0	-0.5995	0.04264	-0.3219	-0.6439	-0.6897	-0.3585	-0.6439	0.2987	0.7485	0.757	0.5558	2.118	2.322	2.134	1.406	1.144	0.265305	-0.02915	1.872	0.5206	2.163	0.7526	0.4647	0.30675	0.275	0.5261	2.111	2.16	2.173	0.84	0.3561	-0.3959
ydjA	b1765	orf,_hypothetical_protein	-0.692872	0.02	-5.64386	0.7049	0.6508	0.3448	0.2265	0.7655	0.6323	0.2987	0.139827	0.9928	0.9928	-0.2863	-0.074	0.2987	0.08406	-0.4739	-0.152	0.6508	-0.454	-0.05889	-0.45895	-0.5353	-0.9159	-0.81185	-0.9714	-1.136	-0.5353	-0.4717	-0.889	-0.8625	-2.396	1.637	-2.396	-0.8625	-1.184	-1.515
sspB	b3228	stringent_starvation_protein_B	0.568353	0.02	-5.64386	-0.2515	0.2016	-0.02915	-0.3959	-0.1681	0	0.3103	0.3561	-0.2688	-0.2863	-0.3219	-0.1361	0.251	0.111	1.17	1.084	0.4854	0.8797	0.8953	-0.53185	-0.074	1.007	0.1692	1.551	0.93475	0.7824	0.4078	0.1506	0.2265	0.585	0.4854	0.05658	1.57	1.623	0.856
holC	b4259	DNA_polymerase_III,_chi_subunit	-0.764153	0.020375	-5.61706	0	0.1243	0.02857	0.4854	0.2388	0.111	-0.05889	0.1243	0.5753	-0.05889	-0.3959	0.4542	0.6135	0.09761	-0.1047	0.1375	0.546	0.4222	-0.1047	-0.266	-0.3219	-0.6897	-0.63375	-1.322	-0.7014	-1.12	-0.34485	-0.5564	-0.889	-0.3585	-1.252	-1.12	-0.5995	-0.9714	-1.029
yfcA	b2327	putative_structural_protein	0.618458	0.020375	-5.61706	-0.7612	-0.2863	-0.074	-0.5353	-0.415	-0.1844	-0.6215	-0.2863	-0.3771	-0.415	-0.1361	0.01436	0.2141	0.3219	1.417	0.1243	0.6041	0.5361	0.09761	0.23255	0.08406	0.01436	0.4005	0.5558	0.39205	0.4854	0.38275	-0.454	-0.1047	0.1763	0.2141	0.6508	0.5558	0.2265	0.3674
b0011	b0011	putative_oxidoreductase	0.738342	0.021375	-5.54793	-0.1047	-0.415	0.1506	-0.1361	0.3448	-0.7859	-0.7131	0.4005	-0.8365	-0.8625	0.1375	-0.074	0.5753	0.4114	0.6135	0.3103	0.6229	0.4005	0.3674	0.2612	0.09761	0.5753	0.4762	0.84	0.5216	0.5558	0.5975	0.4222	0.8718	0.7991	1.118	0.8074	0.696	1.118	1.551
msbB	b1855	suppressor_of_htrB,_heat_shock_protein	-0.556644	0.0215	-5.53952	0.02857	0.189	-0.2009	-0.6666	-0.737	-0.04394	-0.152	-0.2688	-0.5995	-0.7131	-0.3219	-0.2515	0.1243	-0.074	-1.152	-0.6439	-0.7612	-0.5146	-1.599	-1.5475	-1.786	-2.12	-1.4785	-1.556	-1.582	-2.12	-0.609	0.05658	-0.3401	-1.434	-0.8625	-0.152	-1.434	-2.837	-0.454
yehX	b2129	putative_ATP-binding_component_of_a_transport_system	0.589311	0.0215	-5.53952	-0.2515	-0.4344	-0.0145	-0.1047	0.07039	-0.08927	-0.2863	-0.3585	-0.3771	0.2016	0.4647	0.02857	0.1506	-0.6215	2.379	1.104	0.2388	0.669	0.1506	0.40735	0.04264	0.5261	0.54935	0.8074	0.51245	0.433	0.23755	0.5558	0.7991	0.6041	1.104	1.761	0.1243	0.516	-0.08927
ykgG	b0308	putative_transporter	0.616377	0.022	-5.50635	-0.6897	0.04264	-0.6897	-0.454	-0.1203	-0.3959	-1.059	-0.5564	-0.2515	-0.6215	-0.1844	0.8953	-0.1681	-0.7859	0.433	1.111	0.5753	0.856	0.263	0.4005	0.2388	0.3561	0.6684	0.7398	0.78105	0.6781	0.258	0.7225	0.3785	2.498	0.433	0.4854	-0.3771	0.09761	-0.2515
emrY	b2367	multidrug_resistance_protein_Y	0.715416	0.022125	-5.49818	0.585	-0.7131	-0.2863	1.104	-0.05889	-0.7131	-1.474	-0.9714	0.07039	-0.6666	-0.1361	0.2141	0.3448	0.1506	1.417	1.35485	1.111	0.9635	-0.04394	0.16173	0.2987	0.5656	0.71725	0.9782	0.8319	1.367	0.31615	0.1635	1.144	2.124	2.275	2.17	0.6599	1.245	1.077
yfaA	b2230	orf,_hypothetical_protein	0.710442	0.02225	-5.49005	0.05658	-0.1047	0.04264	-1.089	-0.415	-0.152	-0.737	0.02857	-1.252	-1.358	-1.599	0.2987	-1.12	-0.737	1.305	-0.152	-0.4344	0.251	-0.1047	0.22573	-0.074	0.585	0.3334	1.029	0.40735	0.433	0.23235	0.9709	1.674	1.74	2.433	1.86	0.189	0.068794	0.189
selD	b1764	selenophosphate_synthase,_H(2)Se_added_to_acrylyl-tRNA	-0.725604	0.0225	-5.47393	0.07039	0.3219	-0.074	0.4854	0.433	0.3219	0.08406	0.263	0.3785	0.3448	0.07039	-0.1361	-0.074	0.2265	-0.1361	-0.074	0.1243	-0.05889	0.2265	-0.64825	-0.6666	-0.6215	-0.99775	-1.089	-1.501	-0.9159	-0.0922	0.2987	0.6599	-0.6439	-1.218	-1.029	-0.3771	-0.6666	-1.059
aas	b2836	2-acyl-glycerophospho-ethanolamine_acyltransferase;_acyl-acyl-carrier_protein_synthetase	-0.648028	0.02275	-5.45799	-0.1681	-0.3219	0.1635	-0.1047	-0.1203	-0.074	-0.152	-0.2515	-0.02915	-0.1047	-0.3401	-0.3219	0.5361	0.1763	-0.3401	0.4854	-0.1047	-0.4941	-0.9434	-0.5896	-0.9434	-1.184	-0.44445	-1	-0.55705	-1.152	-0.5	-0.6439	-1.218	-1.029	-0.5778	-0.3585	-0.4344	-0.3959	-1.059
nrdG	b4237	anaerobic_ribonucleotide_reductase_activating_protein	0.618134	0.02325	-5.42663	0.2141	-0.6439	-0.3401	-0.3771	-0.08927	-0.6897	-0.2176	-0.9159	-0.9159	-1.029	-0.6897	-0.2688	-0.7859	0.07039	0.7225	-0.2345	0.4005	1.438	-0.2345	0.3785	0.3219	-0.454	0.35595	0.1375	0.36665	0.7312	0.1315	0.7824	-0.4941	0.2016	-0.2176	-0.304	0.4542	1.195	0.6599
b1604	b1604	orf,_hypothetical_protein	-0.669774	0.023375	-5.41889	0.1635	0.3103	0.189	0.2388	0.01436	0.516	0.2016	0.2869	0.111	-0.2863	-0.1681	-0.7131	-0.5353	-0.415	-0.6439	-1.322	-1.152	-1.322	0.2388	-0.58355	-0.6897	-0.7131	-0.5752	-1.286	-0.93745	-0.5995	-0.34485	0.05658	-0.1047	-0.7859	-0.4739	-0.7859	-0.4739	-0.7859	-1.218
nfnB	b0578	oxygen-insensitive_NAD(P)H_nitroreductase	-0.72694	0.023625	-5.40354	-0.2345	0.08406	-0.3959	-0.05889	-0.2176	0.4854	0.2388	0.251	0.4114	0.3785	0.111	0.111	0.2388	0.4751	-0.5778	-0.5995	-0.6666	-0.6439	0.4436	-0.06015	0.05658	0.1375	-0.5355	-0.7131	-0.88995	-0.7612	-0.679	-0.152	-0.4344	-1.396	-1.396	-1.152	0	-0.1361	-0.9159
secD	b0408	protein_secretion;_membrane_protein,_part_of_the_channel	-0.639074	0.02375	-5.39593	0.04264	0.3674	0.3674	-0.0145	-0.2345	0.4854	0.585	0.111	0.111	0.111	-0.4344	-0.2863	0.04264	-0.1844	-0.2863	-0.5353	-0.3959	0.263	-0.152	-2.4285	-2.252	-0.7131	-2.7495	-0.8365	-2.644	-0.9434	-0.32195	-1.644	-2.644	-3.644	-2.644	-1.889	0.02857	0.02857	-0.5564
b2255	b2255	putative_transformylase	0.609717	0.02375	-5.39593	-0.1844	-0.415	-0.3585	-0.2009	-0.152	-0.5778	-0.4344	-0.5778	-0.6215	-0.811	0.6871	0.4436	0.3219	0.1243	0.8875	1.31	1.07	0.3561	0.2987	0.02829	-0.1844	1.465	0.360255	1.39	0.5849	0.251	0.1255	1.021	1.111	1.449	1.856	1.428	0.1635	0.2869	-0.2176
smf_2	b3285	orf,_fragment_2	-0.727557	0.024125	-5.37333	0.08406	0.09761	0.04264	0.5059	0.585	-0.002469	0.1243	-0.2345	1.251	0.774	0.8319	0.419681	2.989	-0.4941	-0.152	-0.3959	-0.5353	-0.7131	-0.3401	-0.3661	-0.3771	-0.8365	-0.276495	-0.6215	-0.58895	0.2869	-0.737	-1.644	-1.059	-2.322	-1.252	-1.556	-1.029	-1.737	-1.84953
holE	b1842	DNA_polymerase_III,_theta_subunit	-0.640087	0.024125	-5.37333	-0.2009	0.07039	-0.02915	-0.02915	0.01436	0.251	0.1635	0.3334	0.251	0.263	0.7908	0.4436	0.9411	0.2016	-0.9159	0.2265	-0.05889	-0.152	-0.7131	-0.233185	-0.5146	-0.5146	-0.32295	-1.252	-0.37015	-0.6897	-0.43125	-0.3401	-0.7859	-1.152	-0.6439	-0.5564	-3.059	-3.059	-2.72967
kdsB	b0918	CTP:CMP-3-deoxy-D-manno-octulosonate_transferase	-0.75641	0.024125	-5.37333	-0.3585	0.2869	0.02857	-0.2009	0.05658	0.4751	0.4436	0.3448	0.3896	0.3103	0.433	-0.2009	0.5059	0.263	0.2265	0.02857	0.516	0.08406	0.01436	-0.3151	-0.3959	-0.2176	-0.53125	-1.184	-0.81655	-1.556	-0.592	-0.7131	-1.474	-2	-1.69	-1.322	-0.1047	-0.6897	-1.089
gpsA	b3608	glycerol-3-phosphate_dehydrogenase_(NAD+)	-0.687131	0.024125	-5.37333	0.3334	-0.2176	-0.2345	1.036	0.04264	0.2987	-0.4344	-0.3585	0.3219	0.3561	0.1635	-0.2009	-0.1681	-0.1361	-0.811	-0.454	-0.1844	-0.1203	0.02857	-1.0317	-0.811	-0.7612	-1.5445	-1.184	-2.322	-1.286	-0.7995	-0.304	-0.6439	0.01436	-0.8625	-0.6439	-0.3585	-0.7131	-0.9714
eaeH	b0297	attaching_and_effacing_protein,_pathogenesis_factor	0.732865	0.024125	-5.37333	-0.4739	-1.12	0.2016	-0.2515	0.2388	-1.12	-0.737	-0.2345	-0.6215	-0.5995	-0.2345	0.2987	-0.5146	-1.152	0.05658	-0.454	-0.5353	-0.415	0.2265	0.3135	0.4542	0.3103	0.52185	0.546	0.74835	0.4542	0.23755	0.9336	0.4436	0.9486	0.8718	0.774	0.2869	0.2987	0.5059
insB_3	b0274	IS1_protein_InsB	-0.679484	0.02425	-5.36587	-0.2688	-0.2345	-0.3401	0.3334	-0.1844	-0.1681	0.2016	0.09761	0.2869	0.251	0.7824	0.3219	0.275	0.5059	0.05658	0.1375	0.111	0.01436	-0.6897	-0.74685	-0.5146	-0.6666	-0.7495	-0.7859	-0.59965	-0.5995	-0.19795	-0.889	-0.4344	-0.2009	-0.1047	-0.3585	-0.6897	-0.7131	-1.12
leuD	b0071	isopropylmalate_isomerase_subunit	0.732701	0.025	-5.32193	-0.5778	-0.4739	-0.1681	-0.9714	0.1635	-0.08927	-0.4739	0.111	-0.2176	-0.4941	-0.08927	0	0.1243	-0.2863	0.3103	0.04264	-0.05889	-0.1361	-0.04394	0.11644	0.251	0.189	0.4851	0.3674	0.32575	0.4957	0.5385	0.3219	0	0.4114	1.007	1.104	0.4114	0.1763	0.189
gabP	b2663	transport_permease_protein_of_gamma-aminobutyrate	0.698241	0.025	-5.32193	-0.4941	-0.5146	-0.1047	-0.2176	0.2141	-0.3585	-0.3585	-0.2863	-0.5353	-0.2009	-0.304	0.3103	0.6135	0.4542	0.8237	0.6508	0.3219	0.6871	0.01436	0.2491	0.05658	0.1763	0.5792	0.189	0.4002	0.1243	0.06875	0.6508	0.3785	0.7312	0.9184	1.151	1.124	1.367	1.618
elaA	b2267	orf,_hypothetical_protein	-0.655816	0.025625	-5.2863	-0.1681	0	-0.2863	-0.08927	0.2265	0.1506	0.2869	-0.152	0.1506	-0.074	-0.1361	0.585	0.2141	1.021	-0.1681	-0.5564	-0.889	-0.5995	0.1506	-0.35775	-0.1047	0.2265	-0.2688	-0.811	-0.3058	-1.184	-0.12575	-1.12	-1.556	-1.396	-0.7612	-0.0145	-1.029	-1.556	-1.515
mfd	b1114	transcription-repair_coupling_factor;_mutation_frequency_decline	-0.69085	0.026	-5.26534	-0.5146	0.1763	-0.152	0.6508	0.07039	0.2265	0	0.2141	0.757	0.2388	0.696	1.864	0.6415	1.118	-0.04496	1.438	0.208293	0.774	-0.3585	-1.502	-1.786	-0.7612	-2	-0.7131	-1.786	-1.434	-0.43125	-0.8365	-1.599	-0.2515	-2.322	-1.786	-3.644	-1.53191	-1.99664
ygbI	b2735	putative_DEOR-type_transcriptional_regulator	0.651569	0.026	-5.26534	-0.05889	0.01436	-0.3401	-0.4344	-0.1361	-0.1047	-0.2863	-0.1844	0.2987	0.05658	-0.7859	-0.05889	-0.1361	-0.3585	0.02857	2.094	0.2141	0.585	-0.1361	0.26055	0.251	-0.1047	0.38375	0.6229	0.41895	0.4436	0.31145	-0.454	0.5945	0.696	0.7824	0.7991	1.07	1.263	0.546
yjiC	b4325	orf,_hypothetical_protein	0.633547	0.027375	-5.191	-0.1047	-0.5778	0.02857	-0.3771	-0.0145	-0.3771	-0.6439	-0.4344	-0.6215	-0.3585	0.84	1.604	0.3103	0.2265	2.305	1.077	2.084	1.727	0.4222	0.268	0.3219	0.7485	0.3448	0.7485	0.31475	0.9561	0.37425	1.021	0.9184	1.367	1.782	0.7655	1.233	1.674	1.628
rfaZ	b3624	lipopolysaccharide_core_biosynthesis	0.674915	0.02775	-5.17137	0.4751	0.9107	0.926	-0.1047	0.01436	0.1375	0.1763	0.07039	-0.2515	-0.5353	-0.811	0.08406	-0.811	-0.9434	0.4114	0.2869	0.8718	0.516	0.848	0.54645	0.1763	1.526	0.7431	0.8074	0.95075	1.202	0.8045	0.8319	2.025	1.47	0.9561	0	1.852	2.154	2.087
crcA	b0622	orf,_hypothetical_protein	0.593146	0.02775	-5.17137	-0.9434	0.04264	-0.08927	-0.2345	-0.2009	0.04264	0.08406	0.1243	-0.1844	-0.2515	0.516	0.8074	-0.3585	0.2016	2.104	0.6041	0.8319	2	1.287	0.51375	0.6871	2.616	0.5558	2.091	0.6038	1.651	0.967	-0.415	-0.415	0.07039	0.8953	0.8156	2.838	3.165	2.891
yheE	b3324	putative_general_secretion_pathway_for_protein_export_(GSP)	0.582439	0.02825	-5.14561	-0.6439	-0.454	0.04264	-0.5353	-0.08927	-0.2688	-0.6897	-1.029	-1.152	-0.889	0.1375	1.183	0.1763	-0.074	1.575	2.007	1.678	1.021	0.2869	0.193	0.6041	0.5753	0.29005	0.696	0.37265	0.9855	0.348	1.195	0.9411	1.511	2	0.774	-0.1844	0.01436	-0.2863
uxaB	b1521	altronate_oxidoreductase	0.726591	0.028375	-5.13924	-0.2515	-0.304	0.02857	-0.2345	0.07039	-0.5146	-0.7131	-0.7131	-0.7859	-1.12	-0.1681	-0.6215	-0.3959	-0.6215	-0.074	-0.3585	-0.6666	-0.2688	-0.0145	0.40735	0.2016	0.5656	0.56745	0.09761	0.6124	-0.2345	0.16095	0.7655	0.7655	1.07	1.367	1.043	-0.3585	0.05658	0.2141
gloA	b1651	lactoylglutathione_lyase	-0.741927	0.030125	-5.05289	0.275	-0.05889	-0.05889	-0.2176	-0.1047	0.4114	0.111	0.3103	0	0.3334	0.3785	0.07039	-0.2345	0.696	-0.2176	-0.05889	-0.2009	-0.8625	0.1635	-0.282	-0.454	-0.3401	-0.39295	-0.4739	-0.44825	-1.152	-0.24705	0.2869	-0.5564	-0.3219	-0.737	-0.4739	-0.152	-0.7131	-1.515
xerD	b2894	site-specific_recombinase	-0.622976	0.030625	-5.02915	-0.152	0.3785	0.4114	0.4005	0.2869	0.111	0.2388	0.3785	0.4114	0.4222	0.9486	0.774	-0.1203	0.5558	0.263	-0.1361	-0.2688	0.1243	-0.02915	-0.4409	-0.7131	-0.3959	-0.193825	-0.2863	0.011805	-0.2009	-0.2075	-0.04394	0.05658	0.3448	0.2987	-0.05889	-1	-1.12	-0.811
secE	b3981	preprotein_translocase	-0.712795	0.0315	-4.9885	0.1375	0.433	0.1506	-0.7859	-0.9714	0.5945	0.3448	0.757	-0.4941	-0.4739	0.3561	-0.454	-0.05889	-0.8365	-0.2176	-0.7859	-1.059	-0.9714	-0.4941	-0.811	-1.286	-0.7859	-1.02725	-1.218	-0.82375	-1.599	-0.7995	-0.6215	-1.029	-0.6215	-0.9159	-1.358	-1.218	-2.12	-2.943
pmrD	b2259	polymyxin_resistance_protein_B	-0.5946	0.03225	-4.95456	0.2016	0.2141	0.1506	0.3334	-0.1361	0.4751	0.275	0.07039	0.4957	0.1243	-0.6666	-1.029	0.1375	0.3561	-2	-1.786	-2	-1.252	0.4436	-1.0703	-1.152	0.1375	-1.218	-0.811	-1.01795	-0.4941	-0.41825	-0.02915	-0.152	-0.5146	-0.5564	-0.5146	-0.8365	-1.599	-1
ycbG	b0956	putative_dehydrogenase	-0.655427	0.032875	-4.92687	-0.2009	-0.1047	-0.4344	0.1243	-0.074	-0.05889	-0.074	-0.02915	0.01436	0.09761	0.3448	0.4854	0.2016	0.2987	-0.5353	-0.7612	-0.3401	-0.5995	-0.5353	0.0285	-0.2345	-0.3771	-0.01812	-0.2863	0.017515	-0.8365	-0.34485	-0.4739	-0.4739	-0.5353	-0.2176	-0.7612	-0.737	-1.396	-1.889
wecC	b3787	UDP-N-acetyl-D-mannosaminuronic_acid_dehydrogenase;_synthesis_of_enterobacterial_common_antigen_(ECA)	-0.685795	0.03375	-4.88897	-0.304	0.04264	0.3448	0.111	-0.3401	0.3896	0.05658	0.01436	-0.3959	-0.152	-0.454	-0.7612	-0.04394	-0.9159	-0.737	-1.15045	-0.152	-0.1361	0.251	-1.6355	-1.218	-1.322	-1.7895	-1.059	-2.0895	-1.644	-0.698	-0.4739	-0.811	-0.5146	-1.434	-0.6897	-1.12	-1	-2.184
b1628	b1628	orf,_hypothetical_protein	0.698443	0.03425	-4.86775	0.251	-0.1361	0.3896	-0.3401	-0.7131	0.8156	0.3561	0.6415	-0.3771	-0.3219	-0.1844	-0.08927	-0.2176	0.1763	0.6323	0.4751	0.3103	0.2869	0.7655	0.11075	0.5261	0.9928	0.33175	1.57	0.949	0.9855	1.0405	0.7137	0.7908	1.561	1.632	1.007	0.1635	0.4436	0.7485
ansP	b1453	L-asparagine_permease	-0.560294	0.034375	-4.8625	-0.2009	0.05658	0.6323	-0.5146	-0.2863	0	0.1506	0.2265	-0.2009	-0.08927	-0.02915	0.04264	0.6041	0	-0.6439	-1.029	-1.184	-0.5778	-0.5564	-0.34575	0.01436	-0.7612	0.0638	-0.9434	0.04825	-1.252	-0.643	-1.029	-0.3219	-0.7612	-0.454	0.2141	-1.358	-1.943	-1.837
ppiA	b3363	peptidyl-prolyl_cis-trans_isomerase_A_(rotamase_A)	-0.611956	0.03525	-4.82623	0.05658	0.5558	0.3219	0.01436	-0.4739	0.4114	0.2016	0.07039	-0.05889	-0.2515	0.2016	-0.3401	0.4114	0.5361	-0.7131	-0.9714	-1.029	-0.5353	-0.04394	-1.40275	-0.3959	0.05658	-1.1385	-0.6215	-1.63	-1.396	-0.609	-1.69	-1.69	-2.737	-2.837	-2	0.263	0.3896	0.3561
pepD	b0237	aminoacyl-histidine_dipeptidase_(peptidase_D)	-0.730271	0.0355	-4.81604	0.1763	0.3561	-0.08927	0.516	0.7049	0.516	0.275	-0.1203	0.7137	0.5753	-0.152	-0.0145	0.3334	0.4854	0.2265	-0.1844	-0.2515	-0.7612	0.848	-0.3586	-0.2345	0.4542	-0.7565	-0.737	-1.8165	-1.396	-1.198	0.04264	-0.415	-0.9714	-1.396	-0.9714	0.01436	-0.3771	-0.3219
htgA	b0012	positive_regulator_for_sigma_32_heat_shock_promoters	0.70594	0.0355	-4.81604	-0.05889	-0.2515	0.433	-0.168561	0.3219	-0.5353	-0.2009	-0.415	-0.1681	-0.3585	-1.474	-0.3219	0.07039	0.251	0.3334	0.3219	0.6871	0.926	0.251	-0.04673	-0.08927	0.5361	-0.17685	1.124	-0.089595	0.696	0.661	-0.02915	0.669	1.526	1.043	1.595	1.257	1.433	1.257
b0947	b0947	orf,_hypothetical_protein	-0.589674	0.035625	-4.81097	-0.2345	-0.1361	-0.02915	-0.2863	-0.2345	-0.1203	-0.2688	-0.3585	-0.454	-0.2345	0.2265	-0.5778	-0.2009	-0.3219	-0.8365	-1.252	-1.474	-1.599	-0.889	-0.33125	-0.7859	-1.434	-0.6013	-1.252	-0.3801	-1.943	-0.9445	-1.152	-0.6666	1.036	-0.9434	-1.089	-1.286	-2.184	-2.737
aroH	b1704	3-deoxy-D-arabinoheptulosonate-7-phosphate_synthase_(DAHP_synthetase,_tryptophan_repressible)	-0.606643	0.03575	-4.80591	-0.1361	0.2265	0.1635	0.08406	0.3561	-0.04394	-0.05889	0.1763	0.251	0.4005	-0.6215	-0.6215	0.08406	0.3785	-0.7859	-1.358	-0.5995	-0.8365	-0.3771	-0.4344	-0.3401	-0.9159	-0.3972	-1.599	-0.45745	-0.5353	-0.5	-0.6897	-0.4344	-1.286	-0.4941	0.1506	-2	-2	-3.474
ybhC	b0772	putative_pectinesterase	-0.700088	0.036375	-4.78091	0.08406	0.1763	-0.152	-0.5146	-1.218	-0.02915	-0.1203	-0.0145	-0.2345	-0.415	0.6415	0.05658	0.04264	0.696	-0.415	-0.8625	-0.3219	-0.2515	-0.2515	-1.20925	-1.089	-1.218	-1.4785	-1.515	-1.948	-0.6897	-0.5	-0.3219	-0.1844	-0.737	-0.9434	-0.9159	-1.152	-1.515	-2
yqaB	b2690	putative_phosphatase	-0.676025	0.036875	-4.76121	0.4542	0.5945	1.007	-0.1047	-0.5146	0.7137	0.6229	0.4751	-0.3771	-0.2176	-0.2515	-0.811	-0.415	-0.6215	-0.3771	-1.515	-0.5995	-0.9159	-0.2688	-0.33835	-0.6439	-0.889	-0.405	-1.644	-0.32475	-2.737	-1.126	-0.4344	-0.5353	-1.358	-1.644	-1.089	-0.7859	-1.556	-1.252
acnB	b0118	aconitate_hydrase_B	-0.71786	0.037125	-4.75147	0.6323	1.454	0.7655	2.658	2.602	1.245	0.848	0.7312	1.811	1.614	-0.5564	-0.7612	0.1375	0.2141	-0.7612	-0.8625	-1.286	-1.059	0.7137	-0.21563	0.1506	0.4647	-0.42967	-0.415	-0.96275	-1.089	-0.737	-0.1361	-0.2345	-0.2863	-0.6439	-1.396	-0.454	-0.5564	-0.4941
yebK	b1853	orf,_hypothetical_protein	-0.632898	0.037625	-4.73216	0.02857	-0.5995	-0.4941	-0.415	-1	-0.0145	0.07039	-0.415	-0.2688	-0.9434	-1	-1.286	-0.737	-0.074	-1.396	-1.12	-1.474	-0.9434	-1.434	-1.1575	-0.6897	-1.556	-0.79975	-1.837	-0.9655	-1.089	-1.0295	-1.943	-3.474	-2	-2	-1.322	-1.644	-2.059	-4.644
fpr	b3924	ferredoxin-NADP_reductase	-0.57055	0.037625	-4.73216	-0.02915	0.08406	-0.2863	0.7225	1.642	-0.5778	-0.454	-0.2515	0.4854	1.263	0.1763	0.5059	0.3896	0.2141	-1.515	-1.252	-0.8625	-1.252	-0.6897	-0.811	-1.059	-1.059	-1.059	-1.434	-0.9302	-0.889	-0.5295	-0.5146	0.3785	0.07039	0.3448	0.1635	-1.644	-0.2688	-1.889
yhcM	b3232	orf,_hypothetical_protein	-0.586217	0.037625	-4.73216	0.07039	0.111	-0.2863	0.1243	0.2016	-0.074	0.585	0.111	0.4957	1.239	0.01436	0.2388	0.9855	0.1635	-0.6666	-0.2345	-0.152	-0.2176	-0.1203	-0.4263	-0.7131	-1	-0.3357	-0.1844	-0.06805	-0.5146	-0.2782	-0.5353	-0.5995	-0.6439	-0.5353	0.585	-0.5146	-0.811	0.111
tdcR	b3119	threonine_dehydratase_operon_activator_protein	0.543338	0.037625	-4.73216	0.05658	0.05658	-1.12	0.3896	-0.08927	-1.152	-0.4739	-0.6897	-0.415	-0.02915	0.516	-1.322	-0.074	-0.2515	2.566	0.96341	3.259	-0.4941	0.5753	0.232	0.4114	1.48	0.2265	1.736	0.78785	1	0.7055	0.9635	1.683	0.4222	0.4542	-0.889	2.561	4.207	3.211
hisS	b2514	histidine_tRNA_synthetase	-0.687193	0.03775	-4.72738	0.433	0.546	0.6041	0.02857	-0.2515	0.5059	0.4005	0.3674	0.07039	0.2016	-0.04394	-0.7859	-0.9159	-0.454	-1	-1.396	-0.8625	-0.737	0.3448	-1.00195	-0.454	-0.454	-2.1425	-1	-2.515	-1.434	-0.626	0.01436	-0.5778	-1.556	-2	-2.396	-0.2009	-0.5353	-0.4941
zwf	b1852	glucose-6-phosphate_dehydrogenase	-0.619977	0.0385	-4.699	0.04264	0.2869	-0.08927	0.263	0.02857	0.5945	0.05658	0.2265	0.3561	0.1763	0.251	-0.454	0.2869	0.1243	-0.2515	-0.7131	-1.089	-1.184	-0.3771	-0.55235	-0.454	-0.4941	-1.0637	-1.644	-1.89	-1.786	-0.4445	0.2869	0.01436	1.536	-1.396	-0.889	-0.6439	-1.184	-1
mdh	b3236	malate_dehydrogenase	-0.709238	0.03875	-4.68966	1.104	1.131	0.4957	2.032	1.59	1.077	0.9561	0.9782	1.86	1.561	-0.2688	0.2265	0.9855	1.124	-0.1203	-0.04394	0.3674	0.4436	0.7137	0.36165	0.2388	0.546	-0.233185	0.1635	-0.9445	0.263	-0.14315	0.02857	0.2016	-0.3585	-1.184	-1.556	0.546	0.7908	0.4542
b1627	b1627	orf,_hypothetical_protein	0.655293	0.03975	-4.6529	-0.04394	-0.3771	0.5753	-0.4739	-0.6897	0.5261	0.4647	0.696	-0.2009	-0.415	-0.1681	-0.2345	0.07039	0.546	1.202	0.873316	0.7049	0.7225	0.696	-0.2532	-0.02915	1.22	0.76025	2.067	1.233	1.531	1.002	0.5656	0.7049	1.632	1.454	1.459	0.01436	0.696	0.3103
yggX	b2962	orf,_hypothetical_protein	-0.593984	0.040125	-4.63935	0.02857	0.5945	-0.2176	-0.3585	-0.1361	0.1635	0.3448	0.1635	0.3219	0.3103	-0.2176	-0.2688	0.251	0.189	-1.152	-1.286	-1.556	-1.396	0.09761	-0.113	0.2141	-0.0145	-0.01045	-0.6215	-0.29535	-0.3585	-0.2075	-0.6439	-0.2176	-1.059	-1.218	-0.3401	-0.5564	-0.9434	-0.737
dadA	b1189	D-amino_acid_dehydrogenase_subunit	-0.695183	0.0405	-4.62593	1.595	0.8074	1.807	4.636	3.036	0.9561	1.718	1.595	4.111	3.104	-1.434	-1	-0.5995	0.5059	-1.434	-0.721362	-1.252	-1.184	-0.1844	-0.97825	-0.7612	-1.434	-1.304	-2.737	-1.559	0.08406	-0.45795	0.4751	-0.8365	-0.4739	-1.358	-0.9714	-1.059	-0.7859	-1.599
yeeS	b2002	putative_DNA_repair_protein,_RADC_family	0.641516	0.0405	-4.62593	0.02857	0.2016	-0.4344	-0.454	-0.1203	-0.889	-0.415	-0.3959	-0.7859	-0.3219	-0.5353	-1.786	-0.127803	-0.2176	0.9411	0.453422	0.418127	1.263	-0.1681	0.6179	0.6323	0.1506	0.63605	0.8639	0.65475	0.09761	-0.06015	-0.6666	-0.4739	-0.08927	0.07039	0.7225	0.491142	0.9336	0.274492
insA_2	b0265	IS1_protein_InsA	-0.689819	0.040625	-4.62149	-0.1681	0.1375	0.111	0.3674	0.516	0.08406	-0.08927	0.263	0.3561	0.6599	0.251	0.04264	0.4542	0.5059	-0.08927	0.3448	0.4542	0.1506	-0.05889	-0.43655	-0.4344	-0.074	-0.25772	-0.3771	-0.20435	0.01436	-0.16095	-0.811	-0.5353	0	-0.152	-0.2688	-0.7131	-0.6666	-1
yfiC	b2575	putative_enzyme	-0.61898	0.041125	-4.60384	0.275	0.01436	0.3219	-0.7859	-0.1361	-0.04394	0.263	0.1763	0.173457	0.5656	0.5059	-0.415	0.3785	0.02857	-0.304	-0.591882	0.3448	-0.1047	-1.69	-0.6606	-0.8625	-1.12	-0.5199	-3.644	-0.3728	-0.4941	-0.076	-0.7131	-0.7859	-1.152	-1.059	-0.9434	-2.322	-1.92324	-2.943
rimJ	b1066	acetylation_of_N-terminal_alanine_of_30S_ribosomal_subunit_protein_S5	-0.626881	0.042625	-4.55216	0.3674	0.02857	0.3103	0.585	0.4957	0.275	0.07039	-0.2345	0.8156	0.3785	-0.304	0.05658	-0.3401	0.5059	-0.5778	-0.5564	-0.2345	-0.9434	-0.1203	-0.5539	-0.2863	-0.5564	-0.7878	-1	-0.88995	0.6415	-0.56	-0.3401	-0.3401	-0.454	-0.02915	0.04264	-1.69	-1.737	-2.556
asnS	b0930	asparagine_tRNA_synthetase	-0.694854	0.042875	-4.54372	0.189	0.4751	0.3674	-0.2863	-0.3959	0.6508	0.848	0.6599	0.5059	0.4222	-0.2688	-0.2863	0.2869	0.3334	-0.1361	-0.1844	0.05658	0.05658	0.2141	-0.6617	-0.6897	-0.454	-1.274	-0.7859	-2.6	-1.837	-1.092	-0.152	-0.1047	-0.7131	-1.644	-1.252	-0.2515	-0.04394	-0.6439
recJ	b2892	ssDNA_exonuclease,_5'_-->_3'_specific	-0.590033	0.04375	-4.51457	0.05658	0.09761	0.1763	0.5059	-0.04394	0.6229	0.4114	0.4854	0.6229	0.4854	-0.1361	0.3448	0.4005	0.2141	-0.2176	-0.1361	0.09761	0.3334	0.2869	-0.61995	-0.1361	-0.4739	-0.58355	-0.5778	-0.146665	-0.4941	-0.19795	-0.1681	-0.05889	0.05658	0.3674	0.3334	-1	-1.089	-0.8365
uup	b0949	putative_ATP-binding_component_of_a_transport_system	-0.655953	0.0455	-4.45799	0.02857	0.6229	0.3896	-0.7859	-1.089	0.263	0.3219	0.4751	-0.737	-0.6439	-0.0145	-0.737	0.111	-0.2009	-0.152	-0.8365	-0.811	-0.1681	-0.3585	-1.702	-2	-1.889	-2.396	-2.322	-2.359	-2.943	-1.237	-0.1844	-1.12	0.3103	-1.737	-1.12	-1	-1.69	-2.059
yjiR	b4340	putative_regulator	-0.602743	0.045625	-4.45403	-0.3401	0.251	-0.1361	0.5059	1.163	-0.2688	-0.1047	-0.1361	0.2141	0.4854	-0.2515	0.757	0.4114	0.5059	-0.6666	0.3674	-0.4739	-0.3585	-0.9434	0.02104	-0.3401	-0.6439	0.23683	-0.737	0.15063	-0.6439	-0.35655	-1.059	-0.9714	-0.8365	-0.4739	-0.2176	-1.252	-0.889	-0.889
rng	b3247	RNase_G,_maturation_of_16S_RNA	-0.702937	0.04675	-4.41889	-0.4344	0.111	0	-0.152	-0.1047	-0.304	-0.2688	-0.3771	-0.2515	-0.3219	-0.05889	0.02857	0.585	0.1763	-0.2688	-0.074	0.263	0.1763	-0.1681	-0.77125	-0.9714	-1.396	-1.152	-1.286	-1.1065	-1.644	-0.679	-0.9434	-0.9434	-0.9714	-0.9434	-0.6666	-0.1681	-0.811	-1.12
murE	b0085	meso-diaminopimelate-adding_enzyme	0.552838	0.04775	-4.38836	-0.074	-0.2009	-0.1681	-0.304	-0.2345	-0.05889	-0.4739	-0.3219	-0.1203	-0.5353	0.263	0	-0.02915	-0.7131	0.07039	0.2016	0.4114	0.1375	0.7137	-0.015	-0.152	0.08406	-0.0219	0.3896	-0.21795	0.6229	0.16095	0.4114	0.3103	0.6599	0.189	-0.1047	0.275	0.02857	0.189
ycbY	b0948	putative_oxidoreductase	-0.662072	0.048	-4.38082	0.3219	0.4222	0.2141	-0.3585	-0.811	0.4854	0.5261	0.585	-0.2515	-0.2863	0.8156	-0.1844	0.05658	-0.3585	0.08406	0.04264	-0.2863	-0.1203	-0.2688	-1.377	-1.358	-1.029	-1.161	-1.434	-1.0777	-1.69	-0.5145	-0.304	-0.6215	0.07039	-0.5778	-0.9714	-1.029	-0.7612	-1.322
yieE	b3712	orf,_hypothetical_protein	-0.529065	0.048125	-4.37707	-0.04394	-0.3219	0.189	0.585	0.84	-0.3771	-0.3219	-0.454	-0.152	0.2016	-0.6439	-0.3401	0.02857	0.05658	-1.059	-2.474	-1	-1.286	-1.184	-1.1117	-1.556	-0.7612	-1.203	-1.252	-1.17575	-0.9714	-0.2172	0.1243	-0.2515	-0.1681	-0.2176	0.4436	-1.943	-1.69	-2.322
ybhH	b0769	orf,_hypothetical_protein	0.623946	0.04825	-4.37333	-0.5146	-0.2688	-0.2176	-0.4941	-0.04394	-0.889	-0.2009	-3.644	-1.286	-1.396	0.3448	1.48971	-0.3219	-0.889	1.828	1.27047	1.459	0.5261	0.516	0.67745	0.2869	0.6229	0.7068	0	0.7513	0.4751	0.34355	1.642	3.142	1.417	1.239	0.84	1.727	1.84	0.5753
ydaJ	b1338	putative_aminohydrolase_(EC_3.5.1.14)	0.669994	0.0485	-4.36587	-0.2176	-0.1361	0.111	0	0.02857	-0.5353	-0.4941	-0.5564	-0.5146	-0.6215	-0.5778	0.08406	-1.059	-0.8365	1.362	-0.05889	-0.3771	0.02857	0.3219	0.21057	0.1635	0.4751	0.262295	0.2388	0.3359	-0.074	0.08815	0.3448	0.09761	0.2141	0.585	1.433	1.118	2.087	2.761
rfaP	b3630	lipopolysaccharide_core_biosynthesis;_phosphorylation_of_core_heptose;_attaches_phosphate-containing_substrate_to_LPS_co	0.66134	0.049	-4.35107	0.546	0.7398	0.8074	0.2016	0.4751	0.5059	0.4957	0.2987	0.08406	0.2016	0.3334	-0.2176	-0.6666	-0.5353	0.6229	0.546	0.5945	0.4436	1.373	0.36725	0.3674	1.367	0.49515	1.709	0.8363	1.401	0.91	0.7991	0.903	0.8156	1.449	0.9411	1.333	1.333	1.111
phnH	b4100	phosphonate_metabolism	0.623251	0.049	-4.35107	-0.08927	-0.5995	0.1763	-0.387008	-0.7859	-0.3771	0	-0.1047	-0.04394	-1.889	-0.121322	0.006376	-1.286	-0.171907	-0.1361	0.316517	0.2987	-1	0.02857	0.3327	0.6041	0.1375	0.5655	0.7398	0.53185	0.84	0.4743	3.104	2.322	1.281	1.118	0.7485	1.491	0.638093	1.888
